# Supplementary material for: How Many Messenger RNAs Can Be Translated by the START Mechanism?
Source: Int J Mol Sci. 2020 Nov 8;21(21):8373. doi: 10.3390/ijms21218373 (PMC7664666; doi:10.3390/ijms21218373)
Supplement: Supplementary file 1 [file ijms-21-08373-s001.zip]

Archive with 11 entries (10 files):
- Supplemental table 1.xlsx
- __MACOSX/
- __MACOSX/._Supplemental table 1.xlsx
- Supplemental table 2.xlsx
- __MACOSX/._Supplemental table 2.xlsx
- Supplemental table 3.xlsx
- __MACOSX/._Supplemental table 3.xlsx
- Supplemental table 4.xlsx
- __MACOSX/._Supplemental table 4.xlsx
- Supplemental table 5.xlsx
- __MACOSX/._Supplemental table 5.xlsx
