# Supplementary material for: How Many Messenger RNAs Can Be Translated by the START Mechanism?
Source: Int J Mol Sci. 2020 Nov 8;21(21):8373. doi: 10.3390/ijms21218373 (PMC7664666; doi:10.3390/ijms21218373)
Supplement: Supplementary file 1 [file ijms-21-08373-s001.zip › Supplemental table 1.xlsx]

## Sheet: Final_document
	species	total CDSs	mean GC-content of CDSs (%)	MFEstruc/MFErand threshold	MFEstruc threshold	selected structures	G-quadruplexes in selected structures	G-quadruplexes in all structures	% of CDS with selected structures	% of CDS with G-quadruplex
Eukaryotes
	S. cerevisiae	5983	41.66	2	-8.7	151	7	13	2.52382	4.63576
	H. sapiens	118724	55.43	2	-15	747	372	2841	0.62919	49.7992
	D. melanogaster	30399	54.07	2	-13.4	278	141	389	0.914504	50.7194
	D. rerio	55441	50.48	2	-12.2	671	198	678	1.2103	29.5082
	M. musculus	78225	55.64	2	-14.6	555	275	1726	0.709492	49.5495
	C. elegans	28274	43.77	2	-9.5	553	44	114	1.95586	7.9566
Prokaryotes
Gram -	E. coli	4140	50.12	2	-12.8	54	4	11	1.30435	7.40741
Gram -	P. aeruginosa	5572	65.41	2	-17.2	10	0	31	0.179469	0
Gram +	B. anthracis	5321	34.53	2	-7.3	167	4	7	3.13851	2.39521
Gram +	L. monocytogenes	2819	36.52	2	-7.7	74	1	4	2.62504	1.35135
Gram -	N. meningitidis	1943	50.65	2	-11.95	16	2	8	0.823469	12.5
Gram -	M. catarrhalis	1622	41.85	2	-9.6	43	2	3	2.65105	4.65116
Gram +	S. aureus	2819	32.32	2	-7.05	117	1	1	4.15041	0.854701
Gram +	S. pneumoniae	2092	37.88	2	-9.1	73	0	2	3.48948	0

## Sheet: Initial_document
species	CDSs	GC%	tr	tm	proteins	G-quartet
S. cerevisiae	5983	41.66	2	-5	244
S. cerevisiae			2	-8.7	151	7
H. sapiens	118724	55.43	2	-5	2279
H. sapiens			2	-15	747	372
D. melanogaster	30399	54.07	2	-5	560
D. melanogaster			2	-13.4	278	141
D. rerio	55441	50.48	2	-5	1401
D. rerio			2	-12.2	671	198
M. musculus	78225	55.64	2	-5	1567
M. musculus			2	-14.6	555	275
C. elegans	28274	43.77	2	-5	1041
C. elegans			2	-9.5	553	44
E. coli	4140	50.12	2	-5	91
E. coli			2	-12.8	54	4
P. aeruginosa	5572	65.41	2	-5	15
P. aeruginosa			2	-17.2	10	0
B. anthracis	5321	34.53	2	-5	221
B. anthracis			2	-7.3	167	4
L. monocytogenes	2819	36.52	2	-5	107
L. monocytogenes			2	-7.7	74	1
N. meningitidis	1943	50.65	2	-5	57
N. meningitidis			2	-11.95	16	2
M. catarrhalis	1622	41.85	2	-5	80
M. catarrhalis			2	-9.6	43	2
S. aureus	2819	32.32	2	-5	158
S. aureus			2	-7.05	117	1
S. pneumoniae	2092	37.88	2	-5	116
S. pneumoniae			2	-9.1	73	0
