# Supplementary material for: How Many Messenger RNAs Can Be Translated by the START Mechanism?
Source: Int J Mol Sci. 2020 Nov 8;21(21):8373. doi: 10.3390/ijms21218373 (PMC7664666; doi:10.3390/ijms21218373)
Supplement: Supplementary file 1 [file ijms-21-08373-s001.zip › Supplemental table 2.xlsx]

## Sheet: Caenorhabditis_elegans
id	gene	protein	go_info	icodon	gc_percent	G-quartet	random_mfe	mfe	ratio
NP_001293686.1_15224	grsp-3	Glycine Rich Secreted Protein	No GO term	ATG	68	24	-17.82	-55.5	3.11
NP_499927.2_13278	Y66H1A.4	Probable H/ACA ribonucleoprotein complex subunit 1-like protein	C:box H/ACA snoRNP complex, F:box H/ACA snoRNA binding, P:snoRNA guided rRNA pseudouridine synthesis	ATG	68	16	-17.45	-43.4	2.49
NP_503362.2_19036	ergo-1	Piwi-like protein ergo-1	C:cytoplasm, F:DEAD/H-box RNA helicase binding, F:siRNA binding, P:production of siRNA involved in RNA interference, P:regulation of production of siRNA involved in RNA interference, P:regulation of translation, P:RNA interference	ATG	66	16	-15.67	-42.4	2.71
NP_494211.1_5134	C33C12.1	Uncharacterized protein	No GO term	ATG	60	12	-10.31	-40.7	3.95
NP_493500.1_4128	F49B2.3	Uncharacterized protein	No GO term	ATG	66	16	-14.6	-40.69	2.79
NP_500141.1_13641	egl-4	cGMP-dependent protein kinase egl-4	C:cytoplasm, C:cytosol, C:nucleus, F:ATP binding, F:cGMP binding, F:cGMP-dependent protein kinase activity, F:metal ion binding, P:chemosensory behavior, P:chemotaxis, P:chemotropism, P:determination of adult lifespan, P:insulin receptor signaling pathway, P:larval feeding behavior, P:negative regulation of calcium-mediated signaling, P:negative regulation of cell growth, P:negative regulation of…	ATG	74	16	-19.5	-40.2	2.06
NP_500461.1_14203	hlh-30	Helix Loop Helix	C:nucleus, F:DNA-binding transcription factor activity, RNA polymerase II-specific, F:protein dimerization activity, P:regulation of transcription by RNA polymerase II	ATG	62	8	-13.06	-34.6	2.65
NP_001023411.1_14204	hlh-30	Helix Loop Helix	C:cytoplasm, C:nucleus, F:DNA-binding transcription factor activity, RNA polymerase II-specific, F:protein dimerization activity, P:defense response to Gram-negative bacterium, P:defense response to Gram-positive bacterium, P:determination of adult lifespan, P:positive regulation of gene expression, P:positive regulation of transcription by RNA polymerase II, P:regulation of autophagy, P:regulati…	ATG	62	8	-13.12	-34.6	2.64
NP_500409.1_14112	siah-1	E3 ubiquitin-protein ligase siah-1	C:cytoplasm, C:nucleus, F:ubiquitin conjugating enzyme binding, F:ubiquitin protein ligase activity, F:zinc ion binding, P:multicellular organism development, P:proteasome-mediated ubiquitin-dependent protein catabolic process, P:ubiquitin-dependent protein catabolic process	ATG	58	8	-11.76	-33.1	2.82
NP_001255279.2_14888	kcc-2	K+/Cl-Cotransporter	C:cell, C:integral component of plasma membrane, C:synapse, F:potassium:chloride symporter activity, P:cell volume homeostasis, P:cellular hypotonic salinity response, P:chemical synaptic transmission, P:chloride ion homeostasis, P:chloride transmembrane transport, P:chloride transport, P:potassium ion homeostasis, P:potassium ion import across plasma membrane, P:potassium ion transport, P:regula…	ATG	58	8	-12.37	-30.1	2.43
NP_001255278.1_14889	kcc-2	K+/Cl-Cotransporter	C:cell, C:integral component of plasma membrane, C:synapse, F:potassium:chloride symporter activity, P:cell volume homeostasis, P:cellular hypotonic salinity response, P:chemical synaptic transmission, P:chloride ion homeostasis, P:chloride transmembrane transport, P:chloride transport, P:potassium ion homeostasis, P:potassium ion import across plasma membrane, P:potassium ion transport, P:regula…	ATG	58	8	-13.06	-30.1	2.3
NP_509076.1_27482	mup-2	Troponin T	C:troponin complex, F:calcium ion binding, P:axonal fasciculation, P:cardiac muscle contraction, P:embryonic morphogenesis, P:larval somatic muscle development, P:muscle contraction, P:ovulation, P:regulation of muscle contraction, P:sarcomere organization, P:skeletal muscle contraction	ATG	58	8	-8.45	-28.5	3.37
NP_505958.1_22799	ceh-32	Homeobox protein ceh-32	C:nucleus, C:transcription factor complex, F:DNA-binding transcription factor activity, F:DNA-binding transcription factor activity, RNA polymerase II-specific, F:transcription regulatory region sequence-specific DNA binding, P:anatomical structure development, P:negative regulation of transcription, DNA-templated, P:post-embryonic animal morphogenesis, P:regulation of transcription, DNA-templated	ATG	46	0	-7.72	-28.1	3.64
NP_001255152.1_12728	brp-1	Bypass of Response to Pheromone in yeast	C:integral component of membrane	ATG	56	0	-10.17	-27.7	2.72
NP_001293421.1_355	src-1	Tyrosine protein-kinase src-1	C:cell, C:cell projection, C:contractile fiber, C:extrinsic component of cytoplasmic side of plasma membrane, C:phagocytic cup, F:ATP binding, F:metal ion binding, F:netrin receptor binding, F:non-membrane spanning protein tyrosine kinase activity, F:protein tyrosine kinase activity, F:signaling receptor binding, P:anterior/posterior axis specification, embryo, P:cell differentiation, P:commissur…	ATG	64	8	-12.95	-27.6	2.13
NP_001256559.1_23685	par-1	Serine/threonine-protein kinase par-1	C:cell cortex, C:cell periphery, C:cytoplasm, C:P granule, F:ATP binding, F:metal ion binding, F:myosin II tail binding, F:protein serine/threonine kinase activity, F:tau-protein kinase activity, F:ubiquitin protein ligase binding, P:asymmetric neuroblast division, P:asymmetric protein localization involved in cell fate determination, P:embryonic pattern specification, P:establishment of cell pol…	ATG	66	8	-12.37	-27.3	2.21
NP_501779.1_16301	F32B6.4	Uncharacterized protein	NCBI protein ID is absent in the uniprot data file	ATG	46	8	-7.14	-26.6	3.73
NP_491672.1_1516	rpt-5	26S protease regulatory subunit 6A	C:cytoplasm, C:nucleus, C:proteasome regulatory particle, base subcomplex, F:ATP binding, F:hydrolase activity, P:positive regulation of RNA polymerase II transcriptional preinitiation complex assembly, P:protein catabolic process	ATG	52	8	-6.72	-26.3	3.91
NP_508851.1_27156	hsd-2	HydroxySteroid Dehydrogenase homolog	C:integral component of membrane, F:3-beta-hydroxy-delta5-steroid dehydrogenase activity, F:oxidoreductase activity, F:oxidoreductase activity, acting on the CH-OH group of donors, NAD or NADP as acceptor, P:steroid biosynthetic process	ATG	56	8	-11.95	-26.1	2.18
NP_509627.1_28257	T14B1.1	Uncharacterized protein	No GO term	ATG	56	8	-8.09	-25.9	3.2
NP_001263700.1_10389	zbp-1	Zipcode Binding Protein homolog	F:RNA binding	ATG	52	8	-9.24	-25.2	2.73
NP_001022695.1_10390	zbp-1	Zipcode Binding Protein homolog	F:RNA binding	ATG	52	8	-10	-25.2	2.52
NP_500144.2_13650	elt-6	Erythroid-Like Transcription factor family	C:nucleus, F:DNA-binding transcription factor activity, RNA polymerase II-specific, F:RNA polymerase II cis-regulatory region sequence-specific DNA binding, F:RNA polymerase II regulatory region sequence-specific DNA binding, F:zinc ion binding, P:cell fate commitment	ATG	62	8	-11.28	-25.1	2.22
NP_510385.1_29367	C11H1.3	Uncharacterized protein	C:cytoplasm, C:cytoplasmic vesicle, F:ubiquitin protein ligase activity, F:ubiquitin-protein transferase activity, P:negative regulation of vulval development, P:protein localization to basolateral plasma membrane, P:protein ubiquitination	ATG	60	0	-11.14	-24.7	2.22
NP_493428.1_4027	Y71A12B.3	Uncharacterized protein	NCBI protein ID is absent in the uniprot data file	ATG	56	0	-12.18	-24.6	2.02
NP_001122442.1_2369	sin-3	Paired amphipathic helix protein sin-3	C:chromatin, C:histone deacetylase complex, C:Sin3 complex, F:transcription corepressor activity, P:cell fate specification, P:histone deacetylation, P:locomotion, P:negative regulation of transcription by RNA polymerase II, P:nematode male tail mating organ morphogenesis, P:vulval development	ATG	56	8	-9.77	-24.2	2.48
NP_492284.2_2370	sin-3	Paired amphipathic helix protein sin-3	C:chromatin, C:histone deacetylase complex, C:Sin3 complex, F:transcription corepressor activity, P:cell fate specification, P:histone deacetylation, P:locomotion, P:negative regulation of transcription by RNA polymerase II, P:nematode male tail mating organ morphogenesis, P:vulval development	ATG	56	8	-9.79	-24.2	2.47
NP_499952.3_13315	C18H7.6	Uncharacterized protein	C:integral component of membrane	ATG	60	8	-10.87	-24.2	2.23
NP_492799.1_3120	C34B2.8	Uncharacterized protein	C:integral component of membrane, C:mitochondrial respiratory chain complex I, F:NADH dehydrogenase (ubiquinone) activity, P:mitochondrial electron transport, NADH to ubiquinone	ATG	48	0	-9.47	-23.8	2.51
NP_001256534.1_23496	rde-12	DEAD-box ATP-dependent RNA helicase rde-12	C:cytoplasm, C:P granule, C:P-body, C:perinuclear region of cytoplasm, C:RNAi effector complex, F:ATP binding, F:enzyme binding, F:RNA binding, F:RNA helicase activity, P:production of siRNA involved in RNA interference, P:regulation of translation, P:response to exogenous dsRNA	ATG	54	8	-9.49	-23.7	2.5
NP_001256533.1_23495	rde-12	DEAD-box ATP-dependent RNA helicase rde-12	C:cytoplasm, C:P granule, C:P-body, C:perinuclear region of cytoplasm, C:RNAi effector complex, F:ATP binding, F:enzyme binding, F:RNA binding, F:RNA helicase activity, P:production of siRNA involved in RNA interference, P:regulation of translation, P:response to exogenous dsRNA	ATG	54	8	-9.96	-23.7	2.38
NP_001256535.1_23497	rde-12	DEAD-box ATP-dependent RNA helicase rde-12	C:cytoplasm, C:P granule, C:P-body, C:perinuclear region of cytoplasm, C:RNAi effector complex, F:ATP binding, F:enzyme binding, F:RNA binding, F:RNA helicase activity, P:production of siRNA involved in RNA interference, P:regulation of translation, P:response to exogenous dsRNA	ATG	54	8	-10.13	-23.7	2.34
NP_001293977.1_16921	kin-4	protein KINase	F:ATP binding, F:magnesium ion binding, F:protein serine/threonine kinase activity, P:intracellular signal transduction, P:peptidyl-serine phosphorylation	ATG	42	8	-7.04	-23.6	3.35
NP_001255557.1_16922	kin-4	protein KINase	F:ATP binding, F:magnesium ion binding, F:protein serine/threonine kinase activity, P:intracellular signal transduction, P:peptidyl-serine phosphorylation	ATG	42	8	-7.65	-23.6	3.08
NP_497452.1_9734	ser-4	SERotonin/octopamine receptor family	C:dendrite, C:integral component of plasma membrane, C:synapse, F:G protein-coupled receptor activity, F:G protein-coupled serotonin receptor activity, F:neurotransmitter receptor activity, P:chemical synaptic transmission, P:G protein-coupled receptor signaling pathway, coupled to cyclic nucleotide second messenger, P:serotonin receptor signaling pathway	ATG	64	0	-10.59	-23.3	2.2
NP_497350.1_9611	Y119D3B.21	Uncharacterized protein	No GO term	ATG	60	8	-10.51	-22.9	2.18
NP_502785.2_18029	Y57G11C.9	Uncharacterized protein	F:RNA binding, P:negative regulation of transcription, DNA-templated	ATG	42	8	-7.32	-22.8	3.11
NP_502786.1_18030	Y57G11C.9	Uncharacterized protein	F:RNA binding, P:negative regulation of transcription, DNA-templated	ATG	42	8	-7.47	-22.8	3.05
NP_502787.1_18031	Y57G11C.9	Uncharacterized protein	No GO term	ATG	42	8	-7.5	-22.8	3.04
NP_506466.2_23611	srh-24	Serpentine Receptor, class H	C:integral component of membrane	ATG	48	0	-9.68	-22.7	2.34
NP_001256818.1_25425	grdn-1	Girdin homolog	C:centriole, C:centrosome, C:ciliary basal body, C:cytoplasm, F:dynein light intermediate chain binding, F:microtubule binding, P:amphid sensory organ dendrite retrograde extension, P:ciliary transition zone assembly, P:cytoplasmic microtubule organization, P:cytoskeleton-dependent intracellular transport, P:positive regulation of cilium assembly, P:positive regulation of dendrite extension, P:po…	ATG	50	8	-5.06	-22.4	4.43
NP_741157.1_10890	ubq-1	Ubiquitin-related	C:cytoplasm, C:nucleus, F:protein tag, F:ubiquitin protein ligase binding, P:modification-dependent protein catabolic process, P:protein ubiquitination	ATG	48	8	-8.28	-22.4	2.71
NP_741158.2_10891	ubq-1	UBiQuitin	No GO term	ATG	48	8	-8.48	-22.4	2.64
NP_001293781.1_15000	hrpf-2	HnRNP F homolog	F:nucleic acid binding	ATG	58	8	-8.21	-22.3	2.72
NP_508852.3_27157	hsd-3	HydroxySteroid Dehydrogenase homolog	F:3-beta-hydroxy-delta5-steroid dehydrogenase activity, F:oxidoreductase activity, F:oxidoreductase activity, acting on the CH-OH group of donors, NAD or NADP as acceptor, P:steroid biosynthetic process	ATG	46	8	-8.68	-21.9	2.52
NP_001303770.1_19625	Y45G12B.3	Uncharacterized protein	F:oxidoreductase activity	ATG	58	0	-10.59	-21.6	2.04
NP_503424.2_19156	tag-304	Uncharacterized protein	C:nucleus	ATG	52	8	-7.8	-21.2	2.72
NP_492318.1_2417	T01H8.2	Uncharacterized protein	F:ATP binding, F:L-serine ammonia-lyase activity, F:magnesium ion binding, F:pyridoxal phosphate binding, F:serine racemase activity, F:threonine racemase activity, P:D-serine biosynthetic process, P:L-serine metabolic process, P:pyruvate biosynthetic process	ATG	38	0	-5.07	-21	4.14
NP_497579.3_9897	nhr-239	Nuclear Hormone Receptor family	C:nucleus, F:DNA-binding transcription factor activity, F:RNA polymerase II regulatory region sequence-specific DNA binding, F:zinc ion binding, P:anatomical structure development, P:cell differentiation, P:regulation of transcription by RNA polymerase II	ATG	50	0	-9.57	-21	2.19
NP_496913.2_8947	W02B8.1	Uncharacterized protein	C:integral component of membrane	ATG	52	0	-10.28	-20.8	2.02
NP_001249244.2_699	itx-1	InTestinal NeureXin-like	C:adherens junction, C:basolateral plasma membrane, C:integral component of membrane	ATG	46	0	-9.2	-20.4	2.22
NP_001293382.1_700	itx-1	InTestinal NeureXin-like	C:integral component of membrane	ATG	46	0	-9.36	-20.4	2.18
NP_001249245.2_701	itx-1	InTestinal NeureXin-like	C:adherens junction, C:basolateral plasma membrane, C:integral component of membrane	ATG	46	0	-9.45	-20.4	2.16
NP_500034.1_13445	csn-4	COP9 signalosome complex subunit 4	C:COP9 signalosome, C:cytosol, P:multicellular organism development, P:oogenesis, P:proteolysis	ATG	50	8	-10.03	-20.4	2.03
NP_001122553.2_679	Y71F9B.9	Uncharacterized protein	F:3-hydroxyacyl-CoA dehydrogenase activity, P:fatty acid metabolic process	ATG	48	0	-9.49	-20.3	2.14
NP_491037.3_680	Y71F9B.9	Uncharacterized protein	F:3-hydroxyacyl-CoA dehydrogenase activity, F:NAD+ binding, P:fatty acid metabolic process	ATG	48	0	-9.95	-20.3	2.04
NP_501629.1_16050	F49C12.6	Uncharacterized protein	C:integral component of membrane, F:carbohydrate transmembrane transporter activity	ATG	46	0	-7.35	-20.2	2.75
NP_496967.1_9019	Y48B6A.13	Uncharacterized protein	NCBI protein ID is absent in the uniprot data file	ATG	54	8	-4.91	-20	4.08
NP_001348667.1_2251	rskn-2	RSK-pNinety (RSK-p90 kinase) homolog	NCBI protein ID is absent in the uniprot data file	ATG	46	0	-9.01	-20	2.22
NP_001040645.1_2250	rskn-2	Putative ribosomal protein S6 kinase alpha-2	F:ATP binding, F:magnesium ion binding, F:protein serine/threonine kinase activity, P:intracellular signal transduction	ATG	46	0	-9.27	-20	2.16
NP_001348666.1_2249	rskn-2	RSK-pNinety (RSK-p90 kinase) homolog	NCBI protein ID is absent in the uniprot data file	ATG	46	0	-9.36	-20	2.14
NP_505188.3_21568	pxn-1	Peroxidasin homolog	C:basement membrane, C:extracellular matrix, C:extracellular space, F:heme binding, F:metal ion binding, F:peroxidase activity, P:embryonic body morphogenesis, P:hydrogen peroxide catabolic process, P:muscle attachment, P:positive regulation of axon guidance, P:regulation of axon regeneration, P:response to oxidative stress	ATG	48	0	-9.45	-20	2.12
NP_001122988.1_23163	R11D1.13	Uncharacterized protein	No GO term	ATG	48	8	-8.68	-19.9	2.29
NP_001255651.2_17329	K08E7.5	Uncharacterized protein	No GO term	ATG	34	0	-4.55	-19.8	4.35
NP_001040966.2_17331	K08E7.5	Uncharacterized protein	No GO term	ATG	34	0	-4.67	-19.8	4.24
NP_001040967.1_17328	K08E7.5	Uncharacterized protein	No GO term	ATG	34	0	-4.71	-19.8	4.2
NP_001040968.2_17330	K08E7.5	Uncharacterized protein	No GO term	ATG	34	0	-4.76	-19.8	4.16
NP_001040965.3_17327	K08E7.5	Uncharacterized protein	No GO term	ATG	34	0	-4.83	-19.8	4.1
NP_001254381.1_8815	Y48C3A.14	DNA topoisomerase	C:nucleus, F:DNA binding, F:DNA topoisomerase activity, F:DNA topoisomerase type I (single strand cut, ATP-independent) activity, P:DNA topological change	ATG	42	0	-7.48	-19.8	2.65
NP_501536.1_15871	C09G9.1	Uncharacterized protein	No GO term	ATG	46	0	-8.2	-19.7	2.4
NP_495915.1_7512	C18E9.9	Uncharacterized protein	C:integral component of membrane, P:innate immune response	ATG	50	0	-8.25	-19.7	2.39
NP_001263757.1_15869	C09G9.1	Uncharacterized protein	No GO term	ATG	46	0	-8.39	-19.7	2.35
NP_001263758.1_15870	C09G9.1	Uncharacterized protein	No GO term	ATG	46	0	-8.45	-19.7	2.33
NP_497683.1_10039	Y53G8AM.2	Uncharacterized protein	No GO term	ATG	48	0	-6.91	-19.4	2.81
NP_490892.3_412	Y71G12B.25	Uncharacterized protein	C:brush border membrane, C:integral component of membrane, P:transmembrane transport	ATG	46	0	-9.06	-19.2	2.12
NP_499028.1_11905	nhl-1	RING finger protein nhl-1	F:metal ion binding, F:ubiquitin protein ligase activity, F:ubiquitin-protein transferase activity, P:proteasome-mediated ubiquitin-dependent protein catabolic process, P:protein polyubiquitination, P:protein ubiquitination	ATG	52	0	-8.12	-19	2.34
NP_001309582.1_11904	nhl-1	NHL (ring finger b-box coiled coil) domain containing	F:metal ion binding	ATG	52	0	-8.63	-19	2.2
NP_510710.2_29837	aak-2	5'-AMP-activated protein kinase catalytic subunit alpha-2	C:axon, C:cytoplasm, C:neuronal cell body, C:nucleus, F:AMP-activated protein kinase activity, F:ATP binding, F:protein serine/threonine kinase activity, P:determination of adult lifespan, P:intracellular signal transduction, P:negative regulation of protein secretion, P:peptidyl-serine phosphorylation, P:positive regulation of dauer larval development, P:positive regulation of protein secretion,…	ATG	58	8	-8.77	-18.59	2.12
NP_510711.2_29838	aak-2	5'-AMP-activated protein kinase catalytic subunit alpha-2	C:axon, C:cytoplasm, C:neuronal cell body, C:nucleus, F:AMP-activated protein kinase activity, F:ATP binding, F:protein serine/threonine kinase activity, P:determination of adult lifespan, P:intracellular signal transduction, P:negative regulation of protein secretion, P:peptidyl-serine phosphorylation, P:positive regulation of dauer larval development, P:positive regulation of protein secretion,…	ATG	58	8	-8.75	-18.59	2.12
NP_503197.1_18791	B0554.5	Uncharacterized protein	C:integral component of membrane	ATG	48	0	-8.82	-18.5	2.1
NP_001022305.1_4567	T04B8.5	Uncharacterized protein	C:cell, C:integral component of membrane, F:potassium:chloride symporter activity, P:cell volume homeostasis, P:chloride ion homeostasis, P:chloride transmembrane transport, P:potassium ion homeostasis, P:potassium ion import across plasma membrane	ATG	46	0	-9.04	-18.5	2.05
NP_001256426.1_23075	inx-11	Innexin-11	C:gap junction, C:integral component of membrane, C:plasma membrane, F:gap junction channel activity, F:gap junction channel activity involved in cell communication by electrical coupling, F:gap junction hemi-channel activity, P:ion transport	ATG	48	0	-9.18	-18.4	2.01
NP_001076726.1_13755	Y38F2AR.12	Uncharacterized protein	C:cytosol, F:5-oxoprolinase (ATP-hydrolyzing) activity, P:glutathione metabolic process	ATG	40	0	-6.79	-18.1	2.67
NP_001023663.1_20620	klc-2	Kinesin light chain	C:cell, C:cytoplasm, C:kinesin I complex, C:microtubule, C:nuclear envelope, F:kinesin binding, F:microtubule motor activity, P:axon extension, P:establishment of meiotic spindle localization, P:locomotion, P:nematode larval development, P:nuclear migration along microtubule, P:polar body extrusion after meiotic divisions, P:synaptic vesicle transport	ATG	46	0	-7.42	-18.1	2.44
NP_500287.1_13921	Y67D8C.6	Uncharacterized protein	C:integral component of membrane	ATG	60	0	-8.05	-18.1	2.25
NP_505924.1_22732	C55A6.7	Uncharacterized protein	P:defense response to Gram-negative bacterium, P:innate immune response	ATG	44	0	-8.63	-18.1	2.1
NP_506054.2_22959	ZK863.1	Uncharacterized protein	C:integral component of membrane	ATG	42	0	-7.88	-18	2.29
NP_001250840.1_2446	F43G9.12	Uncharacterized protein	C:nucleus, F:DNA-binding transcription factor activity, F:RNA polymerase II cis-regulatory region sequence-specific DNA binding, P:negative regulation of transcription by RNA polymerase II	ATG	40	0	-8.01	-17.7	2.21
NP_499845.1_13123	cyk-4	CYtoKinesis defect	C:centralspindlin complex, C:mitotic spindle midzone, C:plasma membrane, C:spindle midzone, F:GTPase activator activity, P:intracellular signal transduction, P:mitotic cleavage furrow ingression, P:mitotic cytokinesis, P:mitotic sister chromatid segregation, P:mitotic spindle midzone assembly, P:polar body extrusion after meiotic divisions, P:positive regulation of GTPase activity	ATG	44	0	-7.5	-17.3	2.31
NP_507021.1_24486	str-232	Seven TM Receptor	C:integral component of plasma membrane, F:G protein-coupled olfactory receptor activity, P:G protein-coupled receptor signaling pathway, P:olfactory behavior	ATG	44	0	-7.08	-17.2	2.43
NP_740899.1_2538	T08G11.1	Uncharacterized protein	C:cell, C:extrinsic component of membrane, P:protein retention in Golgi apparatus, P:protein targeting to vacuole	ATG	50	0	-8.2	-17.2	2.1
NP_001129845.1_15873	npp-23	Nuclear Pore complex Protein	C:nuclear pore outer ring	ATG	42	0	-8.28	-17.2	2.08
NP_740900.1_2539	T08G11.1	Uncharacterized protein	C:cell, C:extrinsic component of membrane, P:protein retention in Golgi apparatus, P:protein targeting to vacuole	ATG	50	0	-8.45	-17.2	2.04
NP_503982.1_19949	str-227	Seven TM Receptor	C:integral component of plasma membrane, F:G protein-coupled olfactory receptor activity, P:G protein-coupled receptor signaling pathway, P:olfactory behavior	ATG	42	0	-8.59	-17.2	2
NP_504760.1_21031	ptr-15	PaTched Related family	C:integral component of membrane, P:molting cycle, collagen and cuticulin-based cuticle	ATG	46	0	-5.82	-17	2.92
NP_495593.2_7014	pgam-5	Serine/threonine-protein phosphatase Pgam5, mitochondrial	C:integral component of membrane, C:mitochondrial outer membrane, F:phosphoprotein phosphatase activity, P:protein dephosphorylation	ATG	42	0	-6.39	-16.9	2.65
NP_503410.3_19137	R12A1.3	Uncharacterized protein	C:extracellular space, F:serine-type endopeptidase inhibitor activity	ATG	42	0	-7.38	-16.9	2.29
NP_495886.2_7466	oac-46	O-ACyltransferase homolog	C:integral component of membrane, F:transferase activity, transferring acyl groups other than amino-acyl groups	ATG	48	0	-8.41	-16.9	2.01
NP_001348669.1_1147	D1007.15	Uncharacterized protein	NCBI protein ID is absent in the uniprot data file	ATG	34	0	-6.59	-16.8	2.55
NP_001348670.1_1148	D1007.15	Uncharacterized protein	NCBI protein ID is absent in the uniprot data file	ATG	34	0	-6.85	-16.8	2.45
NP_001348671.1_1149	D1007.15	Uncharacterized protein	NCBI protein ID is absent in the uniprot data file	ATG	34	0	-6.86	-16.8	2.45
NP_492504.1_2701	pabp-2	PolyA Binding Protein (nuclear)	F:RNA binding	ATG	40	0	-7.49	-16.8	2.24
NP_001041133.1_23628	ric-7	Uncharacterized protein	C:mitochondrion, C:presynapse, C:synapse, P:actin filament depolymerization, P:dense core granule exocytosis, P:mitochondrion localization, P:peptide secretion, neurotransmission, P:positive regulation of defecation, P:positive regulation of locomotion, P:positive regulation of protein localization to presynapse, P:positive regulation of synapse pruning, P:regulation of muscle contraction, P:regu…	ATG	50	0	-8.09	-16.8	2.08
NP_502750.1_17944	F55B11.4	Uncharacterized protein	No GO term	ATG	42	0	-8.04	-16.7	2.08
NP_505053.1_21418	natb-1	N-terminal AceTyltransferase B (NatB) complex, catalytic subunit, homolog	C:NatB complex, F:peptide alpha-N-acetyltransferase activity, P:N-terminal peptidyl-methionine acetylation	ATG	36	0	-6.74	-16.6	2.46
NP_507627.1_25412	Y51A2D.8	Uncharacterized protein	C:extracellular space, C:lysosome, F:cysteine-type endopeptidase activity, P:proteolysis involved in cellular protein catabolic process	ATG	40	0	-6.04	-16.5	2.73
NP_494929.3_6075	golg-2	GOLGi associated coiled-coil protein homolog	C:cis-Golgi network, C:Golgi apparatus, C:Golgi cis cisterna, C:Golgi cisterna membrane, P:Golgi organization	ATG	54	0	-8	-16.5	2.06
NP_001257279.1_29827	hda-4	Histone deacetylase 4	C:cytoplasm, C:histone deacetylase complex, C:nucleus, F:calmodulin binding, F:histone deacetylase activity, F:NAD-dependent histone deacetylase activity (H3-K14 specific), F:transcription corepressor activity, F:transcription factor binding, P:apoptotic process, P:cellular response to DNA damage stimulus, P:chromatin organization, P:histone deacetylation, P:intracellular signal transduction, P:n…	ATG	50	0	-5.97	-16.4	2.75
NP_498717.1_11487	best-24	Bestrophin homolog 24	C:chloride channel complex, C:plasma membrane, F:chloride channel activity	ATG	44	0	-6.54	-16.4	2.51
NP_001033491.1_19357	F59A7.11	Uncharacterized protein	No GO term	ATG	40	0	-7.46	-16.4	2.2
NP_503981.1_19948	str-226	Seven TM Receptor	C:integral component of plasma membrane, F:G protein-coupled olfactory receptor activity, P:G protein-coupled receptor signaling pathway, P:olfactory behavior	ATG	42	0	-7.58	-16.4	2.16
NP_001076750.1_20864	unc-83	Uncharacterized protein	C:integral component of membrane, C:nuclear envelope, F:dynein light chain binding, P:locomotion, P:nervous system development, P:nuclear migration, P:oviposition, P:post-embryonic development, P:regulation of cell migration, P:vulval development	ATG	52	0	-7.86	-16.3	2.07
NP_001021644.1_886	jmjc-1	Bifunctional lysine-specific demethylase and histidyl-hydroxylase NO66	C:nucleus, F:2-oxoglutarate-dependent dioxygenase activity, F:histone demethylase activity (H3-K36 specific), F:histone demethylase activity (H3-K4 specific), F:iron ion binding, P:histone H3-K36 demethylation, P:histone H3-K4 demethylation, P:negative regulation of transcription, DNA-templated, P:response to ethanol, P:response to heat, P:response to osmotic stress, P:response to oxidative stress	ATG	50	0	-6.53	-16.2	2.48
NP_001021645.1_887	jmjc-1	Bifunctional lysine-specific demethylase and histidyl-hydroxylase NO66	C:nucleus, F:2-oxoglutarate-dependent dioxygenase activity, F:histone demethylase activity (H3-K36 specific), F:histone demethylase activity (H3-K4 specific), F:iron ion binding, P:histone H3-K36 demethylation, P:histone H3-K4 demethylation, P:negative regulation of transcription, DNA-templated, P:response to ethanol, P:response to heat, P:response to osmotic stress, P:response to oxidative stress	ATG	50	0	-6.72	-16.2	2.41
NP_741723.1_26424	toca-1	Transducer of Cdc42-dependent actin assembly protein 1 homolog	C:apical plasma membrane, C:basolateral plasma membrane, C:cell-cell junction, C:intracellular vesicle, C:perinuclear region of cytoplasm, C:plasma membrane, C:recycling endosome, P:embryonic ectodermal digestive tract morphogenesis, P:endocytosis, P:negative regulation of protein localization to adherens junction, P:positive regulation of clathrin-dependent endocytosis, P:positive regulation of …	ATG	48	0	-7.95	-16.2	2.04
NP_498661.1_11391	lpd-7	Pescadillo homolog	C:nucleoplasm, C:PeBoW complex, C:preribosome, large subunit precursor, F:ribonucleoprotein complex binding, P:lipid storage, P:maturation of 5.8S rRNA from tricistronic rRNA transcript (SSU-rRNA, 5.8S rRNA, LSU-rRNA), P:maturation of LSU-rRNA from tricistronic rRNA transcript (SSU-rRNA, 5.8S rRNA, LSU-rRNA)	ATG	48	0	-5.95	-16	2.69
NP_505098.1_21468	spr-1	REST corepressor spr-1	C:nucleus, C:transcriptional repressor complex, F:DNA-binding transcription factor activity, F:sequence-specific DNA binding, F:transcription corepressor activity, F:transcription factor binding, F:transcription regulatory region DNA binding, F:zinc ion binding	ATG	40	0	-6.37	-16	2.51
NP_492987.2_3409	F35E2.9	Uncharacterized protein	No GO term	ATG	36	0	-6.82	-16	2.35
NP_497088.3_9238	nsun-5	Nop2 (NOP2)/SUN domain family member	C:nucleolus, F:methyltransferase activity, F:RNA binding, P:RNA methylation, P:rRNA base methylation	ATG	48	0	-6.99	-16	2.29
NP_001033445.2_13847	Y54G2A.45	Uncharacterized protein	F:hydrolase activity, P:lipid metabolic process	ATG	36	0	-5.37	-15.9	2.96
NP_501827.3_16390	W01B6.6	Uncharacterized protein	F:protein tyrosine phosphatase activity	ATG	46	0	-5.83	-15.9	2.73
NP_001123109.1_28388	C14H10.3	Uncharacterized protein	C:endoplasmic reticulum, F:sphinganine-1-phosphate aldolase activity, P:ameboidal-type cell migration, P:sphingolipid catabolic process, P:sphingolipid metabolic process	ATG	46	0	-7.69	-15.9	2.07
NP_492939.3_3338	F32B4.8	Uncharacterized protein	NCBI protein ID is absent in the uniprot data file	ATG	38	0	-4.7	-15.8	3.36
NP_506684.3_24007	F02D8.4	Uncharacterized protein	C:extracellular space, F:metallocarboxypeptidase activity, F:zinc ion binding, P:proteolysis	ATG	36	0	-6.56	-15.8	2.41
NP_001122697.2_12359	sly-1	SLY1 homolog	P:vesicle docking involved in exocytosis	ATG	44	0	-7.33	-15.8	2.15
NP_509109.1_27533	T28B4.1	Uncharacterized protein	C:cytosol, C:nucleus, C:SCF ubiquitin ligase complex, P:G2/M transition of mitotic cell cycle, P:protein ubiquitination, P:regulation of cell cycle, P:SCF-dependent proteasomal ubiquitin-dependent protein catabolic process	ATG	48	0	-7.56	-15.8	2.09
NP_510093.2_28966	F45E6.1	Uncharacterized protein	No GO term	ATG	40	0	-7.65	-15.8	2.07
NP_001021171.1_11125	pdfr-1	Calcitonin receptor-like protein 1	C:cell, C:integral component of membrane, C:plasma membrane, F:calcitonin receptor activity, F:peptide hormone binding, P:adenylate cyclase-activating G protein-coupled receptor signaling pathway, P:cell surface receptor signaling pathway, P:cellular calcium ion homeostasis, P:positive regulation of adenylate cyclase activity	ATG	44	0	-7.07	-15.7	2.22
NP_001293621.1_11123	pdfr-1	PDF Receptor homolog	C:integral component of membrane, F:G protein-coupled receptor activity, P:cell surface receptor signaling pathway	ATG	44	0	-7.1	-15.7	2.21
NP_001021170.1_11124	pdfr-1	Calcitonin receptor-like protein 1	C:cell, C:integral component of membrane, C:plasma membrane, F:calcitonin receptor activity, F:peptide hormone binding, P:adenylate cyclase-activating G protein-coupled receptor signaling pathway, P:cell surface receptor signaling pathway, P:cellular calcium ion homeostasis, P:positive regulation of adenylate cyclase activity	ATG	44	0	-7.31	-15.7	2.15
NP_001293620.1_11127	pdfr-1	PDF Receptor homolog	C:integral component of membrane, F:G protein-coupled receptor activity, P:cell surface receptor signaling pathway	ATG	44	0	-7.45	-15.7	2.11
NP_001021172.1_11126	pdfr-1	Calcitonin receptor-like protein 1	C:cell, C:integral component of membrane, C:plasma membrane, F:calcitonin receptor activity, F:peptide hormone binding, P:adenylate cyclase-activating G protein-coupled receptor signaling pathway, P:cell surface receptor signaling pathway, P:cellular calcium ion homeostasis, P:positive regulation of adenylate cyclase activity	ATG	44	0	-7.46	-15.7	2.1
NP_001256986.1_26416	D1005.10	Uncharacterized protein	No GO term	ATG	42	0	-7.62	-15.7	2.06
NP_499732.2_12981	F56A8.4	Uncharacterized protein	No GO term	ATG	44	0	-6.39	-15.6	2.44
NP_001021944.1_8161	ptp-3	Protein-tyrosine-phosphatase	C:adherens junction, C:integral component of membrane, C:synapse, F:transmembrane receptor protein tyrosine phosphatase activity, P:embryonic body morphogenesis, P:epidermis development, P:gastrulation, P:motor neuron axon guidance, P:protein dephosphorylation, P:protein localization to synapse, P:synapse assembly	ATG	44	0	-7.48	-15.6	2.09
NP_496113.1_7801	cyp-13A6	Putative cytochrome P450 CYP13A6	F:heme binding, F:iron ion binding, F:monooxygenase activity, F:oxidoreductase activity, acting on paired donors, with incorporation or reduction of molecular oxygen	ATG	42	0	-6.95	-15.5	2.23
NP_508531.2_26720	ztf-13	Zinc finger putative Transcription Factor family	F:nucleic acid binding	ATG	50	0	-7.74	-15.5	2
NP_001022627.1_12064	hlh-11	Helix-loop-helix protein 11	C:nucleus, F:DNA binding, F:DNA-binding transcription factor activity, F:protein dimerization activity, P:regulation of transcription by RNA polymerase II	ATG	36	0	-5.28	-15.4	2.92
NP_499129.2_12061	hlh-11	Helix-loop-helix protein 11	C:nucleus, F:DNA binding, F:DNA-binding transcription factor activity, F:protein dimerization activity, P:regulation of transcription by RNA polymerase II	ATG	36	0	-5.42	-15.4	2.84
NP_001022626.1_12063	hlh-11	Helix-loop-helix protein 11	C:nucleus, F:DNA binding, F:DNA-binding transcription factor activity, F:protein dimerization activity, P:regulation of transcription by RNA polymerase II	ATG	36	0	-5.58	-15.4	2.76
NP_499130.2_12062	hlh-11	Helix-loop-helix protein 11	C:nucleus, F:DNA binding, F:DNA-binding transcription factor activity, F:protein dimerization activity, P:regulation of transcription by RNA polymerase II	ATG	36	0	-5.9	-15.4	2.61
NP_001022169.1_8178	unc-53	Adapter protein unc-53	C:cytoplasm, F:actin filament binding, F:calmodulin binding, P:actin cytoskeleton organization, P:axon guidance, P:backward locomotion, P:cell projection morphogenesis, P:determination of muscle attachment site, P:mating behavior, P:mesodermal cell migration, P:motor neuron axon guidance, P:nervous system development, P:oviposition, P:positive regulation of axon extension, P:positive regulation o…	ATG	46	0	-7.4	-15.4	2.08
NP_741045.1_8180	unc-53	Adapter protein unc-53	C:cytoplasm, F:actin filament binding, F:calmodulin binding, P:actin cytoskeleton organization, P:axon guidance, P:backward locomotion, P:cell projection morphogenesis, P:determination of muscle attachment site, P:mating behavior, P:mesodermal cell migration, P:motor neuron axon guidance, P:nervous system development, P:oviposition, P:positive regulation of axon extension, P:positive regulation o…	ATG	46	0	-7.47	-15.4	2.06
NP_491111.2_780	K09H9.1	Uncharacterized protein	No GO term	ATG	40	0	-7.64	-15.4	2.02
NP_001022170.1_8181	unc-53	Adapter protein unc-53	C:cytoplasm, F:actin filament binding, F:calmodulin binding, P:actin cytoskeleton organization, P:axon guidance, P:backward locomotion, P:cell projection morphogenesis, P:determination of muscle attachment site, P:mating behavior, P:mesodermal cell migration, P:motor neuron axon guidance, P:nervous system development, P:oviposition, P:positive regulation of axon extension, P:positive regulation o…	ATG	46	0	-7.61	-15.4	2.02
NP_001299877.1_11229	R01H2.4	Uncharacterized protein	No GO term	ATG	40	0	-6.56	-15.3	2.33
NP_493489.2_4117	clec-116	C-type LECtin	C:integral component of membrane, F:carbohydrate binding	ATG	44	0	-6.72	-15.3	2.28
NP_503949.2_19906	T20D4.12	Uncharacterized protein	No GO term	ATG	38	0	-7.27	-15.3	2.1
NP_498119.1_10641	gop-3	SAM50-like protein gop-3	C:integral component of membrane, C:SAM complex, P:cellular protein-containing complex assembly, P:mitochondrial respiratory chain complex assembly, P:protein insertion into mitochondrial outer membrane, P:protein-containing complex assembly	ATG	54	0	-7.41	-15.3	2.07
NP_492027.1_1985	K07G5.4	Uncharacterized protein	No GO term	ATG	42	0	-7.43	-15.3	2.06
NP_508320.1_26459	Y75D11A.2	Uncharacterized protein	No GO term	ATG	48	0	-7.64	-15.3	2
NP_501955.2_16587	efn-2	Eph(F)riN	C:plasma membrane, F:ephrin receptor binding, P:axon guidance, P:ephrin receptor signaling pathway	ATG	44	0	-5.18	-15.2	2.94
NP_001254069.1_5489	F02E11.7	Uncharacterized protein	C:integral component of membrane	ATG	54	0	-7.22	-15.2	2.11
NP_872055.1_7850	C05C10.7	Uncharacterized protein	C:integral component of membrane	ATG	38	0	-5.86	-15.1	2.58
NP_509095.1_27510	cdf-1	Cation diffusion facilitator family protein 1	C:basolateral plasma membrane, C:integral component of membrane, C:plasma membrane, F:protein kinase binding, F:zinc ion transmembrane transporter activity, P:cellular response to zinc ion, P:multicellular organism development, P:positive regulation of Ras protein signal transduction, P:positive regulation of vulval development, P:zinc ion transmembrane transport	ATG	40	0	-6.17	-15.1	2.45
NP_509096.1_27511	cdf-1	Cation diffusion facilitator family protein 1	C:basolateral plasma membrane, C:integral component of membrane, C:plasma membrane, F:protein kinase binding, F:zinc ion transmembrane transporter activity, P:cellular response to zinc ion, P:multicellular organism development, P:positive regulation of Ras protein signal transduction, P:positive regulation of vulval development, P:zinc ion transmembrane transport	ATG	40	0	-6.32	-15.1	2.39
NP_508061.1_26134	T08D2.8	Uncharacterized protein	C:centrosome, C:kinetochore, C:spindle pole, F:microtubule binding, F:microtubule plus end polymerase, P:centrosome duplication, P:establishment or maintenance of microtubule cytoskeleton polarity, P:microtubule polymerization, P:mitotic spindle organization	ATG	32	0	-4.69	-15	3.2
NP_001024859.1_26847	R11G1.6	Uncharacterized protein	C:plasma membrane, F:metal ion binding, P:intracellular signal transduction	ATG	48	0	-5.69	-15	2.64
NP_001024860.1_26846	R11G1.6	Uncharacterized protein	C:plasma membrane, F:metal ion binding, P:intracellular signal transduction	ATG	48	0	-6.36	-15	2.36
NP_001255905.1_18421	map-2	Methionine AminoPeptidase	C:cytoplasm, F:exopeptidase activity, F:metal ion binding, F:metalloaminopeptidase activity, P:gamete generation, P:protein initiator methionine removal, P:proteolysis	ATG	62	0	-7.38	-15	2.03
NP_494447.1_5419	clec-122	C-type LECtin	F:carbohydrate binding	ATG	42	0	-6.45	-14.9	2.31
NP_001129787.1_3296	M04D5.3	Uncharacterized protein	C:integral component of membrane	ATG	40	0	-6.57	-14.9	2.27
NP_510293.2_29231	K02D3.2	Uncharacterized protein	F:lipid binding	ATG	48	0	-6.41	-14.8	2.31
NP_499512.3_12646	Y41C4A.6	Uncharacterized protein	No GO term	ATG	44	0	-6.98	-14.8	2.12
NP_509477.1_28029	F53A9.8	Uncharacterized protein	P:defense response to Gram-positive bacterium	ATG	52	0	-6.74	-14.7	2.18
NP_001333556.1_11200	let-711	Uncharacterized protein	C:CCR4-NOT core complex, C:P-body, F:molecular adaptor activity, P:negative regulation of translation, P:nuclear-transcribed mRNA catabolic process, deadenylation-dependent decay	ATG	44	0	-6.77	-14.7	2.17
NP_001263954.1_26890	F35A5.8	Uncharacterized protein	C:cytoplasm	ATG	44	0	-7.14	-14.7	2.06
NP_001254112.1_6514	F13H8.5	Uncharacterized protein	No GO term	ATG	48	0	-7.2	-14.7	2.04
NP_491851.3_1762	lron-6	eLRR (extracellular Leucine-Rich Repeat) ONly	C:integral component of membrane	ATG	38	0	-6.71	-14.6	2.17
NP_001122916.1_24518	F14H3.14	Uncharacterized protein	No GO term	ATG	38	0	-4.89	-14.5	2.97
NP_498746.1_11534	F44B9.5	Ancient ubiquitous protein 1 homolog	C:Hrd1p ubiquitin ligase ERAD-L complex, C:integral component of endoplasmic reticulum membrane, C:membrane, F:transferase activity, transferring acyl groups, F:ubiquitin binding, F:ubiquitin-protein transferase activator activity, P:ubiquitin-dependent ERAD pathway	ATG	38	0	-6.38	-14.5	2.27
NP_001317898.1_28115	ajm-1	Apical Junction Molecule	C:adherens junction, C:apical junction complex, C:apical plasma membrane, C:apicolateral plasma membrane, C:cell-cell junction, C:ciliary basal body, C:dendrite terminus, F:cytoskeletal protein binding, F:metal ion binding, P:cell-cell junction organization, P:embryo development ending in birth or egg hatching	ATG	54	0	-6.96	-14.5	2.08
NP_505595.2_22147	ugt-47	Putative UDP-glucuronosyltransferase ugt-47	C:integral component of membrane, C:intracellular membrane-bounded organelle, F:glucuronosyltransferase activity, F:UDP-glycosyltransferase activity	ATG	30	0	-4.29	-14.4	3.36
NP_503319.1_18959	str-238	Seven TM Receptor	C:integral component of plasma membrane, F:G protein-coupled olfactory receptor activity, P:G protein-coupled receptor signaling pathway, P:olfactory behavior	ATG	40	0	-4.34	-14.4	3.32
NP_497125.2_9309	npr-30	NeuroPeptide Receptor family	C:integral component of membrane, C:plasma membrane, F:G protein-coupled receptor activity, P:G protein-coupled receptor signaling pathway	ATG	34	0	-4.45	-14.4	3.24
NP_508681.3_26918	T19D2.1	Uncharacterized protein	F:metalloendopeptidase activity	ATG	36	0	-4.67	-14.4	3.08
NP_494498.1_5495	sri-63	Serpentine Receptor, class I	C:integral component of membrane	ATG	34	0	-5.42	-14.4	2.66
NP_001254210.1_7655	Y51B9A.6	Uncharacterized protein	C:integral component of membrane, P:transmembrane transport	ATG	42	0	-6.21	-14.4	2.32
NP_001293975.1_17109	unc-22	Uncharacterized protein	F:ATP binding, F:protein kinase activity	ATG	54	0	-6.42	-14.4	2.24
NP_497918.1_10384	ugt-62	UDP-glucuronosyltransferase	C:integral component of membrane, C:intracellular membrane-bounded organelle, F:glucuronosyltransferase activity, F:UDP-glycosyltransferase activity	ATG	42	0	-6.58	-14.4	2.19
NP_502273.2_17107	unc-22	Twitchin	C:A band, C:M band, C:sarcomere, C:striated muscle thin filament, C:Z disc, F:actin filament binding, F:ATP binding, F:calmodulin binding, F:metal ion binding, F:muscle alpha-actinin binding, F:protein kinase binding, F:protein serine/threonine kinase activity, F:structural constituent of muscle, P:actin filament organization, P:adult locomotory behavior, P:behavioral response to nicotine, P:musc…	ATG	54	0	-6.74	-14.4	2.14
NP_502274.2_17111	unc-22	Twitchin	C:A band, C:M band, C:sarcomere, C:striated muscle thin filament, C:Z disc, F:actin filament binding, F:ATP binding, F:calmodulin binding, F:metal ion binding, F:muscle alpha-actinin binding, F:protein kinase binding, F:protein serine/threonine kinase activity, F:structural constituent of muscle, P:actin filament organization, P:adult locomotory behavior, P:behavioral response to nicotine, P:musc…	ATG	54	0	-6.73	-14.4	2.14
NP_500993.1_15036	C01G5.5	Uncharacterized protein	C:cytosol, F:alcohol dehydrogenase (NADP+) activity, F:alditol:NADP+ 1-oxidoreductase activity, F:oxidoreductase activity	ATG	48	0	-6.85	-14.4	2.1
NP_001293974.1_17110	unc-22	Uncharacterized protein	F:ATP binding, F:protein kinase activity	ATG	54	0	-6.86	-14.4	2.1
NP_001255601.1_17106	unc-22	Uncharacterized protein	C:A band, F:ATP binding, F:protein kinase activity	ATG	54	0	-6.9	-14.4	2.09
NP_001255602.1_17108	unc-22	Uncharacterized protein	C:A band, F:ATP binding, F:protein kinase activity	ATG	54	0	-6.95	-14.4	2.07
NP_494957.1_6110	srb-12	Serpentine Receptor, class B (beta)	C:dendrite, C:integral component of membrane, C:perikaryon, C:plasma membrane, F:G protein-coupled receptor activity, P:sensory perception of chemical stimulus	ATG	32	0	-3.95	-14.3	3.62
NP_506110.1_23040	cdr-4	CaDmium Responsive	C:lysosome, P:endoplasmic reticulum unfolded protein response, P:innate immune response, P:stress response to cadmium ion	ATG	42	0	-6.13	-14.3	2.33
NP_491462.2_1242	clec-90	C-type LECtin	C:integral component of membrane, F:carbohydrate binding	ATG	50	0	-6.29	-14.3	2.27
NP_510563.2_29631	zipt-7.2	Histidine-rich membrane protein KE4 homolog 2	C:cell, C:integral component of membrane, F:zinc ion transmembrane transporter activity, P:cellular zinc ion homeostasis, P:zinc ion transmembrane transport	ATG	48	0	-6.55	-14.3	2.18
NP_493063.1_3513	M01G12.10	Uncharacterized protein	No GO term	ATG	60	0	-6.65	-14.3	2.15
NP_001251278.1_2904	F10G8.1	Tyrosine-protein phosphatase	F:protein tyrosine phosphatase activity	ATG	44	0	-6.99	-14.3	2.04
NP_001256643.1_24040	C25D7.15	Uncharacterized protein	No GO term	ATG	44	0	-7.15	-14.3	2
NP_491477.2_1257	imb-1	IMportin Beta family	C:cytoplasm, C:nucleus, F:nuclear import signal receptor activity, F:nuclear localization sequence binding, F:Ran GTPase binding, P:embryo development ending in birth or egg hatching, P:protein import into nucleus, P:reproduction	ATG	42	0	-5.39	-14.2	2.63
NP_491903.2_1824	D2092.4	Uncharacterized protein	C:cell, C:integral component of membrane, C:myofibril, P:cell redox homeostasis	ATG	36	0	-6.26	-14.2	2.27
NP_502256.2_17086	ZK822.1	Uncharacterized protein	No GO term	ATG	34	0	-6.52	-14.2	2.18
NP_500027.1_13437	abhd-14	ABHydrolase Domain containing homolog	F:hydrolase activity	ATG	62	0	-6.59	-14.2	2.15
NP_497716.1_10083	rsu-1	Ras SUppressor homolog	P:innate immune response	ATG	44	0	-6.98	-14.2	2.03
NP_497035.3_9138	tps-2	Alpha,alpha-trehalose-phosphate synthase [UDP-forming	C:alpha,alpha-trehalose-phosphate synthase complex (UDP-forming), C:cytoplasm, C:cytosol, F:alpha,alpha-trehalose-phosphate synthase (UDP-forming) activity, P:dephosphorylation, P:trehalose biosynthetic process, P:trehalose metabolism in response to stress	ATG	46	0	-5.58	-14.1	2.53
NP_494110.1_5029	math-7	MATH (meprin-associated Traf homology) domain containing	No GO term	ATG	42	0	-6.04	-14.1	2.34
NP_501323.1_15530	C49H3.12	Uncharacterized protein	No GO term	ATG	38	0	-6.02	-14.1	2.34
NP_495143.1_6368	msp-63	Major sperm protein 63	C:cytoplasm, C:cytoskeleton, C:pseudopodium	ATG	54	0	-6.62	-14.1	2.13
NP_001022960.1_9680	Y82E9BR.16	Uncharacterized protein	C:integral component of membrane, F:transmembrane transporter activity	ATG	34	0	-4.9	-14	2.86
NP_497787.1_10185	pat-3	Integrin beta pat-3	C:basal plasma membrane, C:basement membrane, C:cell, C:cell surface, C:focal adhesion, C:integrin complex, C:lateral plasma membrane, C:M band, C:neuron projection, C:neuronal cell body, C:striated muscle dense body, C:Z disc, F:integrin binding, P:cell adhesion mediated by integrin, P:cell migration, P:cell-matrix adhesion, P:integrin-mediated signaling pathway, P:mitochondrion organization, P:…	ATG	52	0	-5.29	-14	2.64
NP_741127.1_10585	C45G9.10	Uncharacterized protein	No GO term	ATG	34	0	-5.85	-14	2.39
NP_492086.3_2071	col-35	COLlagen	C:integral component of membrane, F:structural constituent of cuticle	ATG	42	0	-6.05	-14	2.31
NP_001299855.1_11756	B0303.11	Uncharacterized protein	C:integral component of membrane, F:transmembrane transporter activity, P:ion transport	ATG	42	0	-5.42	-13.9	2.57
NP_001299854.1_11755	B0303.11	Uncharacterized amino-acid permease B0303.11	C:integral component of membrane, F:transmembrane transporter activity, P:ion transport	ATG	42	0	-6.27	-13.9	2.22
NP_495629.2_7079	B0228.7	S-methyl-5'-thioadenosine phosphorylase	C:cytoplasm, C:cytosol, C:nucleus, F:purine-nucleoside phosphorylase activity, F:S-methyl-5-thioadenosine phosphorylase activity, P:L-methionine salvage from methylthioadenosine, P:purine ribonucleoside salvage	ATG	36	0	-6.77	-13.9	2.05
NP_493615.1_4308	mtd-1	Mec-3 (Three) Dependent expression	No GO term	ATG	46	0	-6.88	-13.9	2.02
NP_507673.2_25491	nhr-170	Nuclear Hormone Receptor family	C:nucleus, F:DNA-binding transcription factor activity, F:sequence-specific DNA binding, F:zinc ion binding	ATG	32	0	-4.42	-13.8	3.12
NP_001293940.1_17894	F02H6.3	Uncharacterized protein	No GO term	ATG	44	0	-5.83	-13.8	2.37
NP_508986.1_27354	F49E10.2	Uncharacterized protein	F:carotenoid dioxygenase activity, F:metal ion binding, P:carotene catabolic process	ATG	42	0	-6.09	-13.8	2.26
NP_502727.1_17895	F02H6.3	Uncharacterized protein	No GO term	ATG	44	0	-6.14	-13.8	2.25
NP_502726.2_17893	F02H6.3	Uncharacterized protein	No GO term	ATG	44	0	-6.17	-13.8	2.24
NP_508987.1_27355	F49E10.2	Uncharacterized protein	F:carotenoid dioxygenase activity, F:metal ion binding, P:carotene catabolic process	ATG	42	0	-6.32	-13.8	2.18
NP_741016.1_6740	dnj-5	DNaJ domain (prokaryotic heat shock protein)	C:integral component of membrane	ATG	42	0	-6.87	-13.8	2.01
NP_001020985.1_1005	unc-89	Muscle M-line assembly protein unc-89	C:A band, C:M band, F:ATP binding, F:MATH domain binding, F:phosphatase binding, F:protein kinase activity, F:Rho GTPase binding, F:Rho guanyl-nucleotide exchange factor activity, P:cellular protein localization, P:myosin filament assembly, P:pharyngeal gland morphogenesis, P:positive regulation of gene expression, P:positive regulation of locomotion, P:positive regulation of protein localization…	ATG	44	0	-5.15	-13.7	2.66
NP_001020984.1_1010	unc-89	Muscle M-line assembly protein unc-89	C:A band, C:M band, F:ATP binding, F:MATH domain binding, F:phosphatase binding, F:protein kinase activity, F:Rho GTPase binding, F:Rho guanyl-nucleotide exchange factor activity, P:cellular protein localization, P:myosin filament assembly, P:pharyngeal gland morphogenesis, P:positive regulation of gene expression, P:positive regulation of locomotion, P:positive regulation of protein localization…	ATG	44	0	-5.25	-13.7	2.61
NP_001020989.1_1009	unc-89	Muscle M-line assembly protein unc-89	C:A band, C:M band, F:ATP binding, F:MATH domain binding, F:phosphatase binding, F:protein kinase activity, F:Rho GTPase binding, F:Rho guanyl-nucleotide exchange factor activity, P:cellular protein localization, P:myosin filament assembly, P:pharyngeal gland morphogenesis, P:positive regulation of gene expression, P:positive regulation of locomotion, P:positive regulation of protein localization…	ATG	44	0	-5.29	-13.7	2.59
NP_001343717.1_1006	unc-89	Uncharacterized protein	NCBI protein ID is absent in the uniprot data file	ATG	44	0	-5.43	-13.7	2.52
NP_001343718.1_1011	unc-89	Uncharacterized protein	NCBI protein ID is absent in the uniprot data file	ATG	44	0	-5.48	-13.7	2.5
NP_001343716.1_1007	unc-89	Uncharacterized protein	NCBI protein ID is absent in the uniprot data file	ATG	44	0	-5.52	-13.7	2.48
NP_001343715.1_1012	unc-89	Uncharacterized protein	NCBI protein ID is absent in the uniprot data file	ATG	44	0	-5.59	-13.7	2.45
NP_001020988.1_1013	unc-89	Muscle M-line assembly protein unc-89	C:A band, C:M band, F:ATP binding, F:MATH domain binding, F:phosphatase binding, F:protein kinase activity, F:Rho GTPase binding, F:Rho guanyl-nucleotide exchange factor activity, P:cellular protein localization, P:myosin filament assembly, P:pharyngeal gland morphogenesis, P:positive regulation of gene expression, P:positive regulation of locomotion, P:positive regulation of protein localization…	ATG	44	0	-5.65	-13.7	2.43
NP_001343714.1_1008	unc-89	Uncharacterized protein	NCBI protein ID is absent in the uniprot data file	ATG	44	0	-5.74	-13.7	2.39
NP_001300420.1_2638	lim-9	LIM domain family	F:metal ion binding	ATG	34	0	-5.78	-13.7	2.37
NP_001022619.1_10366	ndg-4	Uncharacterized protein	C:integral component of membrane	ATG	48	0	-5.95	-13.7	2.3
NP_001022618.1_10367	ndg-4	Uncharacterized protein	C:integral component of membrane	ATG	48	0	-6.19	-13.7	2.21
NP_740913.3_3102	cdc-26	Anaphase-promoting complex subunit CDC26	C:nucleus, P:cell division, P:meiotic cell cycle, P:multicellular organism development, P:protein ubiquitination	ATG	42	0	-6.69	-13.7	2.05
NP_506766.1_24132	srw-15	Serpentine Receptor, class W	C:integral component of membrane, F:G protein-coupled peptide receptor activity	ATG	50	0	-6.4	-13.6	2.13
NP_506424.2_23557	nrf-5	Nose resistant to fluoxetine protein 5	C:extracellular region, C:extracellular space, F:phosphatidylserine binding, P:lipid transport, P:multicellular organism development, P:positive regulation of engulfment of apoptotic cell	ATG	32	0	-4.63	-13.5	2.91
NP_001040982.1_16378	T04B2.3	Uncharacterized protein	No GO term	ATG	44	0	-5.27	-13.5	2.56
NP_505816.1_22556	nlp-80	Neuropeptide-Like Protein	P:neuropeptide signaling pathway	ATG	42	0	-5.35	-13.5	2.52
NP_503755.1_19656	srh-56	Serpentine Receptor, class H	C:integral component of membrane	ATG	50	0	-5.66	-13.5	2.39
NP_506607.2_23860	C53A5.11	Uncharacterized protein	NCBI protein ID is absent in the uniprot data file	ATG	36	0	-6.64	-13.5	2.03
NP_509961.1_28779	C44C10.9	Uncharacterized protein	C:integral component of membrane	ATG	50	0	-6	-13.4	2.23
NP_499508.2_12637	faah-6	Fatty Acid Amide Hydrolase homolog	F:amidase activity, F:fatty acid amide hydrolase activity, P:fatty acid catabolic process	ATG	42	0	-6.03	-13.4	2.22
NP_001254197.1_7543	T24B8.4	Uncharacterized protein	F:actin binding	ATG	46	0	-6.36	-13.4	2.11
NP_001123118.1_28782	C44C10.9	Uncharacterized protein	C:integral component of membrane	ATG	50	0	-6.35	-13.4	2.11
NP_001294283.1_14315	F15E6.9	Uncharacterized protein	No GO term	ATG	38	0	-6.62	-13.4	2.02
NP_491025.3_659	F32B5.3	Uncharacterized protein	C:integral component of membrane	ATG	46	0	-5.32	-13.3	2.5
NP_501759.1_16276	msp-81	Major Sperm Protein	C:cytoplasm, C:cytoskeleton, C:pseudopodium	ATG	54	0	-5.45	-13.3	2.44
NP_501740.1_16247	msp-79	Major sperm protein 77/79	C:cytoplasm, C:cytoskeleton, C:pseudopodium, P:oocyte maturation, P:positive regulation of MAPK cascade, P:positive regulation of smooth muscle contraction	ATG	54	0	-5.57	-13.3	2.39
NP_501742.1_16249	msp-78	Major sperm protein 78	C:cytoplasm, C:cytoskeleton, C:pseudopodium	ATG	54	0	-5.62	-13.3	2.37
NP_501849.1_16419	msp-38	Major sperm protein 38	C:cytoplasm, C:cytoskeleton, C:pseudopodium, P:oocyte maturation, P:positive regulation of smooth muscle contraction	ATG	52	0	-5.65	-13.3	2.36
NP_001294276.1_13331	K11H12.9	Uncharacterized protein	F:kinase activity	ATG	40	0	-5.83	-13.3	2.28
NP_001023630.2_17088	ZK822.6	Uncharacterized protein	No GO term	ATG	40	0	-6.07	-13.3	2.19
NP_499043.1_11923	dat-1	Sodium-dependent dopamine transporter	C:axolemma, C:dendrite membrane, C:integral component of membrane, C:neuron projection, C:neuronal cell body membrane, C:plasma membrane, C:presynaptic membrane, F:amine transmembrane transporter activity, F:chloride channel activity, F:dopamine:sodium symporter activity, F:metal ion binding, F:neurotransmitter:sodium symporter activity, P:amine transport, P:cellular response to amphetamine, P:ch…	ATG	48	0	-6.33	-13.3	2.1
NP_001129913.1_23284	W07G4.8	Uncharacterized protein	NCBI protein ID is absent in the uniprot data file	ATG	38	0	-6.35	-13.3	2.1
NP_001252300.1_4090	C37A5.6	Uncharacterized protein	P:innate immune response	ATG	56	0	-6.57	-13.3	2.03
NP_495394.3_6715	snt-1	SyNapTotagmin	C:integral component of membrane, C:synapse, C:synaptic vesicle, F:calcium-dependent phospholipid binding, P:defecation, P:locomotory behavior, P:positive regulation of necrotic cell death, P:regulation of neurotransmitter secretion, P:regulation of pharyngeal pumping, P:synaptic vesicle endocytosis, P:synaptic vesicle exocytosis	ATG	42	0	-6.59	-13.3	2.02
NP_505646.1_22243	col-149	COLlagen	C:integral component of membrane, F:structural constituent of cuticle	ATG	42	0	-6.11	-13.2	2.16
NP_001129825.1_7328	T13H5.1	Protein-tyrosine-phosphatase	F:protein tyrosine phosphatase activity, P:protein dephosphorylation	ATG	46	0	-6.47	-13.2	2.04
NP_001255067.1_12276	best-18	Bestrophin homolog 18	C:chloride channel complex, C:plasma membrane, F:chloride channel activity	ATG	46	0	-6.47	-13.2	2.04
NP_497667.1_10019	R148.3	Uncharacterized protein	No GO term	ATG	46	0	-6.49	-13.2	2.03
NP_741786.1_27212	Y34B4A.10	Uncharacterized protein	No GO term	ATG	46	0	-5.49	-13.1	2.39
NP_493877.2_4717	fbxc-42	F-box C protein	No GO term	ATG	40	0	-6.04	-13.1	2.17
NP_500454.2_14194	clec-78	C-type LECtin	C:integral component of membrane, F:calcium ion binding, F:carbohydrate binding, P:defense response to Gram-positive bacterium	ATG	38	0	-6.28	-13.1	2.09
NP_492364.1_2485	dhfr-1	Putative dihydrofolate reductase	C:mitochondrion, F:dihydrofolate reductase activity, F:NADP binding, P:dihydrofolate metabolic process, P:folic acid metabolic process, P:glycine biosynthetic process, P:one-carbon metabolic process, P:tetrahydrofolate biosynthetic process	ATG	44	0	-6.51	-13.1	2.01
NP_503273.1_18887	F48G7.10	Uncharacterized protein	F:ATP binding, F:metal ion binding, F:protein kinase C activity, P:intracellular signal transduction	ATG	32	0	-3.96	-13	3.29
NP_001317750.1_20181	T05B4.13	Uncharacterized protein	No GO term	ATG	46	0	-5.32	-13	2.44
NP_495002.1_6173	F09E5.7	Uncharacterized protein	F:pyridoxal phosphate binding	ATG	40	0	-5.58	-13	2.33
NP_499699.3_12934	ZK1010.12	Uncharacterized protein	NCBI protein ID is absent in the uniprot data file	ATG	32	0	-5.58	-13	2.33
NP_001263955.1_27060	C05E11.3	Uncharacterized protein	C:integral component of membrane, C:membrane	ATG	42	0	-6.37	-12.9	2.03
NP_001343735.1_1098	anc-1	Uncharacterized protein	NCBI protein ID is absent in the uniprot data file	ATG	44	0	-6.4	-12.9	2.02
NP_741588.2_21833	F44A2.5	Uncharacterized protein	C:cytosol, C:sarcoplasmic reticulum, F:translation activator activity, P:regulation of translational initiation	ATG	44	0	-4.2	-12.8	3.05
NP_741589.2_21832	F44A2.5	Uncharacterized protein	C:cytosol, C:sarcoplasmic reticulum, F:RNA binding, F:translation activator activity, P:regulation of translational initiation	ATG	44	0	-4.26	-12.8	3.01
NP_001122654.1_5448	Y27F2A.11	Uncharacterized protein	C:integral component of membrane	ATG	34	0	-5.33	-12.8	2.4
NP_001255423.1_16259	fat-4	Delta(5) fatty acid desaturase fat-4	C:integral component of membrane, F:stearoyl-CoA 9-desaturase activity, P:unsaturated fatty acid biosynthetic process	ATG	34	0	-5.43	-12.8	2.36
NP_001122421.1_2814	ocrl-1	OCRL (Lowe's oculocerebrorenal syndrome protein) homolog	C:membrane, F:phosphatidylinositol-4,5-bisphosphate 5-phosphatase activity, P:inositol phosphate dephosphorylation, P:phosphatidylinositol dephosphorylation, P:signal transduction	ATG	42	0	-5.59	-12.8	2.29
NP_510099.2_28973	C16D6.1	Uncharacterized protein	NCBI protein ID is absent in the uniprot data file	ATG	62	0	-5.74	-12.8	2.23
NP_491635.1_1472	M01E11.1	Protein-S-isoprenylcysteine O-methyltransferase	C:endoplasmic reticulum, C:endoplasmic reticulum membrane, C:integral component of membrane, F:protein C-terminal S-isoprenylcysteine carboxyl O-methyltransferase activity, P:C-terminal protein methylation	ATG	36	0	-6.08	-12.8	2.11
NP_496207.1_7937	mec-15	F-box/WD repeat-containing protein mec-15	C:PeBoW complex, C:perikaryon, C:preribosome, large subunit precursor, C:presynapse, P:detection of mechanical stimulus involved in sensory perception of touch, P:maturation of 5.8S rRNA, P:maturation of LSU-rRNA, P:mechanosensory behavior, P:neuron development, P:positive regulation of detection of mechanical stimulus involved in sensory perception of touch, P:positive regulation of inhibitory p…	ATG	52	0	-3.91	-12.7	3.25
NP_001255367.1_16001	wnk-1	Serine/threonine-protein kinase WNK	C:cytoplasm, F:ATP binding, F:chloride channel inhibitor activity, F:potassium channel inhibitor activity, F:protein serine/threonine kinase activity, P:hyperosmotic response, P:intracellular signal transduction, P:ion homeostasis, P:multicellular organism development, P:multicellular organismal water homeostasis, P:negative regulation of sodium ion transport, P:negative regulation of transcripti…	ATG	56	0	-6.08	-12.7	2.09
NP_001294035.1_15998	wnk-1	Serine/threonine-protein kinase WNK	C:cytoplasm, F:ATP binding, F:chloride channel inhibitor activity, F:potassium channel inhibitor activity, F:protein serine/threonine kinase activity, P:hyperosmotic response, P:intracellular signal transduction, P:ion homeostasis, P:multicellular organism development, P:multicellular organismal water homeostasis, P:negative regulation of sodium ion transport, P:negative regulation of transcripti…	ATG	56	0	-6.18	-12.7	2.05
NP_001294032.1_15995	wnk-1	Serine/threonine-protein kinase WNK	C:cytoplasm, F:ATP binding, F:chloride channel inhibitor activity, F:potassium channel inhibitor activity, F:protein serine/threonine kinase activity, P:hyperosmotic response, P:intracellular signal transduction, P:ion homeostasis, P:multicellular organism development, P:multicellular organismal water homeostasis, P:negative regulation of sodium ion transport, P:negative regulation of transcripti…	ATG	56	0	-6.24	-12.7	2.04
NP_001255368.1_16003	wnk-1	Serine/threonine-protein kinase WNK	C:cytoplasm, F:ATP binding, F:chloride channel inhibitor activity, F:potassium channel inhibitor activity, F:protein serine/threonine kinase activity, P:hyperosmotic response, P:intracellular signal transduction, P:ion homeostasis, P:multicellular organism development, P:multicellular organismal water homeostasis, P:negative regulation of sodium ion transport, P:negative regulation of transcripti…	ATG	56	0	-6.32	-12.7	2.01
NP_001041237.1_27994	D2021.4	Uncharacterized protein	C:peroxisomal matrix, F:acyl-CoA hydrolase activity, P:acyl-CoA metabolic process, P:fatty acid catabolic process	ATG	22	0	-3.87	-12.6	3.25
NP_001022492.1_5455	ZC239.20	Uncharacterized protein	No GO term	ATG	50	0	-4.21	-12.6	3
NP_001041236.1_27993	D2021.4	Uncharacterized protein	C:peroxisomal matrix, F:acyl-CoA hydrolase activity, P:acyl-CoA metabolic process, P:fatty acid catabolic process	ATG	22	0	-4.47	-12.6	2.82
NP_493348.1_3907	snr-2	Probable small nuclear ribonucleoprotein-associated protein B	C:catalytic step 2 spliceosome, C:cytoplasm, C:U1 snRNP, C:U2 snRNP, C:U2-type prespliceosome, C:U4 snRNP, C:U4/U6 x U5 tri-snRNP complex, C:U5 snRNP, F:RNA binding, P:mRNA splicing, via spliceosome	ATG	36	0	-4.69	-12.6	2.68
NP_501285.1_15473	tag-322	Uncharacterized protein	C:tRNA-splicing ligase complex	ATG	34	0	-4.8	-12.6	2.63
NP_001076661.1_16927	C10C6.7	Uncharacterized protein	C:integral component of membrane	ATG	38	0	-5.08	-12.6	2.48
NP_499917.2_13265	ears-2	glutamyl(E) Amino-acyl tRNA Synthetase	F:ATP binding, F:glutamate-tRNA ligase activity, F:tRNA binding, F:zinc ion binding, P:glutamyl-tRNA aminoacylation	ATG	42	0	-5.72	-12.6	2.2
NP_505120.1_21495	pax-1	PAX (Paired box) transcription factor	C:nucleus, F:DNA binding, P:multicellular organism development, P:regulation of transcription, DNA-templated	ATG	42	0	-5.84	-12.6	2.16
NP_502730.2_17905	F02H6.7	Uncharacterized protein	No GO term	ATG	38	0	-6.03	-12.6	2.09
NP_001255708.1_17565	ced-3	Cell death protein 3 subunit p17	C:caspase complex, C:cell, C:cell junction, C:cytoplasm, C:membrane, C:mitochondrion, C:neuronal cell body, C:nuclear membrane, C:perikaryon, C:perinuclear region of cytoplasm, C:presynapse, F:cysteine-type endopeptidase activator activity involved in apoptotic process, F:cysteine-type endopeptidase activity, F:cysteine-type endopeptidase activity involved in apoptotic process, F:cysteine-type en…	ATG	38	0	-6.12	-12.6	2.06
NP_495688.1_7159	T05H10.3	Uncharacterized protein	No GO term	ATG	38	0	-4.58	-12.5	2.73
NP_501448.1_15712	C28C12.4	Uncharacterized protein	No GO term	ATG	40	0	-5.27	-12.5	2.37
NP_498052.1_10550	vps-22	Vacuolar-sorting protein SNF8	C:ESCRT II complex, P:protein transport to vacuole involved in ubiquitin-dependent protein catabolic process via the multivesicular body sorting pathway	ATG	40	0	-5.36	-12.5	2.33
NP_001021177.3_12677	C18D11.6	Uncharacterized protein	P:innate immune response	ATG	36	0	-5.37	-12.5	2.33
NP_491858.1_1769	knl-2	Kinetochore null protein 2	C:chromosome, centromeric region, C:condensed nuclear chromosome kinetochore, C:kinetochore, C:nucleus, P:cell division, P:chromosome segregation, P:meiotic cell cycle	ATG	36	0	-5.42	-12.5	2.3
NP_500189.4_13738	nsy-4	Neuronal SYmmetry	C:axon, C:dendrite, C:integral component of membrane, C:non-motile cilium, C:plasma membrane, F:calcium channel inhibitor activity, F:protein kinase inhibitor activity, P:cell-cell adhesion, P:determination of left/right asymmetry in nervous system, P:inactivation of MAPKKK activity, P:negative regulation of cation channel activity, P:negative regulation of protein kinase activity	ATG	46	0	-5.48	-12.5	2.28
NP_496278.1_8036	rpb-6	Probable DNA-directed RNA polymerases I, II, and III subunit RPABC2	C:RNA polymerase I complex, C:RNA polymerase II, core complex, C:RNA polymerase III complex, F:DNA binding, F:DNA-directed 5'-3' RNA polymerase activity, P:developmental process, P:reproduction, P:transcription by RNA polymerase I, P:transcription by RNA polymerase II, P:transcription by RNA polymerase III	ATG	34	0	-5.51	-12.5	2.27
NP_001041285.2_27192	T03G11.10	Uncharacterized protein	No GO term	ATG	42	0	-5.52	-12.5	2.27
NP_505680.2_22302	Y32F6A.4	Uncharacterized protein	C:integral component of membrane, F:amino acid transmembrane transporter activity, P:amino acid transmembrane transport	ATG	34	0	-5.87	-12.5	2.13
NP_001022616.1_11337	gsp-2	Serine/threonine-protein phosphatase PP1-beta	C:chromosome, C:cytoplasm, C:nuclear membrane, C:nucleus, F:metal ion binding, F:protein serine/threonine phosphatase activity, P:cell division, P:chromatin organization, P:meiotic cell cycle, P:multicellular organism development, P:peptidyl-serine dephosphorylation	ATG	38	0	-6.05	-12.5	2.07
NP_496209.1_7939	nrde-2	Nuclear RNAi defective-2 protein	C:nuclear speck, C:nucleus, P:chromatin silencing by small RNA, P:gene silencing by RNA, P:negative regulation of RNA catabolic process, P:RNA interference	ATG	34	0	-3.42	-12.4	3.63
NP_505613.1_22185	C51E3.6	Uncharacterized protein	C:integral component of membrane, F:transmembrane transporter activity	ATG	34	0	-3.69	-12.4	3.36
NP_001335542.1_11863	F59B2.13	Uncharacterized protein	C:integral component of membrane, F:G protein-coupled peptide receptor activity	ATG	44	0	-3.98	-12.4	3.11
NP_498999.3_11862	F59B2.13	Putative G-protein coupled receptor F59B2.13	C:integral component of membrane, C:plasma membrane, F:G protein-coupled peptide receptor activity	ATG	44	0	-4	-12.4	3.1
NP_495562.3_6969	D1022.5	Uncharacterized protein	F:hydrolase activity	ATG	38	0	-4.51	-12.4	2.75
NP_001256811.1_25407	Y51A2D.1	Uncharacterized protein	C:extracellular space, C:lysosome, F:cysteine-type endopeptidase activity, P:proteolysis involved in cellular protein catabolic process	ATG	34	0	-5.04	-12.4	2.46
NP_001256103.2_21628	ZC190.10	Uncharacterized protein	NCBI protein ID is absent in the uniprot data file	ATG	50	0	-5.85	-12.4	2.12
NP_872018.1_6484	abts-3	Anion/Bicarbonate TranSporter family	C:cell, C:integral component of membrane, F:inorganic anion exchanger activity, P:regulation of intracellular pH	ATG	36	0	-5.97	-12.4	2.08
NP_001256104.2_21629	ZC190.10	Uncharacterized protein	NCBI protein ID is absent in the uniprot data file	ATG	50	0	-6.19	-12.4	2
NP_492672.1_2934	F16C3.1	Uncharacterized protein	C:integral component of plasma membrane, C:neuron projection, F:G protein-coupled receptor activity, F:neuropeptide binding, F:peptide binding, P:neuropeptide signaling pathway	ATG	30	0	-4.96	-12.3	2.48
NP_001076618.1_1326	Y110A7A.21	Uncharacterized protein	C:integral component of membrane	ATG	32	0	-4.98	-12.3	2.47
NP_509617.2_28245	del-8	DEgenerin Like	C:integral component of membrane, F:sodium channel activity	ATG	36	0	-5.19	-12.3	2.37
NP_503139.1_18697	W03F9.2	Uncharacterized protein	F:nucleic acid binding	ATG	52	0	-5.22	-12.3	2.36
NP_498113.1_10634	mrps-26	Mitochondrial Ribosomal Protein, Small	C:mitochondrial small ribosomal subunit, C:mitochondrion	ATG	42	0	-5.68	-12.3	2.17
NP_508526.2_26714	twk-16	TWiK family of potassium channels	C:integral component of plasma membrane, F:potassium ion leak channel activity, P:potassium ion transmembrane transport, P:stabilization of membrane potential	ATG	38	0	-4.34	-12.2	2.81
NP_001254871.1_10070	F59A2.2	Uncharacterized protein	NCBI protein ID is absent in the uniprot data file	ATG	44	0	-4.77	-12.2	2.56
NP_508206.2_26336	rei-2	Guanine nucleotide exchange factor rei-2	C:cytoplasm, F:GTP binding, F:protein kinase inhibitor activity, P:cell cycle, P:cell division, P:intracellular signal transduction, P:negative regulation of protein tyrosine kinase activity	ATG	46	0	-5.01	-12.2	2.44
NP_001254870.1_10069	F59A2.2	Uncharacterized protein	NCBI protein ID is absent in the uniprot data file	ATG	44	0	-5.13	-12.2	2.38
NP_001254040.1_5014	C16C4.18	Uncharacterized protein	No GO term	ATG	50	0	-5.73	-12.2	2.13
NP_500517.1_14293	zipt-2.2	Zrt (ZRT), Irt-(IRT-) like Protein Transporter	C:integral component of membrane, C:membrane, C:plasma membrane, F:zinc ion transmembrane transporter activity, P:zinc ion transmembrane transport	ATG	38	0	-5.94	-12.2	2.05
NP_501261.2_15448	F33D4.6	Uncharacterized protein	No GO term	ATG	36	0	-4.53	-12.1	2.67
NP_001294170.1_15447	F33D4.6	Uncharacterized protein	No GO term	ATG	36	0	-4.56	-12.1	2.66
NP_501260.2_15446	F33D4.6	Uncharacterized protein	No GO term	ATG	36	0	-4.63	-12.1	2.61
NP_001250933.1_2543	madd-4	Protein madd-4	C:axon, C:cell junction, C:extracellular space, C:synapse, F:peptidase activity, F:signaling receptor binding, P:dorsal/ventral axon guidance, P:synapse organization	ATG	36	0	-5.85	-12.1	2.07
NP_502462.1_17448	K08D8.5	Uncharacterized protein	P:innate immune response	ATG	32	0	-3.66	-12	3.28
NP_741924.1_29249	obr-3	Oxysterol Binding protein (OSBP) Related	C:cytosol, C:integral component of membrane, C:intracellular membrane-bounded organelle, C:membrane, F:cholesterol binding, F:lipid binding, F:sterol binding, F:sterol transporter activity, P:phospholipid transport, P:regulation of multicellular organism growth, P:transforming growth factor beta receptor signaling pathway	ATG	42	0	-4.64	-12	2.59
NP_491474.1_1253	F21F3.2	Uncharacterized protein	C:cytoplasm, C:nucleus, F:ATP binding, F:MAP kinase activity, P:intracellular signal transduction, P:regulation of gene expression	ATG	40	0	-4.68	-12	2.56
NP_506924.1_24354	str-5	Seven TM Receptor	C:integral component of membrane	ATG	32	0	-4.73	-12	2.54
NP_001023706.1_19742	srw-123	Serpentine Receptor, class W	C:integral component of membrane, F:G protein-coupled peptide receptor activity	ATG	38	0	-5.04	-12	2.38
NP_496302.2_8066	marc-2	MARCH (Membrane-Associated Ring finger (C3HC4)) homolog	C:integral component of membrane, F:ubiquitin-protein transferase activity, F:zinc ion binding, P:protein polyubiquitination, P:protein ubiquitination	ATG	38	0	-5.08	-12	2.36
NP_001254282.1_8210	F40F8.5	Uncharacterized protein	No GO term	ATG	44	0	-5.09	-12	2.36
NP_001254288.1_8216	F40F8.5	Uncharacterized protein	No GO term	ATG	44	0	-5.19	-12	2.31
NP_501419.2_15675	aagr-1	Acid Alpha Glucosidase Relate	C:lysosome, F:alpha-1,4-glucosidase activity, F:carbohydrate binding, P:glycogen catabolic process	ATG	34	0	-5.19	-12	2.31
NP_001254287.1_8215	F40F8.5	Uncharacterized protein	No GO term	ATG	44	0	-5.24	-12	2.29
NP_001254286.1_8214	F40F8.5	Uncharacterized protein	No GO term	ATG	44	0	-5.3	-12	2.26
NP_001122447.1_3779	F08A8.8	Uncharacterized protein	C:integral component of membrane	ATG	38	0	-5.43	-12	2.21
NP_001254283.1_8211	F40F8.5	Uncharacterized protein	No GO term	ATG	44	0	-5.48	-12	2.19
NP_001254284.1_8212	F40F8.5	Uncharacterized protein	No GO term	ATG	44	0	-5.48	-12	2.19
NP_001254281.1_8209	F40F8.5	Uncharacterized protein	No GO term	ATG	44	0	-5.49	-12	2.18
NP_001254285.1_8213	F40F8.5	Uncharacterized protein	No GO term	ATG	44	0	-5.56	-12	2.16
NP_001254289.1_8217	F40F8.5	Uncharacterized protein	No GO term	ATG	44	0	-5.64	-12	2.13
NP_001254280.1_8208	F40F8.5	Uncharacterized protein	No GO term	ATG	44	0	-5.74	-12	2.09
NP_503802.2_19732	srw-122	Serpentine Receptor, class W	C:integral component of membrane, F:G protein-coupled peptide receptor activity	ATG	38	0	-5.74	-12	2.09
NP_501821.2_16383	ipla-7	Intracelllar PhosphoLipase A family	F:hydrolase activity, P:lipid catabolic process	ATG	42	0	-4.66	-11.9	2.56
NP_001024656.1_29480	F42D1.4	Uncharacterized protein	No GO term	ATG	44	0	-5.13	-11.9	2.32
NP_505000.2_21342	srr-9	Serpentine Receptor, class R	C:integral component of membrane	ATG	36	0	-5.18	-11.9	2.3
NP_001022400.1_4773	pod-2	Uncharacterized protein	C:endoplasmic reticulum membrane, F:acetyl-CoA carboxylase activity, F:ATP binding, F:metal ion binding, P:establishment or maintenance of epithelial cell apical/basal polarity, P:fatty acid biosynthetic process, P:nematode larval development, P:polarity specification of anterior/posterior axis, P:water homeostasis	ATG	44	0	-5.44	-11.9	2.19
NP_503214.1_18814	nhr-99	Nuclear Hormone Receptor family	C:nucleus, F:DNA-binding transcription factor activity, F:sequence-specific DNA binding, F:zinc ion binding	ATG	54	0	-5.62	-11.9	2.12
NP_493794.3_4601	T02H6.3	Uncharacterized protein	No GO term	ATG	48	0	-5.67	-11.9	2.1
NP_493814.2_4633	F46F5.13	Uncharacterized protein	No GO term	ATG	32	0	-5.7	-11.9	2.09
NP_498104.1_10623	morc-1	Protein morc-1	C:nucleus, P:gene silencing by RNA	ATG	40	0	-5.7	-11.9	2.09
NP_001293754.1_14689	F41H10.3	Uncharacterized protein	No GO term	ATG	44	0	-5.73	-11.9	2.08
NP_001022401.1_4774	pod-2	Uncharacterized protein	C:endoplasmic reticulum membrane, F:acetyl-CoA carboxylase activity, F:ATP binding, F:metal ion binding, P:fatty acid biosynthetic process, P:nematode larval development, P:polarity specification of anterior/posterior axis, P:water homeostasis	ATG	44	0	-5.77	-11.9	2.06
NP_001293755.1_14690	F41H10.3	Uncharacterized protein	No GO term	ATG	44	0	-5.86	-11.9	2.03
NP_505865.2_22651	C03E10.3	Uncharacterized protein	C:integral component of membrane	ATG	32	0	-3.62	-11.8	3.26
NP_001021846.1_4055	ins-29	INSulin related	C:extracellular region, F:hormone activity	ATG	48	0	-5	-11.8	2.36
NP_507764.1_25623	sdz-6	SKN-1 Dependent Zygotic transcript	P:gastrulation	ATG	40	0	-5	-11.8	2.36
NP_498077.1_10588	C45G9.11	Uncharacterized protein	No GO term	ATG	36	0	-5.33	-11.8	2.21
NP_505664.2_22272	cash-1	CKA And Striatin Homolog	P:epithelial tube morphogenesis, P:positive regulation of endocytic recycling, P:positive regulation of GTPase activity, P:regulation of Golgi organization	ATG	42	0	-2.93	-11.7	3.99
NP_503215.2_18815	nhr-55	Nuclear hormone receptor family member nhr-55	C:nucleus, F:DNA-binding transcription factor activity, F:sequence-specific DNA binding, F:zinc ion binding	ATG	52	0	-3.35	-11.7	3.5
NP_500567.1_14352	wapl-1	WAPL (Drosophila Wings APart-Like cohesin interactor)	No GO term	ATG	46	0	-4.44	-11.7	2.63
NP_500566.1_14353	wapl-1	Wings apart-like protein homolog 1	C:germ cell nucleus, P:DNA repair, P:meiotic chromosome segregation, P:negative regulation of cohesin loading, P:negative regulation of sister chromatid cohesion, P:positive regulation of double-strand break repair via homologous recombination, P:regulation of chromosome condensation, P:regulation of cohesin loading	ATG	46	0	-4.68	-11.7	2.5
NP_500568.1_14355	wapl-1	WAPL (Drosophila Wings APart-Like cohesin interactor)	No GO term	ATG	46	0	-4.69	-11.7	2.5
NP_001021559.2_623	ptr-12	PaTched Related family	C:integral component of membrane, P:molting cycle, collagen and cuticulin-based cuticle	ATG	46	0	-4.7	-11.7	2.49
NP_001294626.1_14356	wapl-1	WAPL (Drosophila Wings APart-Like cohesin interactor)	No GO term	ATG	46	0	-4.75	-11.7	2.46
NP_505178.1_21561	dnj-22	DNaJ domain (prokaryotic heat shock protein)	No GO term	ATG	44	0	-5	-11.7	2.34
NP_494101.2_5018	math-15	MATH (meprin-associated Traf homology) domain containing	No GO term	ATG	34	0	-5.28	-11.7	2.21
NP_505852.3_22630	T19B10.5	Uncharacterized protein	C:integral component of membrane	ATG	36	0	-5.31	-11.7	2.2
NP_508267.1_26394	F19G12.4	Uncharacterized protein	No GO term	ATG	38	0	-5.39	-11.7	2.17
NP_501585.1_15959	C01F6.2	Uncharacterized protein	C:integral component of membrane	ATG	40	0	-5.66	-11.7	2.07
NP_510531.1_29574	F46F2.4	Uncharacterized protein	NCBI protein ID is absent in the uniprot data file	ATG	42	0	-5.66	-11.7	2.07
NP_493572.2_4246	F39B2.8	Uncharacterized protein	C:integral component of membrane, F:G protein-coupled receptor activity	ATG	46	0	-5.76	-11.7	2.03
NP_495632.1_7082	srh-39	Serpentine Receptor, class H	C:integral component of membrane	ATG	28	0	-4.64	-11.6	2.5
NP_001294224.1_13219	T21D12.14	Uncharacterized protein	No GO term	ATG	38	0	-5.33	-11.6	2.17
NP_001021974.1_6346	rab-3	Ras-related protein Rab-3	C:cytoplasmic vesicle, C:endomembrane system, C:endosome, C:neuron projection, C:plasma membrane, C:synaptic vesicle, C:vesicle, F:GTP binding, F:GTPase activity, P:chemotaxis, P:intracellular protein transport, P:mating behavior, P:positive regulation of anterior/posterior axon guidance, P:protein localization to plasma membrane, P:protein secretion, P:Rab protein signal transduction, P:regulati…	ATG	52	0	-5.68	-11.6	2.04
NP_502887.1_18240	daf-38	G-protein coupled receptor daf-38	C:integral component of plasma membrane, F:G protein-coupled peptide receptor activity, F:protein heterodimerization activity, P:G protein-coupled receptor signaling pathway involved in dauer larval development, P:neuropeptide signaling pathway	ATG	44	0	-5.7	-11.6	2.04
NP_491496.1_1287	dom-3	Decapping nuclease dom-3	F:metal ion binding, F:nuclease activity, F:nucleotide binding, F:RNA binding	ATG	44	0	-5.75	-11.6	2.02
NP_001256389.1_22886	mans-2	Mannosyl-oligosaccharide 1,2-alpha-mannosidase C52E4.5	C:endoplasmic reticulum, C:Golgi membrane, C:integral component of membrane, F:calcium ion binding, F:mannosyl-oligosaccharide 1,2-alpha-mannosidase activity, P:N-glycan processing, P:protein glycosylation	ATG	38	0	-3.21	-11.5	3.58
NP_502675.4_17809	Y37A1A.3	Uncharacterized protein	C:integral component of membrane, F:transmembrane transporter activity	ATG	38	0	-3.71	-11.5	3.1
NP_502560.1_17613	fat-2	Delta(12) fatty acid desaturase fat-2	C:integral component of membrane, F:delta12-fatty acid dehydrogenase activity, F:stearoyl-CoA 9-desaturase activity, P:collagen and cuticulin-based cuticle development, P:fatty acid elongation, P:innate immune response, P:reproduction, P:unsaturated fatty acid biosynthetic process	ATG	38	0	-4.02	-11.5	2.86
NP_001293794.1_14884	pqn-22	Prion-like-(Q/N-rich)-domain-bearing protein	No GO term	ATG	52	0	-4.57	-11.5	2.52
NP_001293793.1_14885	pqn-22	Prion-like-(Q/N-rich)-domain-bearing protein	No GO term	ATG	52	0	-4.82	-11.5	2.39
NP_506954.1_24393	srbc-51	Serpentine Receptor, class BC (class B-like)	C:integral component of membrane	ATG	32	0	-4.91	-11.5	2.34
NP_001293795.1_14883	pqn-22	Prion-like-(Q/N-rich)-domain-bearing protein	No GO term	ATG	52	0	-5.03	-11.5	2.29
NP_500908.2_14886	pqn-22	Prion-like-(Q/N-rich)-domain-bearing protein	No GO term	ATG	52	0	-5.08	-11.5	2.26
NP_502731.1_17906	F02H6.6	Uncharacterized protein	No GO term	ATG	36	0	-5.13	-11.5	2.24
NP_502732.2_17908	Y64G10A.1	Uncharacterized protein	No GO term	ATG	36	0	-5.54	-11.5	2.07
NP_001021628.2_3083	lst-1	Lateral Signaling Target	NCBI protein ID is absent in the uniprot data file	ATG	42	0	-3.1	-11.4	3.68
NP_503406.4_19124	snt-3	SyNapTotagmin	C:axon, C:dense core granule, C:exocytic vesicle, C:plasma membrane, C:synaptic vesicle membrane, F:calcium ion binding, F:calcium-dependent phospholipid binding, F:clathrin binding, F:phosphatidylserine binding, F:SNARE binding, F:syntaxin binding, P:calcium ion-regulated exocytosis of neurotransmitter, P:calcium-ion regulated exocytosis, P:cellular response to calcium ion, P:regulation of calci…	ATG	42	0	-4.62	-11.4	2.47
NP_001024448.1_29338	C37E2.2	Uncharacterized protein	C:integral component of membrane	ATG	30	0	-5.15	-11.4	2.22
NP_741205.2_11187	pdf-1	PDF (arthropod Pigment Dispersing Factor) homolog	NCBI protein ID is absent in the uniprot data file	ATG	42	0	-5.23	-11.4	2.18
NP_741206.2_11188	pdf-1	PDF (arthropod Pigment Dispersing Factor) homolog	NCBI protein ID is absent in the uniprot data file	ATG	42	0	-5.36	-11.4	2.13
NP_501973.2_16621	K08C7.6	Uncharacterized protein	C:sarcoplasmic reticulum	ATG	34	0	-5.42	-11.4	2.1
NP_502002.1_16666	pept-2	Peptide transporter family 2	C:integral component of membrane, C:integral component of plasma membrane, F:dipeptide transmembrane transporter activity, F:oligopeptide transmembrane transporter activity, F:peptide transmembrane transporter activity, F:peptide:proton symporter activity, P:protein transport	ATG	54	0	-5.47	-11.4	2.08
NP_001024376.1_27388	hsp-25	Heat Shock Protein	C:M band, C:striated muscle dense body	ATG	46	0	-5.51	-11.4	2.07
NP_001309452.1_22179	srsx-28	Serpentine Receptor, class SX	C:integral component of membrane, F:G protein-coupled receptor activity	ATG	34	0	-3.66	-11.3	3.08
NP_508333.2_26471	C14E2.4	Uncharacterized protein	C:endoplasmic reticulum, F:dioxygenase activity, F:iron ion binding, F:L-ascorbic acid binding, F:oxidoreductase activity, acting on paired donors, with incorporation or reduction of molecular oxygen, P:peptidyl-proline hydroxylation to 4-hydroxy-L-proline	ATG	40	0	-4.44	-11.3	2.55
NP_508917.2_27258	kcnl-3	Small conductance calcium-activated potassium channel-like protein 3	C:integral component of membrane, C:neuron projection, C:neuronal cell body, C:plasma membrane, F:calmodulin binding, F:small conductance calcium-activated potassium channel activity, P:potassium ion transmembrane transport	ATG	48	0	-4.67	-11.3	2.42
NP_492651.1_2910	ncs-2	Neuronal calcium sensor 2	F:calcium ion binding	ATG	38	0	-5.11	-11.3	2.21
NP_506269.1_23300	eat-6	Sodium/potassium-transporting ATPase subunit alpha	C:cell, C:integral component of membrane, C:membrane, C:plasma membrane, F:ATP binding, F:metal ion binding, F:sodium:potassium-exchanging ATPase activity, P:action potential, P:cellular potassium ion homeostasis, P:cellular sodium ion homeostasis, P:establishment or maintenance of transmembrane electrochemical gradient, P:potassium ion import across plasma membrane, P:potassium ion transport, P:…	ATG	46	0	-5.21	-11.3	2.17
NP_494607.1_5635	F19B10.6	Uncharacterized protein	No GO term	ATG	40	0	-5.27	-11.3	2.15
NP_502918.1_18292	Y7A9A.1	Uncharacterized protein	C:integral component of membrane, C:plasma membrane, F:glutathione hydrolase activity, F:peptidyltransferase activity, P:glutathione catabolic process	ATG	36	0	-5.28	-11.3	2.14
NP_491129.1_801	mab-31	Uncharacterized protein	C:nucleus, P:nematode male tail tip morphogenesis, P:transforming growth factor beta receptor signaling pathway	ATG	52	0	-2.75	-11.2	4.07
NP_001041185.1_25851	fbxa-116	F-box A protein	P:innate immune response	ATG	38	0	-4.31	-11.2	2.6
NP_509689.1_28347	mlck-1	Myosin Light Chain Kinase related	F:ATP binding, F:myosin light chain kinase activity	ATG	36	0	-4.32	-11.2	2.59
NP_001041184.1_25850	fbxa-116	F-box A protein	No GO term	ATG	38	0	-4.5	-11.2	2.49
NP_510201.2_29118	nhr-32	Nuclear Hormone Receptor family	C:nucleus, F:DNA-binding transcription factor activity, F:sequence-specific DNA binding, F:zinc ion binding, P:regulation of transcription by RNA polymerase II	ATG	40	0	-5.12	-11.2	2.19
NP_871889.1_2530	F55H12.2	Uncharacterized protein	No GO term	ATG	34	0	-5.19	-11.2	2.16
NP_001122559.1_224	Y95B8A.12	Uncharacterized protein	F:guanyl-nucleotide exchange factor activity	ATG	44	0	-5.44	-11.2	2.06
NP_001263776.1_16580	zim-1	Zinc finger In Meiosis	C:condensed nuclear chromosome, F:nucleic acid binding, P:meiotic chromosome segregation	ATG	34	0	-5.5	-11.2	2.04
NP_001041100.1_22522	eef-1G	Probable elongation factor 1-gamma	C:cytoplasm, C:nucleus, F:translation elongation factor activity, P:translational elongation	ATG	40	0	-5.51	-11.2	2.03
NP_502946.1_18339	srh-228	Serpentine Receptor, class H	C:integral component of membrane	ATG	40	0	-5.53	-11.2	2.02
NP_001337294.1_9153	unc-52	Uncharacterized protein	NCBI protein ID is absent in the uniprot data file	ATG	50	0	-5.56	-11.2	2.01
NP_504292.2_20402	C37H5.5	Nucleolar complex protein 3 homolog	C:nucleolus, C:nucleus, F:chromatin binding	ATG	38	0	-2.93	-11.1	3.79
NP_001024322.2_27641	B0403.5	Uncharacterized protein	No GO term	ATG	42	0	-3.19	-11.1	3.48
NP_499531.1_12679	maa-1	Membrane Associated Acyl-CoA binding protein	C:apical part of cell, C:basal part of cell, C:integral component of endosome membrane, C:integral component of Golgi membrane, C:integral component of membrane, C:recycling endosome membrane, F:fatty-acyl-CoA binding, P:endocytic recycling, P:endosome organization, P:multicellular organism reproduction	ATG	32	0	-3.85	-11.1	2.89
NP_001024898.1_28843	T08D10.4	Uncharacterized protein	No GO term	ATG	34	0	-4.7	-11.1	2.36
NP_001293752.1_14742	unc-5	Uncharacterized protein	C:integral component of membrane, F:netrin receptor activity	ATG	42	0	-5.45	-11.1	2.04
NP_497457.1_9740	Y39A3CL.4	Uncharacterized protein	No GO term	ATG	38	0	-3.65	-11	3.02
NP_505114.1_21488	K07C11.4	Carboxylic ester hydrolase	C:extracellular space, F:carboxylic ester hydrolase activity	ATG	38	0	-4.62	-11	2.38
NP_001024245.2_19282	srt-42	Serpentine Receptor, class T	C:integral component of membrane	ATG	32	0	-4.89	-11	2.25
NP_001294212.1_15782	dic-1	human DICE1 (Deleted In Cancer) homolog	C:integrator complex, P:snRNA 3'-end processing	ATG	44	0	-5.2	-11	2.12
NP_001256484.1_23323	F57B1.9	Uncharacterized protein	C:integral component of membrane	ATG	28	0	-5.39	-11	2.04
NP_001293743.1_15204	deb-1	DEnse Body	C:actin cytoskeleton, C:adherens junction, C:cell, C:cytoskeleton, C:dense body, C:focal adhesion, C:plasma membrane, C:striated muscle dense body, F:actin filament binding, F:structural constituent of cytoskeleton, P:cell adhesion, P:cytoskeletal anchoring at plasma membrane, P:positive regulation of ovulation	ATG	42	0	-3.69	-10.9	2.96
NP_001293744.1_15203	deb-1	DEnse Body	C:actin cytoskeleton, C:adherens junction, C:cell, C:cytoskeleton, C:dense body, C:focal adhesion, C:plasma membrane, C:striated muscle dense body, F:actin filament binding, F:structural constituent of cytoskeleton, P:cell adhesion, P:cytoskeletal anchoring at plasma membrane, P:positive regulation of ovulation	ATG	42	0	-3.89	-10.9	2.8
NP_001122816.1_13905	vrp-1	Vitellogenin Regulating Protein	No GO term	ATG	52	0	-4.46	-10.9	2.44
NP_500280.1_13904	vrp-1	Vitellogenin Regulating Protein	No GO term	ATG	52	0	-5.06	-10.9	2.16
NP_496588.2_8512	Y57A10A.8	Uncharacterized protein	No GO term	ATG	38	0	-5.19	-10.9	2.1
NP_001309470.1_19931	oac-2	O-ACyltransferase homolog	C:integral component of membrane, C:membrane, F:transferase activity, transferring acyl groups other than amino-acyl groups, P:cellular polysaccharide biosynthetic process	ATG	34	0	-5.24	-10.9	2.08
NP_510611.1_29706	F53H4.3	Uncharacterized protein	No GO term	ATG	42	0	-5.25	-10.9	2.07
NP_510782.2_29927	B0302.2	Uncharacterized protein	No GO term	ATG	34	0	-5.28	-10.9	2.07
NP_001129846.1_15874	C09G9.3	Uncharacterized protein	No GO term	ATG	46	0	-5.28	-10.9	2.06
NP_502135.1_16884	leo-1	RNA polymerase-associated protein LEO1	C:Cdc73/Paf1 complex, C:cytoplasm, C:nucleus, F:RNA polymerase II C-terminal domain phosphoserine binding, P:histone modification, P:positive regulation of transcription elongation from RNA polymerase II promoter, P:transcription elongation from RNA polymerase II promoter	ATG	46	0	-5.43	-10.9	2.01
NP_503820.2_19755	srw-112	Serpentine Receptor, class W	C:integral component of membrane, F:G protein-coupled peptide receptor activity	ATG	36	0	-3.85	-10.8	2.81
NP_001122758.1_15706	C28C12.11	Uncharacterized protein	C:integral component of membrane	ATG	42	0	-4.12	-10.8	2.62
NP_501443.1_15707	C28C12.11	Uncharacterized protein	C:integral component of membrane	ATG	42	0	-4.56	-10.8	2.37
NP_001040651.1_1967	F22D6.8	Uncharacterized protein	No GO term	ATG	36	0	-4.73	-10.8	2.29
NP_001129916.1_25551	twk-46	TWiK family of potassium channels	C:integral component of plasma membrane, F:potassium ion leak channel activity, P:potassium ion transmembrane transport, P:stabilization of membrane potential	ATG	44	0	-4.83	-10.8	2.24
NP_494111.3_5030	math-8	MATH (meprin-associated Traf homology) domain containing	C:integral component of membrane	ATG	38	0	-4.97	-10.8	2.17
NP_494155.1_5075	bath-21	BTB and MATH domain containing	No GO term	ATG	38	0	-5.08	-10.8	2.13
NP_492965.2_3379	W04G5.4	Uncharacterized protein	C:cytosol, C:nucleus, F:peptide-N4-(N-acetyl-beta-glucosaminyl)asparagine amidase activity, P:glycoprotein catabolic process, P:protein deglycosylation, P:protein quality control for misfolded or incompletely synthesized proteins	ATG	36	0	-5.16	-10.8	2.09
NP_510218.2_29137	F46G10.2	Uncharacterized protein	C:integral component of membrane	ATG	36	0	-4.01	-10.7	2.67
NP_499620.1_12808	snr-6	Probable small nuclear ribonucleoprotein E	C:P granule, C:precatalytic spliceosome, C:U1 snRNP, C:U2 snRNP, C:U4 snRNP, C:U4/U6 x U5 tri-snRNP complex, C:U5 snRNP, F:RNA binding, P:spliceosomal snRNP assembly	ATG	44	0	-5	-10.7	2.14
NP_507595.2_25355	nhr-288	Nuclear Hormone Receptor family	C:nucleus	ATG	38	0	-5.02	-10.7	2.13
NP_496348.2_8133	sra-11	Serpentine receptor class alpha-11	C:integral component of membrane, F:G protein-coupled receptor activity, F:olfactory receptor activity, F:transmembrane signaling receptor activity, P:detection of chemical stimulus involved in sensory perception, P:olfactory learning	ATG	44	0	-5.18	-10.7	2.07
NP_509012.2_27394	gln-1	GLutamiNe synthetase (glutamate-ammonia ligase)	F:glutamate-ammonia ligase activity, P:glutamine biosynthetic process	ATG	42	0	-5.22	-10.7	2.05
NP_499032.1_11909	ina-1	Integrin alpha ina-1	C:cell projection, C:integrin complex, C:membrane, C:phagocytic cup, C:phagocytic vesicle membrane, C:plasma membrane, F:laminin binding, F:transmembrane signaling receptor activity, P:animal organ morphogenesis, P:axonal fasciculation, P:body morphogenesis, P:cell-cell adhesion mediated by integrin, P:integrin-mediated signaling pathway, P:mesodermal cell migration, P:nematode larval development…	ATG	40	0	-5.33	-10.7	2.01
NP_001129827.1_7564	2001-06-01	Transcription factor jun-1	C:nuclear chromatin, C:nucleoplasm, C:nucleus, C:transcription factor complex, F:DNA-binding transcription factor activity, RNA polymerase II-specific, F:RNA polymerase II cis-regulatory region sequence-specific DNA binding, F:sequence-specific DNA binding, F:transcription coactivator activity, F:transcription factor binding, P:cellular response to hormone stimulus, P:determination of adult lifes…	ATG	34	0	-1.82	-10.6	5.81
NP_510366.1_29341	ceh-37	Homeobox protein ceh-37	C:chromosome, telomeric region, C:nuclear chromosome, telomeric region, F:DNA binding, bending, F:double-stranded telomeric DNA binding, F:telomeric DNA binding, P:mRNA transcription, P:neuron fate specification, P:olfactory behavior, P:regulation of transcription by RNA polymerase II, P:regulation of transcription, DNA-templated, P:telomere capping, P:telomere maintenance, P:telomere organization	ATG	44	0	-3.4	-10.6	3.12
NP_001122912.2_24660	F13A7.14	Uncharacterized protein	No GO term	ATG	38	0	-3.65	-10.6	2.9
NP_507602.1_25367	ZK262.2	Uncharacterized protein	F:hydrolase activity, P:lipid metabolic process	ATG	22	0	-3.8	-10.6	2.79
NP_001338843.1_20332	Y61A9LA.3	Uncharacterized protein	NCBI protein ID is absent in the uniprot data file	ATG	32	0	-3.81	-10.6	2.78
NP_502254.1_17077	nhr-43	Nuclear Hormone Receptor family	C:nucleus, F:DNA-binding transcription factor activity, F:RNA polymerase II regulatory region sequence-specific DNA binding, F:zinc ion binding, P:regulation of transcription by RNA polymerase II	ATG	44	0	-4.36	-10.6	2.43
NP_001293976.1_17078	nhr-43	Nuclear Hormone Receptor family	C:nucleus, F:DNA-binding transcription factor activity, F:sequence-specific DNA binding, F:zinc ion binding, P:regulation of transcription by RNA polymerase II	ATG	44	0	-4.45	-10.6	2.38
NP_495332.2_6622	sra-31	Serpentine receptor class alpha-31	C:integral component of membrane, F:G protein-coupled receptor activity, P:sensory perception of chemical stimulus	ATG	32	0	-4.51	-10.6	2.35
NP_496468.1_8338	dnj-13	DNaJ domain (prokaryotic heat shock protein)	C:cytosol, F:chaperone binding, F:unfolded protein binding, P:chaperone cofactor-dependent protein refolding	ATG	42	0	-4.73	-10.6	2.24
NP_510443.4_29463	tag-53	Putative protein tag-53	C:integral component of membrane, P:animal organ morphogenesis, P:tissue development	ATG	34	0	-4.85	-10.6	2.19
NP_001024625.2_29462	tag-53	Putative protein tag-53	C:integral component of membrane, P:animal organ morphogenesis, P:tissue development	ATG	34	0	-4.86	-10.6	2.18
NP_506140.2_23088	F45D3.1	Uncharacterized protein	No GO term	ATG	34	0	-5.12	-10.6	2.07
NP_496404.1_8237	T06D8.7	Uncharacterized protein	C:integral component of mitochondrial outer membrane, P:autophagy of mitochondrion, P:mitophagy	ATG	50	0	-5.14	-10.6	2.06
NP_500491.1_14254	F49F1.10	Galectin	F:carbohydrate binding, F:galactoside binding	ATG	34	0	-4.42	-10.5	2.38
NP_741535.1_20486	K11D12.12	Uncharacterized protein	F:nucleic acid binding	ATG	34	0	-4.41	-10.5	2.38
NP_492884.1_3262	F46A8.4	Galectin	F:carbohydrate binding, F:galactoside binding	ATG	36	0	-5.13	-10.5	2.05
NP_001021013.1_2582	C31H5.7	Uncharacterized protein	No GO term	ATG	36	0	-5.19	-10.5	2.02
NP_496697.2_8647	Y38E10A.14	Uncharacterized protein	No GO term	ATG	36	0	-4.09	-10.4	2.54
NP_502932.1_18310	clec-191	C-type LECtin	F:carbohydrate binding	ATG	36	0	-4.33	-10.4	2.4
NP_497837.1_10258	lars-1	Leucine--tRNA ligase	F:aminoacyl-tRNA editing activity, F:ATP binding, F:leucine-tRNA ligase activity, P:leucyl-tRNA aminoacylation, P:negative regulation of transcription by RNA polymerase II, P:positive regulation of protein phosphorylation, P:translation	ATG	40	0	-4.74	-10.4	2.19
NP_507487.1_25178	pgp-9	P-GlycoProtein related	C:integral component of plasma membrane, F:ATP binding, F:ATPase activity, F:ATPase-coupled transmembrane transporter activity, F:efflux transmembrane transporter activity, P:transmembrane transport	ATG	36	0	-2.08	-10.3	4.96
NP_740804.1_533	slc-17.6	SLC (SoLute Carrier) homolog	C:integral component of membrane, F:transmembrane transporter activity, P:anion transport	ATG	48	0	-3.03	-10.3	3.39
NP_490947.2_532	slc-17.6	SLC (SoLute Carrier) homolog	C:integral component of membrane, F:transmembrane transporter activity, P:anion transport	ATG	48	0	-3.12	-10.3	3.3
NP_499600.2_12778	Y75B8A.28	Uncharacterized protein	No GO term	ATG	40	0	-4.11	-10.3	2.5
NP_502776.1_17998	haf-8	HAlF transporter (PGP related)	C:integral component of membrane, F:ATP binding, F:ATPase activity, F:ATPase-coupled transmembrane transporter activity, P:transmembrane transport	ATG	32	0	-4.33	-10.3	2.38
NP_500719.1_14585	C02B10.5	Uncharacterized protein	No GO term	ATG	46	0	-4.4	-10.3	2.34
NP_505892.1_22683	nas-17	Zinc metalloproteinase nas-17	C:extracellular region, F:metalloendopeptidase activity, F:zinc ion binding, P:molting cycle, collagen and cuticulin-based cuticle	ATG	32	0	-4.45	-10.3	2.31
NP_490990.2_606	Y23H5B.5	Uncharacterized protein	C:nucleolus, P:positive regulation of transcription by RNA polymerase I, P:rRNA processing	ATG	42	0	-4.52	-10.3	2.28
NP_493765.3_4553	W08F4.10	Uncharacterized protein	No GO term	ATG	26	0	-4.8	-10.3	2.15
NP_001023193.2_18306	hlh-31	Helix Loop Helix	F:protein dimerization activity	ATG	24	0	-2.69	-10.2	3.79
NP_001024698.1_26684	hst-3.2	Heparan SulphoTransferase	C:Golgi lumen, F:[heparan sulfate]-glucosamine 3-sulfotransferase 1 activity, P:heparan sulfate proteoglycan biosynthetic process	ATG	38	0	-3.64	-10.2	2.8
NP_506253.4_23268	inft-2	INverted Formin/formin Three-related	No GO term	ATG	46	0	-3.85	-10.2	2.65
NP_507902.1_25865	Y113G7B.11	Uncharacterized protein	C:integral component of membrane	ATG	32	0	-4.2	-10.2	2.43
NP_493443.2_4059	ins-24	INSulin related	C:extracellular region, F:hormone activity	ATG	50	0	-4.22	-10.2	2.42
NP_494299.1_5237	sri-74	Serpentine Receptor, class I	C:integral component of membrane	ATG	32	0	-4.41	-10.2	2.31
NP_492484.2_2671	uggt-2	UDP-Glucose Glycoprotein glucosylTransferase	C:endoplasmic reticulum, F:UDP-glucose:glycoprotein glucosyltransferase activity, F:unfolded protein binding, P:endoplasmic reticulum unfolded protein response, P:ER-associated misfolded protein catabolic process, P:protein N-linked glycosylation via asparagine, P:regulation of embryonic development, P:regulation of nematode larval development	ATG	26	0	-4.44	-10.2	2.3
NP_490924.1_480	moag-4	MOdifier of protein AGgregation	C:cytosol, C:nucleus, P:protein destabilization	ATG	44	0	-4.55	-10.2	2.24
NP_001122814.1_18386	sta-1	Signal transducer and activator of transcription 1	C:cytoplasm, C:cytosol, C:nucleus, F:DNA-binding transcription activator activity, RNA polymerase II-specific, F:RNA polymerase II cis-regulatory region sequence-specific DNA binding, F:sequence-specific DNA binding, P:dauer larval development, P:defense response, P:positive regulation of transcription by RNA polymerase II, P:receptor signaling pathway via JAK-STAT, P:regulation of cell populatio…	ATG	50	0	-4.71	-10.2	2.16
NP_502974.2_18384	sta-1	Signal transducer and activator of transcription 1	C:cytoplasm, C:cytosol, C:nucleus, F:DNA-binding transcription activator activity, RNA polymerase II-specific, F:RNA polymerase II cis-regulatory region sequence-specific DNA binding, F:sequence-specific DNA binding, P:dauer larval development, P:defense response, P:positive regulation of transcription by RNA polymerase II, P:receptor signaling pathway via JAK-STAT, P:regulation of cell populatio…	ATG	50	0	-4.78	-10.2	2.13
NP_001122815.1_18385	sta-1	Signal transducer and activator of transcription 1	C:cytoplasm, C:cytosol, C:nucleus, F:DNA-binding transcription activator activity, RNA polymerase II-specific, F:RNA polymerase II cis-regulatory region sequence-specific DNA binding, F:sequence-specific DNA binding, P:dauer larval development, P:defense response, P:positive regulation of transcription by RNA polymerase II, P:receptor signaling pathway via JAK-STAT, P:regulation of cell populatio…	ATG	50	0	-4.92	-10.2	2.07
NP_502104.1_16847	R07H5.8	Uncharacterized protein	C:cytosol, C:nucleus, F:adenosine kinase activity, P:purine ribonucleoside salvage	ATG	44	0	-5	-10.2	2.04
NP_001255419.1_16224	dph-3	DPH3 homolog	C:cytosol, C:nucleus, F:metal ion binding, P:peptidyl-diphthamide biosynthetic process from peptidyl-histidine, P:tRNA wobble uridine modification	ATG	42	0	-5.09	-10.2	2
NP_500881.1_14834	srv-22	Serpentine Receptor, class V	C:integral component of membrane	ATG	32	0	-3.26	-10.1	3.1
NP_492725.2_3015	F25D7.5	Uncharacterized protein	C:integral component of membrane, C:mitochondrial matrix	ATG	30	0	-3.48	-10.1	2.9
NP_001309494.1_6612	utp-20	UTP small subunit (SSU) processome component homolog	C:90S preribosome, C:nucleolus, C:small-subunit processome	ATG	36	0	-3.83	-10.1	2.64
NP_001024095.1_22666	T02E9.6	Uncharacterized protein	No GO term	ATG	40	0	-4.11	-10.1	2.46
NP_001021457.1_2646	tat-5	Phospholipid-transporting ATPase	C:cytoplasmic vesicle, C:endosome, C:integral component of membrane, C:plasma membrane, C:trans-Golgi network, F:ATP binding, F:ATPase-coupled intramembrane lipid transporter activity, F:magnesium ion binding, P:embryo development ending in birth or egg hatching, P:endocytosis, P:phospholipid translocation, P:reproduction, P:retrograde vesicle-mediated transport, Golgi to endoplasmic reticulum	ATG	44	0	-4.46	-10.1	2.27
NP_001251226.1_2848	K10C3.4	Uncharacterized protein	C:endoplasmic reticulum, C:integral component of membrane	ATG	42	0	-4.51	-10.1	2.24
NP_001293638.1_10919	T04C9.1	Uncharacterized protein	F:GTPase activator activity, P:signal transduction	ATG	36	0	-4.55	-10.1	2.22
NP_509783.1_28476	F11A1.2	Uncharacterized protein	NCBI protein ID is absent in the uniprot data file	ATG	40	0	-4.59	-10.1	2.2
NP_494993.2_6160	ZK622.4	Uncharacterized protein	F:metal ion binding	ATG	40	0	-4.62	-10.1	2.19
NP_001040665.1_2645	tat-5	Phospholipid-transporting ATPase	C:cytoplasmic vesicle, C:endosome, C:integral component of membrane, C:plasma membrane, C:trans-Golgi network, F:ATP binding, F:ATPase-coupled intramembrane lipid transporter activity, F:magnesium ion binding, P:embryo development ending in birth or egg hatching, P:endocytosis, P:phospholipid translocation, P:reproduction, P:retrograde vesicle-mediated transport, Golgi to endoplasmic reticulum	ATG	44	0	-4.67	-10.1	2.16
NP_001129881.1_24036	fbxa-82	F-box A protein	No GO term	ATG	32	0	-4.7	-10.1	2.15
NP_001024308.1_24509	ZK285.2	Uncharacterized protein	C:integral component of membrane	ATG	38	0	-4.8	-10.1	2.1
NP_504847.1_21140	C13A2.6	Uncharacterized protein	F:transferase activity, transferring glycosyl groups	ATG	34	0	-4.93	-10.1	2.05
NP_493237.3_3742	B0019.2	Uncharacterized protein	F:DNA binding	ATG	44	0	-5	-10.1	2.02
NP_506855.2_24251	C06B8.3	Uncharacterized protein	No GO term	ATG	40	0	-4.99	-10.1	2.02
NP_490702.2_56	Y48G1BM.6	Uncharacterized protein	NCBI protein ID is absent in the uniprot data file	ATG	30	0	-2.65	-10	3.78
NP_492861.1_3221	Y52B11A.10	Uncharacterized protein	C:nucleolus, F:RNA binding, P:ribosomal small subunit biogenesis	ATG	42	0	-4.2	-10	2.38
NP_001263681.1_8789	his-73	HIStone	NCBI protein ID is absent in the uniprot data file	ATG	42	0	-4.47	-10	2.24
NP_493809.1_4625	F46F5.16	Uncharacterized protein	C:integral component of membrane	ATG	40	0	-4.74	-10	2.11
NP_492303.1_2397	cdc-5L	Cell Division Cycle related	F:DNA binding, P:cell division	ATG	44	0	-4.8	-10	2.09
NP_498487.2_11163	ten-1	TENeurin	C:nucleus, C:plasma membrane, P:basement membrane organization, P:cell migration, P:defecation, P:embryo development ending in birth or egg hatching, P:embryonic body morphogenesis, P:gamete generation, P:gonad development, P:inductive cell migration, P:post-embryonic animal organ morphogenesis, P:post-embryonic body morphogenesis, P:sexual reproduction	ATG	38	0	-4.85	-10	2.06
NP_509964.2_28787	D1053.3	Uncharacterized protein	No GO term	ATG	44	0	-4.9	-10	2.04
NP_001256753.1_25160	F59A1.18	Uncharacterized protein	No GO term	ATG	38	0	-2.89	-9.9	3.42
NP_504661.1_20888	dre-1	F-box protein dre-1	C:cytoplasm, C:nucleus, C:ubiquitin ligase complex, F:ubiquitin-protein transferase activity, F:zinc ion binding, P:apoptotic process, P:embryo development ending in birth or egg hatching, P:gonad development, P:mesodermal cell migration, P:molting cycle, collagen and cuticulin-based cuticle, P:nematode larval development, P:positive regulation of apoptotic process, P:protein ubiquitination, P:re…	ATG	46	0	-3.12	-9.9	3.17
NP_502178.1_16961	sec-24.1	yeast SEC homolog	C:COPII vesicle coat, F:zinc ion binding, P:endoplasmic reticulum to Golgi vesicle-mediated transport, P:intracellular protein transport	ATG	48	0	-3.28	-9.9	3.02
NP_001023969.2_19673	ketn-1	KETtiN (Drosophila actin-binding) homolog	C:I band	ATG	38	0	-3.6	-9.9	2.75
NP_510656.1_29768	C11G6.2	ATP-dependent DNA helicase	F:ATP binding, F:DNA helicase activity, P:DNA recombination, P:DNA repair, P:telomere maintenance	ATG	32	0	-3.64	-9.9	2.72
NP_001255470.1_16447	ptp-4	Tyrosine-protein phosphatase 4	C:integral component of membrane, F:protein tyrosine phosphatase activity, P:motor neuron axon guidance, P:protein dephosphorylation	ATG	34	0	-3.69	-9.9	2.68
NP_501400.1_15648	F35H10.10	Uncharacterized protein	C:integral component of plasma membrane, F:glutamate receptor activity, F:group II metabotropic glutamate receptor activity, P:G protein-coupled glutamate receptor signaling pathway, P:regulation of synaptic transmission, glutamatergic	ATG	48	0	-3.95	-9.9	2.5
NP_001343772.1_6562	F58F12.12	Uncharacterized protein	NCBI protein ID is absent in the uniprot data file	ATG	26	0	-4.12	-9.9	2.4
NP_001256998.1_26723	gpcp-1	Putative glycerophosphocholine phosphodiesterase GPCPD1 homolog 1	F:glycerophosphocholine phosphodiesterase activity, F:starch binding, P:glycerophospholipid catabolic process	ATG	34	0	-4.16	-9.9	2.38
NP_001024786.2_26725	gpcp-1	Putative glycerophosphocholine phosphodiesterase GPCPD1 homolog 1	F:glycerophosphocholine phosphodiesterase activity, F:starch binding, P:glycerophospholipid catabolic process	ATG	34	0	-4.43	-9.9	2.24
NP_494176.1_5100	fbxc-49	F-box C protein	No GO term	ATG	36	0	-4.47	-9.9	2.22
NP_491954.1_1892	ser-3	SERotonin/octopamine receptor family	C:dendrite, C:integral component of plasma membrane, C:synapse, F:G protein-coupled receptor activity, F:G protein-coupled serotonin receptor activity, F:neurotransmitter receptor activity, F:octopamine receptor activity, P:chemical synaptic transmission, P:G protein-coupled receptor signaling pathway, coupled to cyclic nucleotide second messenger, P:octopamine or tyramine signaling pathway	ATG	34	0	-4.52	-9.9	2.19
NP_001024785.2_26724	gpcp-1	Putative glycerophosphocholine phosphodiesterase GPCPD1 homolog 1	F:glycerophosphocholine phosphodiesterase activity, F:starch binding, P:glycerophospholipid catabolic process	ATG	34	0	-4.52	-9.9	2.19
NP_494857.2_5975	nep-12	NEPrilysin metallopeptidase family	NCBI protein ID is absent in the uniprot data file	ATG	34	0	-3.28	-9.8	2.98
NP_494074.2_4979	math-27	MATH (meprin-associated Traf homology) domain containing	NCBI protein ID is absent in the uniprot data file	ATG	26	0	-3.89	-9.8	2.52
NP_508968.3_27330	C54H2.4	Uncharacterized protein	No GO term	ATG	24	0	-3.95	-9.8	2.48
NP_001249910.1_1436	C09D4.9	Uncharacterized protein	No GO term	ATG	40	0	-4.29	-9.8	2.28
NP_492804.1_3126	B0205.10	Uncharacterized protein	No GO term	ATG	38	0	-4.38	-9.8	2.24
NP_001023858.1_20702	F26F12.5	Uncharacterized protein	P:defense response to Gram-negative bacterium	ATG	26	0	-4.56	-9.8	2.15
NP_001040689.1_3636	pars-2	Prolyl Amino-acyl tRNA Synthetase	C:mitochondrion, F:ATP binding, F:proline-tRNA ligase activity, P:prolyl-tRNA aminoacylation	ATG	38	0	-4.58	-9.8	2.14
NP_505528.1_22017	F46B6.9	Uncharacterized protein	C:integral component of membrane	ATG	40	0	-4.81	-9.8	2.04
NP_001122525.1_3637	pars-2	Prolyl Amino-acyl tRNA Synthetase	C:mitochondrion, F:proline-tRNA ligase activity, P:prolyl-tRNA aminoacylation	ATG	38	0	-4.87	-9.8	2.01
NP_001033375.1_9787	ckr-2	CholecystoKinin Receptor homolog	C:integral component of membrane, F:neuropeptide binding, F:neuropeptide Y receptor activity, P:determination of adult lifespan, P:neuropeptide signaling pathway	ATG	32	0	-4.87	-9.8	2.01
NP_491160.1_844	2001-09-01	Separin homolog sep-1	C:cell cortex, C:centrosome, C:chromosome, C:cleavage furrow, C:condensed nuclear chromosome, C:cortical granule, C:cytoplasm, C:meiotic spindle, C:metaphase plate, C:midbody, C:mitotic spindle, C:nuclear envelope, C:nucleus, C:spindle, F:cysteine-type endopeptidase activity, P:cellular protein localization, P:cortical granule exocytosis, P:eggshell formation, P:meiotic chromosome separation, P:m…	ATG	40	0	-3.72	-9.7	2.61
NP_001256114.1_21782	F21C10.13	Uncharacterized protein	C:integral component of membrane	ATG	44	0	-4.46	-9.7	2.17
NP_506238.1_23246	grl-2	GRound-Like (grd related)	No GO term	ATG	36	0	-4.54	-9.7	2.14
NP_499436.1_12534	Y47D3A.1	Uncharacterized protein	C:membrane, F:alpha-(1->3)-fucosyltransferase activity, P:fucosylation, P:protein glycosylation	ATG	36	0	-4.62	-9.7	2.1
NP_001041019.1_14520	str-174	Seven TM Receptor	C:integral component of plasma membrane, F:G protein-coupled olfactory receptor activity, P:G protein-coupled receptor signaling pathway, P:olfactory behavior	ATG	26	0	-4.65	-9.7	2.09
NP_001254122.1_6838	T02G5.15	Uncharacterized protein	No GO term	ATG	28	0	-4.79	-9.7	2.02
NP_499069.1_11961	T26G10.1	Putative ATP-dependent RNA helicase T26G10.1	C:nucleus, F:ATP binding, F:RNA binding, F:RNA helicase activity, P:rRNA processing	ATG	38	0	-4.84	-9.7	2
NP_001022759.1_13081	T12D8.9	Uncharacterized protein	No GO term	ATG	38	0	-3.62	-9.6	2.65
NP_499425.2_12520	str-261	Seven TM Receptor	C:integral component of plasma membrane, F:G protein-coupled olfactory receptor activity, P:G protein-coupled receptor signaling pathway, P:olfactory behavior	ATG	36	0	-3.96	-9.6	2.42
NP_492326.1_2428	ddx-52	DEAD boX helicase homolog	F:ATP binding, F:RNA binding, F:RNA helicase activity, P:maturation of SSU-rRNA	ATG	38	0	-4.18	-9.6	2.29
NP_492798.1_3119	sdha-2	Succinate dehydrogenase [ubiquinone	C:mitochondrial respiratory chain complex II, succinate dehydrogenase complex (ubiquinone), F:electron transfer activity, F:flavin adenine dinucleotide binding, F:oxidoreductase activity, F:succinate dehydrogenase (ubiquinone) activity, F:succinate dehydrogenase activity, P:mitochondrial electron transport, succinate to ubiquinone, P:tricarboxylic acid cycle	ATG	38	0	-4.21	-9.6	2.28
NP_001023336.1_16600	R09H10.6	Uncharacterized protein	F:calcium ion binding	ATG	40	0	-4.62	-9.6	2.08
NP_001256060.1_20569	T09D3.9	Uncharacterized protein	No GO term	ATG	44	0	-4.64	-9.6	2.07
NP_001254402.1_8868	clec-146	C-type LECtin	F:carbohydrate binding	ATG	48	0	-4.74	-9.6	2.02
NP_001024829.2_26174	R04A9.7	Uncharacterized protein	C:cytoplasm, C:nucleus, F:ATP binding, F:protein serine/threonine kinase activity, F:ribosomal protein S6 kinase activity, P:intracellular signal transduction, P:protein phosphorylation	ATG	38	0	-4.21	-9.5	2.26
NP_001256257.1_22441	D1054.18	Uncharacterized protein	No GO term	ATG	40	0	-4.28	-9.5	2.22
NP_501023.3_15080	C01B10.9	Uncharacterized protein	C:integral component of membrane, F:bis(5'-adenosyl)-triphosphatase activity, P:positive regulation of blood coagulation	ATG	38	0	-4.4	-9.5	2.16
NP_510070.2_28933	nspc-9	Nematode Specific Peptide family, group C	No GO term	ATG	52	0	-4.49	-9.5	2.11
NP_001300295.1_21637	droe-8	dietary restriction over expressed	No GO term	ATG	34	0	-4.6	-9.5	2.06
NP_001255049.1_12172	F40F12.9	Uncharacterized protein	C:cytoplasm, F:mRNA binding, F:single-stranded RNA binding, F:translation regulator activity, F:zinc ion binding, P:positive regulation of cytoplasmic translation	ATG	42	0	-4.67	-9.5	2.03
NP_493119.2_3582	nhr-165	Nuclear Hormone Receptor family	C:nucleus, F:DNA-binding transcription factor activity, F:sequence-specific DNA binding, F:zinc ion binding	ATG	36	0	-4.75	-9.5	2

## Sheet: Danio_rerio
id	gene	protein	go_info	icodon	gc_percent	G-quartet	random_mfe	mfe	ratio
XP_005158841.1_33675	strn3	striatin-3 isoform X1	NCBI protein ID is absent in the uniprot data file	ATG	68	24	-19.93	-57.5	2.89
NP_999891.1_17768	cacna1sb	voltage-dependent L-type calcium channel subunit alpha-1S	C:voltage-gated calcium channel complex, F:high voltage-gated calcium channel activity, F:voltage-gated calcium channel activity, P:calcium ion import, P:calcium ion transport, P:regulation of ion transmembrane transport	ATG	70	16	-17.97	-44.9	2.5
NP_001070033.1_17397	mpnd	MPN domain-containing protein	C:SWI/SNF complex, F:metal ion binding, F:metallopeptidase activity	ATG	58	8	-11.01	-40.8	3.71
XP_009295246.1_2408	dlg1l	discs large homolog 1-like protein isoform X12	NCBI protein ID is absent in the uniprot data file	ATG	68	16	-15.43	-39.5	2.56
XP_009295239.1_2409	dlg1l	discs large homolog 1-like protein isoform X9	NCBI protein ID is absent in the uniprot data file	ATG	68	16	-16.26	-39.5	2.43
XP_005169545.1_25417	mrpl38	39S ribosomal protein L38, mitochondrial isoform X1	NCBI protein ID is absent in the uniprot data file	ATG	68	8	-17.98	-38.9	2.16
NP_957269.2_53113	gar1	H/ACA ribonucleoprotein complex subunit 1	C:nucleolus, F:RNA binding, P:pseudouridine synthesis, P:rRNA processing	ATG	64	16	-13.48	-38.6	2.86
NP_957269.2_28666	gar1	H/ACA ribonucleoprotein complex subunit 1	C:nucleolus, F:RNA binding, P:pseudouridine synthesis, P:rRNA processing	ATG	64	16	-15.58	-38.6	2.48
XP_021324331.1_38934	LOC108179167	golgin subfamily A member 6-like protein 22	NCBI protein ID is absent in the uniprot data file	ATG	54	16	-6.4	-36	5.63
XP_005162731.1_45469	csrnp1b	cysteine/serine-rich nuclear protein 1 isoform X1	P:diencephalon development, P:midbrain development	ATG	58	8	-12.3	-35.6	2.89
NP_955913.1_45470	csrnp1b	cysteine/serine-rich nuclear protein 1	P:diencephalon development, P:midbrain development	ATG	58	8	-12.44	-35.6	2.86
NP_001119881.1_44525	prosc	proline synthase co-transcribed bacterial homolog protein	F:pyridoxal phosphate binding	ATG	58	16	-9.02	-34.49	3.82
XP_005162382.1_44526	prosc	proline synthase co-transcribed bacterial homolog protein isoform X1	F:pyridoxal phosphate binding	ATG	58	16	-9.12	-34.49	3.78
NP_001017815.1_15244	rras2	ras-related protein R-Ras2	C:plasma membrane, F:GDP binding, F:GTP binding, F:GTPase activity, P:Ras protein signal transduction	ATG	62	8	-13.78	-34	2.47
NP_001017815.1_50776	rras2	ras-related protein R-Ras2	C:plasma membrane, F:GDP binding, F:GTP binding, F:GTPase activity, P:Ras protein signal transduction	ATG	62	8	-14.36	-34	2.37
XP_689424.4_35513	map3k10	mitogen-activated protein kinase kinase kinase 10	F:ATP binding, F:JUN kinase kinase kinase activity, P:activation of JUN kinase activity	ATG	64	8	-14.72	-33.2	2.25
NP_571403.1_39537	hsp90aa1.1	heat shock protein HSP 90-alpha 1	C:A band, C:cell surface, C:cytoplasm, C:cytosol, C:melanosome, C:myelin sheath, C:neuronal cell body, C:nucleus, C:perinuclear region of cytoplasm, C:plasma membrane, C:protein-containing complex, C:Z disc, F:ATP binding, F:ATPase activity, F:disordered domain specific binding, F:nitric-oxide synthase regulator activity, F:unfolded protein binding, P:cellular response to heat, P:leukocyte migrat…	ATG	62	8	-14.12	-31.7	2.25
XP_017208991.1_44509	pou6f1	POU domain, class 6, transcription factor 1 isoform X2	NCBI protein ID is absent in the uniprot data file	ATG	60	8	-14.37	-31.7	2.21
XP_009299455.1_9559	lmbrd2a	LMBR1 domain containing 2a isoform X1	NCBI protein ID is absent in the uniprot data file	ATG	62	8	-13.91	-31.5	2.26
NP_001314843.1_9560	lmbrd2a	LMBR1 domain containing 2a isoform 1	C:integral component of membrane	ATG	62	8	-14.01	-31.5	2.25
NP_001017576.2_9562	lmbrd2a	LMBR1 domain containing 2a isoform 2	C:integral component of membrane	ATG	62	8	-14.06	-31.5	2.24
XP_021331825.1_9561	lmbrd2a	LMBR1 domain containing 2a isoform X2	NCBI protein ID is absent in the uniprot data file	ATG	62	8	-14.19	-31.5	2.22
XP_021331824.1_9558	lmbrd2a	LMBR1 domain containing 2a isoform X1	NCBI protein ID is absent in the uniprot data file	ATG	62	8	-14.62	-31.5	2.15
NP_001333107.1_36749	tax1bp1a	tax1-binding protein 1 homolog A	No GO term	ATG	54	8	-9.27	-31.1	3.35
XP_009295385.1_44772	si:ch73-302a13.2	glucocorticoid modulatory element-binding protein 2	C:nucleus, F:RNA polymerase II cis-regulatory region sequence-specific DNA binding, F:transcription coactivator activity, P:regulation of transcription by RNA polymerase II	ATG	56	8	-11.52	-30.6	2.66
NP_956663.1_1173	tmem134	transmembrane protein 134	C:integral component of membrane	ATG	62	8	-12.8	-30.5	2.38
XP_021322573.1_1172	tmem134	transmembrane protein 134 isoform X1	NCBI protein ID is absent in the uniprot data file	ATG	62	8	-13.02	-30.5	2.34
NP_001013321.2_17067	pqlc2	lysosomal amino acid transporter 1 homolog	C:integral component of membrane, C:lysosomal membrane, F:arginine transmembrane transporter activity, F:basic amino acid transmembrane transporter activity, F:L-lysine transmembrane transporter activity	ATG	54	8	-11.76	-30.2	2.57
XP_005166789.1_17068	pqlc2	lysosomal amino acid transporter 1 homolog isoform X1	C:integral component of membrane, C:lysosomal membrane, F:arginine transmembrane transporter activity, F:basic amino acid transmembrane transporter activity, F:L-lysine transmembrane transporter activity	ATG	54	8	-11.96	-30.2	2.53
XP_021333921.1_17066	pqlc2	lysosomal amino acid transporter 1 homolog isoform X1	NCBI protein ID is absent in the uniprot data file	ATG	54	8	-12.55	-30.2	2.41
NP_001076497.1_1726	patl1	protein PAT1 homolog 1	C:nuclear speck, C:P-body, C:PML body, F:RNA binding, P:cytoplasmic mRNA processing body assembly, P:deadenylation-dependent decapping of nuclear-transcribed mRNA	ATG	56	8	-10.9	-30	2.75
NP_001035389.1_33534	gale	UDP-glucose 4-epimerase	C:cytosol, F:UDP-glucose 4-epimerase activity, P:galactose catabolic process, P:galactose catabolic process via UDP-galactose	ATG	56	8	-11.4	-30	2.63
XP_005158580.1_33535	gale	UDP-glucose 4-epimerase isoform X1	C:cytosol, F:UDP-glucose 4-epimerase activity, P:galactose catabolic process, P:galactose catabolic process via UDP-galactose	ATG	56	8	-12.28	-30	2.44
NP_955844.1_18512	naa35	N-alpha-acetyltransferase 35, NatC auxiliary subunit	C:cytoplasm, C:NatC complex, P:blood vessel morphogenesis, P:N-terminal peptidyl-methionine acetylation, P:N-terminal protein amino acid acetylation, P:negative regulation of apoptotic process, P:positive regulation of cell population proliferation, P:regulation of TOR signaling, P:smooth muscle cell proliferation, P:somitogenesis	ATG	60	8	-9.96	-29.9	3
NP_955889.1_32454	rad21a	RAD21 cohesin complex component a	C:chromosome, centromeric region, C:cytosol, C:meiotic cohesin complex, C:nuclear cohesin complex, C:nuclear matrix, C:spindle pole, F:chromatin binding, F:sequence-specific DNA binding, P:apoptotic process, P:atrioventricular valve morphogenesis, P:blood circulation, P:cell division, P:double-strand break repair, P:embryonic viscerocranium morphogenesis, P:enteric nervous system development, P:h…	ATG	60	0	-12.84	-29.7	2.31
XP_021326687.1_47825	LOC110438490	X-ray repair cross-complementing protein 5-like	NCBI protein ID is absent in the uniprot data file	TTG	60	8	-11.54	-29.6	2.56
NP_001018579.1_25695	rab23	ras-related protein Rab-23	C:autophagosome, C:endomembrane system, C:endosome membrane, F:GTP binding, F:GTPase activity, P:autophagosome assembly, P:determination of heart left/right asymmetry, P:determination of left/right asymmetry in lateral mesoderm, P:determination of liver left/right asymmetry, P:determination of pancreatic left/right asymmetry, P:intracellular protein transport, P:Rab protein signal transduction	ATG	62	8	-10.68	-29.5	2.76
NP_571431.1_1095	smad1	mothers against decapentaplegic homolog 1	C:cytoplasm, C:nucleus, C:transcription factor complex, F:DNA binding, F:DNA-binding transcription factor activity, P:BMP signaling pathway, P:embryonic pattern specification, P:transforming growth factor beta receptor signaling pathway	ATG	60	0	-11.73	-29.5	2.51
NP_571431.1_55487	smad1	mothers against decapentaplegic homolog 1	C:cytoplasm, C:nucleus, C:transcription factor complex, F:DNA binding, F:DNA-binding transcription factor activity, P:BMP signaling pathway, P:embryonic pattern specification, P:transforming growth factor beta receptor signaling pathway	ATG	60	0	-11.75	-29.5	2.51
NP_571431.1_48902	smad1	mothers against decapentaplegic homolog 1	C:cytoplasm, C:nucleus, C:transcription factor complex, F:DNA binding, F:DNA-binding transcription factor activity, P:BMP signaling pathway, P:embryonic pattern specification, P:transforming growth factor beta receptor signaling pathway	ATG	60	0	-11.82	-29.5	2.5
XP_005160022.1_1096	smad1	mothers against decapentaplegic homolog 1 isoform X1	C:cytoplasm, C:nucleus, C:transcription factor complex, F:DNA binding, F:DNA-binding transcription factor activity, P:BMP signaling pathway, P:embryonic pattern specification, P:transforming growth factor beta receptor signaling pathway	ATG	60	0	-11.93	-29.5	2.47
XP_021333756.1_16715	rbpms	RNA-binding protein with multiple splicing-like isoform X1	NCBI protein ID is absent in the uniprot data file	ATG	66	8	-9.52	-29.2	3.07
XP_005172478.1_16717	rbpms	RNA-binding protein with multiple splicing-like isoform X3	NCBI protein ID is absent in the uniprot data file	ATG	66	8	-9.66	-29.2	3.02
XP_021333755.1_16714	rbpms	RNA-binding protein with multiple splicing-like isoform X1	NCBI protein ID is absent in the uniprot data file	ATG	66	8	-9.69	-29.2	3.01
XP_003199078.1_16716	rbpms	RNA-binding protein with multiple splicing-like isoform X2	NCBI protein ID is absent in the uniprot data file	ATG	66	8	-9.96	-29.2	2.93
XP_005169609.1_27263	fgfr2	fibroblast growth factor receptor 2 isoform X1	NCBI protein ID is absent in the uniprot data file	ATG	70	8	-13.79	-29.2	2.12
XP_021327086.1_49306	hdac5	histone deacetylase 5 isoform X5	NCBI protein ID is absent in the uniprot data file	ATG	68	8	-14.19	-29.2	2.06
XP_021327088.1_49308	hdac5	histone deacetylase 5 isoform X7	NCBI protein ID is absent in the uniprot data file	ATG	68	8	-14.36	-29.2	2.03
NP_001017623.1_47313	hrasa	GTPase HRas	C:plasma membrane, F:GDP binding, F:GTP binding, F:GTPase activity, P:Ras protein signal transduction	ATG	60	8	-14.16	-29.1	2.06
NP_998384.2_2153	akap8l	A-kinase anchor protein 8-like	C:nucleus, F:DNA binding	ATG	54	8	-10.75	-29	2.7
XP_017208315.1_2152	akap8l	A-kinase anchor protein 8-like isoform X1	NCBI protein ID is absent in the uniprot data file	ATG	54	8	-10.91	-29	2.66
XP_021327333.1_50027	pdzd2	PDZ domain-containing protein 2 isoform X4	NCBI protein ID is absent in the uniprot data file	ATG	56	0	-11.62	-29	2.5
XP_003198698.3_10979	pdzd2	PDZ domain-containing protein 2 isoform X2	NCBI protein ID is absent in the uniprot data file	ATG	56	0	-11.68	-29	2.48
XP_017211772.1_10982	pdzd2	PDZ domain-containing protein 2 isoform X1	NCBI protein ID is absent in the uniprot data file	ATG	56	0	-11.8	-29	2.46
XP_021327332.1_50026	pdzd2	PDZ domain-containing protein 2 isoform X4	NCBI protein ID is absent in the uniprot data file	ATG	56	0	-11.82	-29	2.45
XP_009299983.1_10980	pdzd2	PDZ domain-containing protein 2 isoform X2	NCBI protein ID is absent in the uniprot data file	ATG	56	0	-12.04	-29	2.41
XP_021327335.1_50029	pdzd2	PDZ domain-containing protein 2 isoform X1	NCBI protein ID is absent in the uniprot data file	ATG	56	0	-12.07	-29	2.4
XP_009304317.1_23291	kaznb	kazrin isoform X3	NCBI protein ID is absent in the uniprot data file	ATG	60	8	-9.6	-28.7	2.99
XP_005159145.1_34972	si:ch211-212o1.2	uncharacterized protein LOC492735 isoform X2	C:integral component of membrane	ATG	58	8	-11.24	-28.7	2.55
NP_001073633.1_34971	si:ch211-212o1.2	uncharacterized protein LOC492735	C:integral component of membrane	ATG	58	8	-11.28	-28.7	2.54
NP_001073633.1_53900	si:ch211-212o1.2	uncharacterized protein LOC492735	C:integral component of membrane	ATG	58	8	-11.47	-28.7	2.5
XP_002666983.3_47622	ccdc136b	coiled-coil domain-containing protein 136 isoform X2	C:cytoplasm, P:negative regulation of Wnt signaling pathway involved in dorsal/ventral axis specification	ATG	60	8	-6.86	-28.3	4.12
XP_021326428.1_47620	ccdc136b	coiled-coil domain-containing protein 136 isoform X1	NCBI protein ID is absent in the uniprot data file	ATG	60	8	-7.49	-28.3	3.78
XP_009296451.1_47621	ccdc136b	coiled-coil domain-containing protein 136 isoform X1	NCBI protein ID is absent in the uniprot data file	ATG	60	8	-7.56	-28.3	3.74
NP_001314694.1_23281	otud5b	OTU deubiquitinase 5b	F:Lys63-specific deubiquitinase activity, F:thiol-dependent ubiquitin-specific protease activity	ATG	62	8	-11.66	-28.3	2.43
XP_017206944.1_30778	si:ch1073-284b18.2	protein lin-28 homolog A-like isoform X1	F:nucleic acid binding, F:zinc ion binding	ATG	66	8	-11.65	-28.3	2.43
NP_001314694.1_52147	otud5b	OTU deubiquitinase 5b	F:Lys63-specific deubiquitinase activity, F:thiol-dependent ubiquitin-specific protease activity	ATG	62	8	-12.23	-28.3	2.31
NP_001002740.1_24325	eef2k	eukaryotic elongation factor 2 kinase	F:ATP binding, F:calcium ion binding, F:calmodulin binding, F:elongation factor-2 kinase activity, F:translation elongation factor activity, P:cerebellum vasculature development	ATG	58	8	-11.9	-28.1	2.36
XP_005156127.1_24326	eef2k	eukaryotic elongation factor 2 kinase isoform X3	NCBI protein ID is absent in the uniprot data file	ATG	58	8	-12.41	-28.1	2.26
XP_005156126.1_24328	eef2k	eukaryotic elongation factor 2 kinase isoform X4	NCBI protein ID is absent in the uniprot data file	ATG	58	8	-12.51	-28.1	2.25
XP_005156125.1_24327	eef2k	eukaryotic elongation factor 2 kinase isoform X2	NCBI protein ID is absent in the uniprot data file	ATG	58	8	-12.66	-28.1	2.22
XP_005156124.1_24329	eef2k	eukaryotic elongation factor 2 kinase isoform X1	F:ATP binding, F:calcium ion binding, F:calmodulin binding, F:elongation factor-2 kinase activity, P:cerebellum vasculature development	ATG	58	8	-13.2	-28.1	2.13
XP_005157498.1_29410	synrg	synergin gamma isoform X4	NCBI protein ID is absent in the uniprot data file	ATG	60	8	-11.75	-27.4	2.33
XP_003200075.2_29408	synrg	synergin gamma isoform X7	NCBI protein ID is absent in the uniprot data file	ATG	60	8	-11.88	-27.4	2.31
XP_005157496.1_29413	synrg	synergin gamma isoform X1	C:clathrin coat of trans-Golgi network vesicle	ATG	60	8	-11.84	-27.4	2.31
XP_021328596.1_53164	synrg	synergin gamma isoform X4	NCBI protein ID is absent in the uniprot data file	ATG	60	8	-11.96	-27.4	2.29
XP_005157499.1_29409	synrg	synergin gamma isoform X5	NCBI protein ID is absent in the uniprot data file	ATG	60	8	-12.02	-27.4	2.28
XP_021328595.1_53165	synrg	synergin gamma isoform X3	NCBI protein ID is absent in the uniprot data file	ATG	60	8	-12.07	-27.4	2.27
XP_021328593.1_53167	synrg	synergin gamma isoform X1	NCBI protein ID is absent in the uniprot data file	ATG	60	8	-12.04	-27.4	2.27
XP_021328599.1_53162	synrg	synergin gamma isoform X7	NCBI protein ID is absent in the uniprot data file	ATG	60	8	-12.31	-27.4	2.23
XP_021328594.1_53166	synrg	synergin gamma isoform X2	NCBI protein ID is absent in the uniprot data file	ATG	60	8	-12.29	-27.4	2.23
XP_009289848.1_29412	synrg	synergin gamma isoform X2	NCBI protein ID is absent in the uniprot data file	ATG	60	8	-12.4	-27.4	2.21
XP_021328597.1_53163	synrg	synergin gamma isoform X5	NCBI protein ID is absent in the uniprot data file	ATG	60	8	-12.5	-27.4	2.19
XP_021328598.1_53168	synrg	synergin gamma isoform X6	NCBI protein ID is absent in the uniprot data file	ATG	60	8	-12.55	-27.4	2.18
XP_005157497.1_29411	synrg	synergin gamma isoform X3	NCBI protein ID is absent in the uniprot data file	ATG	60	8	-12.66	-27.4	2.16
XP_021322016.1_29414	synrg	synergin gamma isoform X6	NCBI protein ID is absent in the uniprot data file	ATG	60	8	-12.77	-27.4	2.15
XP_009293232.1_39225	ubxn2a	UBX domain-containing protein 2A isoform X2	NCBI protein ID is absent in the uniprot data file	ATG	54	8	-5.27	-27	5.12
NP_998443.1_37357	sfpq	splicing factor, proline- and glutamine-rich	C:neuron projection, C:nucleus, F:nucleic acid binding, F:RNA binding, F:transcription regulatory region sequence-specific DNA binding, P:brain development, P:central nervous system neuron axonogenesis, P:formation of anatomical boundary, P:midbrain-hindbrain boundary initiation, P:mRNA splicing, via spliceosome, P:negative regulation of axon regeneration, P:regulation of transcription, DNA-templ…	ATG	62	24	-12.64	-26.9	2.13
NP_957289.2_43130	acy1	aminoacylase-1	C:cytoplasm, F:aminoacylase activity, F:metallopeptidase activity, P:cellular amino acid metabolic process	ATG	58	8	-9.18	-26.7	2.91
NP_001259009.1_43131	acy1	aminoacylase-1	C:cytoplasm, F:aminoacylase activity, F:metallopeptidase activity, P:cellular amino acid metabolic process	ATG	58	8	-9.32	-26.7	2.86
NP_001124110.1_41910	zgc:195170	nanor b	No GO term	ATG	54	8	-10.83	-26.6	2.46
XP_001922589.1_43128	LOC100001620	aminoacylase-1A-like	C:cytoplasm, F:aminoacylase activity, F:metallopeptidase activity, P:cellular amino acid metabolic process	ATG	60	8	-10.77	-26.4	2.45
NP_001038585.1_37597	rad21b	double-strand-break repair protein rad21 homolog	C:meiotic cohesin complex, C:nuclear cohesin complex, F:chromatin binding, P:double-strand break repair, P:meiotic cell cycle, P:sister chromatid cohesion	ATG	62	0	-13.1	-26.3	2.01
NP_001139051.1_26257	si:ch211-198a12.6	uncharacterized protein LOC563253	F:nucleic acid binding	ATG	50	0	-10.49	-26.2	2.5
NP_001139051.1_52655	si:ch211-198a12.6	uncharacterized protein LOC563253	F:nucleic acid binding	ATG	50	0	-11.03	-26.2	2.38
XP_005158263.1_32142	plekhf2	pleckstrin homology domain-containing family F member 2 isoform X1	F:metal ion binding	ATG	58	8	-12.42	-26.2	2.11
NP_956538.1_32141	plekhf2	pleckstrin homology domain-containing family F member 2	F:metal ion binding	ATG	58	8	-12.95	-26.2	2.02
XP_689783.2_41175	grk6	G protein-coupled receptor kinase 6	F:ATP binding, F:G protein-coupled receptor kinase activity, P:signal transduction	ATG	56	8	-9.33	-26	2.79
NP_001119848.1_9966	asb12a	ankyrin repeat and SOCS box protein 12	C:ubiquitin ligase complex, P:intracellular signal transduction, P:protein ubiquitination	ATG	58	8	-11.58	-25.9	2.24
NP_001119848.1_49696	asb12a	ankyrin repeat and SOCS box protein 12	C:ubiquitin ligase complex, P:intracellular signal transduction, P:protein ubiquitination	ATG	58	8	-11.68	-25.9	2.22
XP_009294786.1_43129	acy1	aminoacylase-1 isoform X1	NCBI protein ID is absent in the uniprot data file	ATG	54	8	-8.09	-25.8	3.19
XP_005167848.1_19903	slc5a3b	sodium/myo-inositol cotransporter	NCBI protein ID is absent in the uniprot data file	ATG	46	8	-9.79	-25.8	2.64
XP_021323620.1_34394	fsd2	fibronectin type III and SPRY domain-containing protein 2	NCBI protein ID is absent in the uniprot data file	ATG	60	8	-12.45	-25.8	2.07
NP_001122290.1_6437	tnfsf18	TNF superfamily member 18	C:integral component of membrane, F:tumor necrosis factor receptor binding, P:epiboly involved in gastrulation with mouth forming second, P:positive regulation of tyrosine phosphorylation of STAT protein, P:T cell proliferation involved in immune response, P:tumor necrosis factor-mediated signaling pathway	ATG	52	8	-9.03	-25.7	2.85
NP_998622.1_18337	chmp4bb	charged multivesicular body protein 4c	P:vacuolar transport	ATG	54	8	-9.11	-25.5	2.8
XP_009304719.1_373	grk4	G protein-coupled receptor kinase 4 isoform X2	F:ATP binding, F:G protein-coupled receptor kinase activity, P:induction by symbiont of host I-kappaB kinase/NF-kappaB cascade, P:signal transduction	ATG	64	8	-11.82	-25.5	2.16
NP_001073455.1_372	grk4	G protein-coupled receptor kinase 4	F:ATP binding, F:G protein-coupled receptor kinase activity, P:induction by symbiont of host I-kappaB kinase/NF-kappaB cascade, P:signal transduction	ATG	64	8	-11.84	-25.5	2.15
XP_009304716.1_371	grk4	G protein-coupled receptor kinase 4 isoform X1	NCBI protein ID is absent in the uniprot data file	ATG	64	8	-12.27	-25.5	2.08
NP_001005931.2_5847	rras	ras-related protein R-Ras	C:plasma membrane, F:GDP binding, F:GTP binding, F:GTPase activity, P:maintenance of epithelial cell apical/basal polarity, P:Notch signaling pathway, P:Ras protein signal transduction	ATG	58	8	-10.78	-25.4	2.36
XP_017211747.2_10353	si:ch211-48m9.1	electrogenic sodium bicarbonate cotransporter 4 isoform X2	NCBI protein ID is absent in the uniprot data file	ATG	56	8	-10.73	-25.3	2.36
XP_021335483.1_23059	cadpsa	calcium-dependent secretion activator 1 isoform X6	NCBI protein ID is absent in the uniprot data file	ATG	56	8	-5.63	-25	4.44
XP_021335491.1_23068	cadpsa	calcium-dependent secretion activator 1 isoform X14	NCBI protein ID is absent in the uniprot data file	ATG	56	8	-5.93	-25	4.22
XP_009304253.1_23071	cadpsa	calcium-dependent secretion activator 1 isoform X17	NCBI protein ID is absent in the uniprot data file	ATG	56	8	-6.11	-25	4.09
XP_021335493.1_23072	cadpsa	calcium-dependent secretion activator 1 isoform X19	NCBI protein ID is absent in the uniprot data file	ATG	56	8	-6.16	-25	4.06
XP_021335482.1_23055	cadpsa	calcium-dependent secretion activator 1 isoform X5	NCBI protein ID is absent in the uniprot data file	ATG	56	8	-6.75	-25	3.7
XP_021335488.1_23062	cadpsa	calcium-dependent secretion activator 1 isoform X11	NCBI protein ID is absent in the uniprot data file	ATG	56	8	-6.83	-25	3.66
XP_009304254.1_23070	cadpsa	calcium-dependent secretion activator 1 isoform X18	NCBI protein ID is absent in the uniprot data file	ATG	56	8	-6.83	-25	3.66
XP_021335481.1_23052	cadpsa	calcium-dependent secretion activator 1 isoform X4	NCBI protein ID is absent in the uniprot data file	ATG	56	8	-6.85	-25	3.65
XP_021335496.1_23064	cadpsa	calcium-dependent secretion activator 1 isoform X23	NCBI protein ID is absent in the uniprot data file	ATG	56	8	-6.95	-25	3.6
XP_021335494.1_23066	cadpsa	calcium-dependent secretion activator 1 isoform X20	NCBI protein ID is absent in the uniprot data file	ATG	56	8	-6.94	-25	3.6
XP_021335495.1_23074	cadpsa	calcium-dependent secretion activator 1 isoform X22	NCBI protein ID is absent in the uniprot data file	ATG	56	8	-6.97	-25	3.59
XP_009304256.1_23073	cadpsa	calcium-dependent secretion activator 1 isoform X21	NCBI protein ID is absent in the uniprot data file	ATG	56	8	-6.99	-25	3.58
XP_021335485.1_23056	cadpsa	calcium-dependent secretion activator 1 isoform X8	NCBI protein ID is absent in the uniprot data file	ATG	56	8	-7	-25	3.57
XP_021335487.1_23060	cadpsa	calcium-dependent secretion activator 1 isoform X10	NCBI protein ID is absent in the uniprot data file	ATG	56	8	-7.01	-25	3.57
XP_021335484.1_23057	cadpsa	calcium-dependent secretion activator 1 isoform X7	NCBI protein ID is absent in the uniprot data file	ATG	56	8	-7.03	-25	3.56
XP_021335490.1_23063	cadpsa	calcium-dependent secretion activator 1 isoform X13	NCBI protein ID is absent in the uniprot data file	ATG	56	8	-7.06	-25	3.54
XP_021335497.1_23065	cadpsa	calcium-dependent secretion activator 1 isoform X24	NCBI protein ID is absent in the uniprot data file	ATG	56	8	-7.09	-25	3.53
XP_021335486.1_23058	cadpsa	calcium-dependent secretion activator 1 isoform X9	NCBI protein ID is absent in the uniprot data file	ATG	56	8	-7.25	-25	3.45
XP_021335489.1_23053	cadpsa	calcium-dependent secretion activator 1 isoform X12	NCBI protein ID is absent in the uniprot data file	ATG	56	8	-7.27	-25	3.44
XP_009304252.1_23069	cadpsa	calcium-dependent secretion activator 1 isoform X16	C:glutamatergic synapse, C:presynapse, P:dense core granule exocytosis, P:exocytosis, P:positive regulation of exocytosis, P:synaptic vesicle exocytosis	ATG	56	8	-7.3	-25	3.42
XP_021335492.1_23061	cadpsa	calcium-dependent secretion activator 1 isoform X15	NCBI protein ID is absent in the uniprot data file	ATG	56	8	-7.35	-25	3.4
XP_021335478.1_23051	cadpsa	calcium-dependent secretion activator 1 isoform X1	NCBI protein ID is absent in the uniprot data file	ATG	56	8	-7.69	-25	3.25
XP_021335480.1_23067	cadpsa	calcium-dependent secretion activator 1 isoform X3	NCBI protein ID is absent in the uniprot data file	ATG	56	8	-7.7	-25	3.25
XP_021335479.1_23054	cadpsa	calcium-dependent secretion activator 1 isoform X2	NCBI protein ID is absent in the uniprot data file	ATG	56	8	-7.86	-25	3.18
XP_017206760.1_30553	LOC100333163	histone H3.v1-like	C:cytoplasm, F:protein phosphatase inhibitor activity, P:intracellular signal transduction	ATG	52	8	-7.97	-25	3.14
NP_001002374.1_34112	aldh6a1	methylmalonate-semialdehyde dehydrogenase [acylating	C:mitochondrion, F:malonate-semialdehyde dehydrogenase (acetylating) activity, F:methylmalonate-semialdehyde dehydrogenase (acylating) activity, P:thymine catabolic process, P:valine catabolic process, P:valine metabolic process	ATG	52	0	-10.66	-25	2.35
NP_001121714.1_54836	atp2b3b	plasma membrane calcium-transporting ATPase 3	C:cell, C:integral component of membrane, C:intracellular membrane-bounded organelle, F:ATP binding, F:ATPase-coupled cation transmembrane transporter activity, F:calcium transmembrane transporter activity, phosphorylative mechanism, F:PDZ domain binding, P:cellular calcium ion homeostasis, P:regulation of cytosolic calcium ion concentration	ATG	62	8	-12.02	-24.9	2.07
XP_021332651.1_12172	szt2	protein SZT2	NCBI protein ID is absent in the uniprot data file	ATG	52	8	-7.03	-24.8	3.53
NP_001038757.2_38608	aven	cell death regulator Aven	No GO term	ATG	62	8	-11.5	-24.8	2.16
XP_005160816.1_38607	aven	cell death regulator Aven isoform X1	NCBI protein ID is absent in the uniprot data file	ATG	62	8	-11.99	-24.8	2.07
XP_021324867.1_39594	LOC110438234	ral guanine nucleotide dissociation stimulator-like	NCBI protein ID is absent in the uniprot data file	ATG	64	8	-10.06	-24.6	2.44
XP_009304676.1_24055	taok2b	serine/threonine-protein kinase TAO2 isoform X1	NCBI protein ID is absent in the uniprot data file	ATG	58	8	-12.04	-24.6	2.04
XP_009304677.1_24054	taok2b	serine/threonine-protein kinase TAO2 isoform X2	NCBI protein ID is absent in the uniprot data file	ATG	58	8	-12.25	-24.6	2.01
NP_998371.2_54293	rad51	DNA repair protein RAD51 homolog 1	C:condensed nuclear chromosome, F:ATP binding, F:DNA-dependent ATPase activity, F:double-stranded DNA binding, F:recombinase activity, F:single-stranded DNA binding, P:chromosome organization involved in meiotic cell cycle, P:DNA recombinase assembly, P:double-strand break repair via homologous recombination, P:hematopoietic stem cell proliferation, P:mitotic recombination, P:mitotic recombinatio…	ATG	60	8	-9.43	-24.5	2.6
NP_001025138.2_26794	rtn1a	reticulon-1 isoform 1	C:endoplasmic reticulum membrane, C:integral component of membrane	ATG	58	8	-8.19	-24.3	2.97
NP_998371.2_39293	rad51	DNA repair protein RAD51 homolog 1	C:condensed nuclear chromosome, F:ATP binding, F:DNA-dependent ATPase activity, F:double-stranded DNA binding, F:recombinase activity, F:single-stranded DNA binding, P:chromosome organization involved in meiotic cell cycle, P:DNA recombinase assembly, P:double-strand break repair via homologous recombination, P:hematopoietic stem cell proliferation, P:mitotic recombination, P:mitotic recombinatio…	ATG	58	8	-8.42	-24.3	2.88
XP_021324793.1_5202	dhx58	probable ATP-dependent RNA helicase DHX58 isoform X2	NCBI protein ID is absent in the uniprot data file	ATG	56	8	-8.17	-24.2	2.96
NP_001244086.1_5200	dhx58	probable ATP-dependent RNA helicase DHX58	F:ATP binding, F:DNA binding, F:helicase activity	ATG	56	8	-8.77	-24.2	2.76
XP_009297544.1_5201	dhx58	probable ATP-dependent RNA helicase DHX58 isoform X1	F:ATP binding, F:DNA binding, F:helicase activity	ATG	56	8	-8.77	-24.2	2.76
NP_001004606.1_38865	slc25a24	calcium-binding mitochondrial carrier protein SCaMC-1	C:integral component of membrane, C:mitochondrial inner membrane, C:mitochondrion, F:ATP transmembrane transporter activity, F:calcium ion binding, P:ATP transport, P:cellular response to calcium ion, P:cellular response to oxidative stress, P:mitochondrial transport, P:regulation of cell death	ATG	50	8	-9.99	-24.1	2.41
NP_001019297.1_51636	pcdh1g30	protocadherin 1 gamma 30 precursor	C:integral component of plasma membrane, F:calcium ion binding, P:cell adhesion, P:homophilic cell adhesion via plasma membrane adhesion molecules	ATG	50	0	-10.6	-24	2.26
NP_001019297.1_21294	pcdh1g30	protocadherin 1 gamma 30 precursor	C:integral component of plasma membrane, F:calcium ion binding, P:cell adhesion, P:homophilic cell adhesion via plasma membrane adhesion molecules	ATG	50	0	-10.79	-24	2.22
NP_001014314.1_39726	hmgcrb	3-hydroxy-3-methylglutaryl-CoA reductase b	C:endoplasmic reticulum membrane, C:integral component of membrane, C:peroxisomal membrane, F:hydroxymethylglutaryl-CoA reductase (NADPH) activity, F:hydroxymethylglutaryl-CoA reductase activity, F:NADP binding, P:blood vessel maturation, P:coenzyme A metabolic process, P:embryonic viscerocranium morphogenesis, P:heart morphogenesis, P:isoprenoid biosynthetic process, P:neural crest cell developm…	ATG	60	0	-11.42	-23.9	2.09
NP_001038534.1_53898	si:ch211-216l23.2	uncharacterized protein LOC565061	No GO term	ATG	54	8	-4.12	-23.8	5.77
XP_005159170.1_34965	si:ch211-216l23.2	uncharacterized protein LOC565061 isoform X1	No GO term	ATG	54	8	-4.46	-23.8	5.34
NP_001038534.1_34964	si:ch211-216l23.2	uncharacterized protein LOC565061	No GO term	ATG	54	8	-4.91	-23.8	4.85
XP_021330865.1_6979	aim1b	mucin-5AC	NCBI protein ID is absent in the uniprot data file	ATG	58	8	-6.99	-23.8	3.41
XP_002667479.1_23985	si:ch73-105m5.1	mediator of RNA polymerase II transcription subunit 9	C:mediator complex, F:transcription coregulator activity, P:regulation of transcription by RNA polymerase II	ATG	46	8	-9.31	-23.8	2.56
NP_997990.2_51328	cx30.3	gap junction beta-6 protein	C:connexin complex, C:integral component of membrane, F:gap junction channel activity, P:cell communication, P:inner ear development	ATG	50	0	-9.14	-23.6	2.58
NP_997990.2_19364	cx30.3	gap junction beta-6 protein	C:connexin complex, C:integral component of membrane, F:gap junction channel activity, P:cell communication, P:inner ear development	ATG	50	0	-9.71	-23.6	2.43
NP_001038620.2_7959	dcp1b	mRNA-decapping enzyme 1B	C:P-body, F:enzyme activator activity, F:enzyme regulator activity, F:mRNA binding, P:deadenylation-dependent decapping of nuclear-transcribed mRNA, P:deadenylation-independent decapping of nuclear-transcribed mRNA	ATG	52	8	-10.88	-23.5	2.16
XP_021330799.1_7958	dcp1b	mRNA-decapping enzyme 1B isoform X1	NCBI protein ID is absent in the uniprot data file	ATG	52	8	-11.29	-23.5	2.08
NP_001006006.2_24138	fra10ac1	protein FRA10AC1	No GO term	ATG	48	8	-9.56	-23.4	2.45
XP_005160014.1_959	raph1b	ras-associated and pleckstrin homology domains-containing protein 1 isoform X5	NCBI protein ID is absent in the uniprot data file	ATG	62	8	-9.12	-23.39	2.57
NP_001103881.1_14537	jac7	uncharacterized protein LOC797049	No GO term	ATG	46	8	-8.73	-23	2.64
XP_017213149.1_20193	asnsd1	asparagine synthetase domain-containing protein 1 isoform X1	F:asparagine synthase (glutamine-hydrolyzing) activity, P:asparagine biosynthetic process	ATG	50	0	-9.83	-23	2.34
NP_956389.1_20194	asnsd1	asparagine synthetase domain-containing protein 1	F:asparagine synthase (glutamine-hydrolyzing) activity, P:asparagine biosynthetic process, P:glutamine metabolic process	ATG	50	0	-10.38	-23	2.22
NP_571344.1_22169	tcf7l1a	transcription factor 7-like 1-A	C:nucleus, C:transcription factor complex, F:beta-catenin binding, F:DNA binding, F:DNA-binding transcription factor activity, RNA polymerase II-specific, F:sequence-specific DNA binding, F:transcription regulatory region DNA binding, P:canonical Wnt signaling pathway, P:cell proliferation in dorsal spinal cord, P:embryonic camera-type eye morphogenesis, P:endothelial cell fate specification, P:f…	ATG	46	8	-7.94	-22.9	2.88
XP_021331989.1_688	si:dkey-253i9.4	rap guanine nucleotide exchange factor 2 isoform X6	NCBI protein ID is absent in the uniprot data file	ATG	48	0	-10.03	-22.8	2.27
XP_021326859.1_48773	si:dkey-253i9.4	rap guanine nucleotide exchange factor 2 isoform X6	NCBI protein ID is absent in the uniprot data file	ATG	48	0	-10.15	-22.8	2.25
XP_021330258.1_57001	si:dkey-253i9.4	rap guanine nucleotide exchange factor 2 isoform X6	NCBI protein ID is absent in the uniprot data file	ATG	48	0	-10.11	-22.8	2.25
XP_021329568.1_55420	si:dkey-253i9.4	rap guanine nucleotide exchange factor 2 isoform X6	NCBI protein ID is absent in the uniprot data file	ATG	48	0	-10.65	-22.8	2.14
XP_017210971.1_8307	LOC103910498	protein NLRC3-like	NCBI protein ID is absent in the uniprot data file	ATG	52	8	-2.61	-22.7	8.7
XP_695841.5_18319	grk5l	G protein-coupled receptor kinase 5-like isoform X2	C:plasma membrane, F:ATP binding, F:G protein-coupled receptor kinase activity, P:determination of left/right symmetry, P:determination of pancreatic left/right asymmetry, P:heart looping, P:negative regulation of TOR signaling, P:regulation of cilium assembly, P:signal transduction	ATG	48	8	-6.15	-22.7	3.69
XP_005167309.1_18318	grk5l	G protein-coupled receptor kinase 5-like isoform X1	NCBI protein ID is absent in the uniprot data file	ATG	48	8	-6.21	-22.7	3.65
NP_001289182.1_27409	gpc2	glypican-2 precursor	C:anchored component of plasma membrane, C:cell surface, C:collagen-containing extracellular matrix, C:extracellular region, C:synapse, P:cell migration, P:regulation of protein localization to membrane, P:regulation of signal transduction, P:smoothened signaling pathway	ATG	54	8	-9.47	-22.5	2.38
XP_021334739.1_20239	si:dkeyp-30e7.2	uncharacterized protein si:dkeyp-30e7.2	NCBI protein ID is absent in the uniprot data file	ATG	52	8	-9.03	-22.4	2.48
XP_009291931.2_35324	LOC570184	uncharacterized protein LOC570184	NCBI protein ID is absent in the uniprot data file	ATG	52	8	-9.04	-22.4	2.48
XP_686082.4_5087	sez6l2	seizure 6-like protein 2	NCBI protein ID is absent in the uniprot data file	ATG	56	0	-10.02	-22.4	2.24
NP_001313462.1_30953	grhl2a	grainyhead-like transcription factor 2a	C:nucleus, F:DNA-binding transcription factor activity, F:sequence-specific DNA binding, P:brain development, P:regulation of transcription by RNA polymerase II	ATG	50	8	-10.34	-22.2	2.15
NP_001018350.1_18004	ncs1b	neuronal calcium sensor 1	F:calcium ion binding	ATG	52	8	-8.62	-22	2.55
XP_021333931.1_18003	ncs1b	neuronal calcium sensor 1 isoform X1	NCBI protein ID is absent in the uniprot data file	ATG	52	8	-8.66	-22	2.54
NP_001018491.1_32787	napba	uncharacterized protein LOC553682	C:SNARE complex, C:synapse, C:synaptobrevin 2-SNAP-25-syntaxin-1a complex, C:vacuolar membrane, F:soluble NSF attachment protein activity, F:syntaxin binding, P:intracellular protein transport, P:regulation of synaptic vesicle priming, P:SNARE complex disassembly, P:synaptic transmission, glutamatergic	ATG	52	8	-5.5	-21.9	3.98
NP_001003627.2_49642	me2	NAD-dependent malic enzyme, mitochondrial	C:mitochondrion, F:malate dehydrogenase (decarboxylating) (NAD+) activity, F:malate dehydrogenase (decarboxylating) (NADP+) activity, F:malic enzyme activity, F:metal ion binding, F:NAD binding, P:malate metabolic process, P:pyruvate metabolic process	ATG	54	0	-10.83	-21.9	2.02
XP_009299530.1_9735	si:ch1073-179p4.3	thioredoxin reductase 2, mitochondrial isoform X2	NCBI protein ID is absent in the uniprot data file	ATG	46	0	-8.62	-21.7	2.52
XP_009299529.1_9736	si:ch1073-179p4.3	thioredoxin reductase 2, mitochondrial isoform X1	C:cell, C:cytoplasm, C:mitochondrion, F:electron transfer activity, F:flavin adenine dinucleotide binding, F:thioredoxin-disulfide reductase activity, P:cell redox homeostasis	ATG	46	0	-9.05	-21.7	2.4
NP_001297010.1_34421	sdr42e1	short-chain dehydrogenase/reductase family 42E member 1 isoform 1	C:integral component of membrane, F:3-beta-hydroxy-delta5-steroid dehydrogenase activity, F:oxidoreductase activity, F:oxidoreductase activity, acting on the CH-OH group of donors, NAD or NADP as acceptor, P:steroid biosynthetic process	ATG	50	8	-9.34	-21.7	2.32
XP_021322828.1_32820	ephx2	bifunctional epoxide hydrolase 2 isoform X1	NCBI protein ID is absent in the uniprot data file	ATG	44	0	-8.35	-21.6	2.59
NP_001008642.1_32821	ephx2	bifunctional epoxide hydrolase 2	C:peroxisome, F:epoxide hydrolase activity, F:lipid phosphatase activity, F:magnesium ion binding, F:toxic substance binding, P:cholesterol homeostasis, P:hematopoietic progenitor cell differentiation, P:phospholipid dephosphorylation, P:venous blood vessel development	ATG	44	0	-8.67	-21.6	2.49
XP_009299936.1_11127	cxcl20	uncharacterized protein LOC567537 isoform X1	NCBI protein ID is absent in the uniprot data file	ATG	46	8	-3.09	-21.4	6.93
NP_571334.1_25092	tcf7l2	transcription factor 7-like 2	C:nucleus, C:transcription factor complex, F:beta-catenin binding, F:sequence-specific DNA binding, F:transcription regulatory region DNA binding, P:canonical Wnt signaling pathway, P:determination of left/right asymmetry in diencephalon, P:digestive system development, P:exocrine pancreas development, P:glucose homeostasis, P:habenula development, P:intestinal epithelial structure maintenance, P…	ATG	52	8	-9.57	-21.2	2.21
NP_001071045.2_30428	fat3a	protocadherin Fat 3 precursor	C:integral component of membrane, C:plasma membrane, F:calcium ion binding, P:cartilage morphogenesis, P:cell-cell adhesion, P:homophilic cell adhesion via plasma membrane adhesion molecules	ATG	58	0	-10.17	-21.2	2.08
XP_017206478.1_30430	fat3a	protocadherin Fat 3 isoform X5	NCBI protein ID is absent in the uniprot data file	ATG	58	0	-10.27	-21.2	2.07
XP_017206475.1_30425	fat3a	protocadherin Fat 3 isoform X1	C:integral component of membrane, C:plasma membrane, F:calcium ion binding, P:cartilage morphogenesis, P:cell-cell adhesion, P:homophilic cell adhesion via plasma membrane adhesion molecules	ATG	58	0	-10.31	-21.2	2.06
XP_021337121.1_30426	fat3a	protocadherin Fat 3 isoform X3	NCBI protein ID is absent in the uniprot data file	ATG	58	0	-10.41	-21.2	2.04
XP_021332765.1_12925	LOC103911208	gelsolin-related protein of 125 kDa-like	NCBI protein ID is absent in the uniprot data file	ATG	56	8	-5.21	-21.1	4.05
XP_021332768.1_12930	LOC798495	gelsolin-related protein of 125 kDa-like isoform X2	NCBI protein ID is absent in the uniprot data file	ATG	56	8	-5.61	-21.1	3.76
XP_021332767.1_12928	LOC103908713	gelsolin-related protein of 125 kDa-like isoform X1	NCBI protein ID is absent in the uniprot data file	ATG	56	8	-6.15	-21.1	3.43
XP_001921563.1_10814	si:ch1073-224n8.1	B-cell CLL/lymphoma 6 member B protein	F:nucleic acid binding	ATG	56	0	-9.06	-21.1	2.33
XP_009300103.1_11421	mast4	microtubule-associated serine/threonine-protein kinase 4 isoform X3	NCBI protein ID is absent in the uniprot data file	ATG	52	8	-9.67	-21.1	2.18
XP_009300102.1_11423	mast4	microtubule-associated serine/threonine-protein kinase 4 isoform X1	NCBI protein ID is absent in the uniprot data file	ATG	52	8	-9.7	-21.1	2.17
XP_001922596.3_11422	mast4	microtubule-associated serine/threonine-protein kinase 4 isoform X2	NCBI protein ID is absent in the uniprot data file	ATG	52	8	-9.9	-21.1	2.13
NP_571371.2_18579	tcf7l1b	transcription factor 7-like 1-B	C:nucleus, F:beta-catenin binding, F:DNA binding, P:canonical Wnt signaling pathway, P:regulation of transcription by RNA polymerase II	ATG	56	8	-10.12	-21.1	2.09
XP_002661145.1_49208	hmox2b	heme oxygenase 2	C:integral component of membrane, F:heme binding, F:heme oxygenase (decyclizing) activity, P:heme catabolic process, P:heme oxidation, P:iron ion homeostasis, P:response to oxidative stress	ATG	54	8	-8.02	-21	2.62
XP_005168529.1_49209	hmox2b	heme oxygenase 2	C:integral component of membrane, F:heme binding, F:heme oxygenase (decyclizing) activity, P:heme catabolic process, P:heme oxidation, P:iron ion homeostasis, P:response to oxidative stress	ATG	54	8	-8.02	-21	2.62
XP_021328742.1_4942	hmox2b	heme oxygenase 2	NCBI protein ID is absent in the uniprot data file	ATG	54	8	-8.18	-21	2.57
XP_021327038.1_49207	hmox2b	heme oxygenase 2	NCBI protein ID is absent in the uniprot data file	ATG	54	8	-8.31	-21	2.53
XP_021328749.1_4943	hmox2b	heme oxygenase 2	NCBI protein ID is absent in the uniprot data file	ATG	54	8	-8.57	-21	2.45
NP_001004625.1_53604	zgc:101772	T-lymphocyte maturation-associated protein-like	C:integral component of membrane	ATG	60	0	-8.74	-21	2.4
NP_001004591.1_31842	leng1	leukocyte receptor cluster member 1	No GO term	ATG	56	0	-10.35	-21	2.03
XP_021327776.1_4689	LOC101886663	uncharacterized protein LOC101886663	NCBI protein ID is absent in the uniprot data file	ATG	52	0	-7.74	-20.7	2.67
NP_956416.1_24279	tubgcp2	gamma-tubulin complex component 2	C:centrosome, C:cytoplasm, C:equatorial microtubule organizing center, C:gamma-tubulin complex, C:gamma-tubulin small complex, C:microtubule, C:spindle pole, F:gamma-tubulin binding, P:cytoplasmic microtubule organization, P:meiotic cell cycle, P:microtubule nucleation by interphase microtubule organizing center, P:mitotic cell cycle, P:spindle assembly	ATG	48	0	-9.8	-20.7	2.11
XP_021337003.1_2492	rgs18	regulator of G-protein signaling 18 isoform X2	NCBI protein ID is absent in the uniprot data file	ATG	46	0	-9.55	-20.6	2.16
NP_001275581.1_33985	eprs	bifunctional glutamate/proline--tRNA ligase	C:aminoacyl-tRNA synthetase multienzyme complex, C:cytoplasm, F:ATP binding, F:glutamate-tRNA ligase activity, F:proline-tRNA ligase activity, P:glutamyl-tRNA aminoacylation, P:prolyl-tRNA aminoacylation	ATG	52	0	-8.51	-20.4	2.4
XP_009291485.1_33984	eprs	bifunctional glutamate/proline--tRNA ligase isoform X1	NCBI protein ID is absent in the uniprot data file	ATG	52	0	-8.86	-20.4	2.3
NP_001032185.1_12203	uqcrh	cytochrome b-c1 complex subunit 6, mitochondrial	C:mitochondrial respiratory chain complex III, F:ubiquinol-cytochrome-c reductase activity, P:aerobic respiration, P:mitochondrial electron transport, ubiquinol to cytochrome c	ATG	50	8	-1.64	-20.3	12.34
NP_001003864.1_18466	ddx51	ATP-dependent RNA helicase DDX51	C:nucleolus, C:nucleus, F:ATP binding, F:RNA binding, F:RNA helicase activity, P:rRNA processing	ATG	48	8	-3.29	-20.2	6.14
XP_017207373.1_3468	nrbp2a	nuclear receptor-binding protein 2 isoform X3	NCBI protein ID is absent in the uniprot data file	ATG	48	8	-6.56	-20.1	3.06
XP_017213212.2_18858	dync1i2a	cytoplasmic dynein 1 intermediate chain 2 isoform X1	NCBI protein ID is absent in the uniprot data file	ATG	56	0	-9.93	-20.1	2.02
XP_697894.3_34106	fam161b	protein FAM161B isoform X1	NCBI protein ID is absent in the uniprot data file	ATG	42	0	-7.14	-20	2.8
XP_021323147.1_34107	fam161b	protein FAM161B isoform X2	NCBI protein ID is absent in the uniprot data file	ATG	42	0	-7.27	-20	2.75
XP_009305542.1_26244	tet1	methylcytosine dioxygenase TET1 isoform X2	NCBI protein ID is absent in the uniprot data file	ATG	50	0	-8.9	-20	2.25
XP_021328377.1_52649	tet1	methylcytosine dioxygenase TET1 isoform X2	NCBI protein ID is absent in the uniprot data file	ATG	50	0	-8.94	-20	2.24
NP_001002522.1_36080	hgh1	protein HGH1 homolog	No GO term	ATG	46	0	-9.56	-20	2.09
XP_003201084.1_42518	si:ch211-197g15.8	interferon-induced protein 44-like isoform X1	NCBI protein ID is absent in the uniprot data file	ATG	52	0	-9.24	-19.9	2.15
XP_021335832.1_25510	polr3a	DNA-directed RNA polymerase III subunit RPC1 isoform X1	NCBI protein ID is absent in the uniprot data file	ATG	46	0	-8.89	-19.7	2.22
NP_001263425.1_25511	polr3a	DNA-directed RNA polymerase III subunit RPC1	C:RNA polymerase III complex, F:DNA binding, F:DNA-directed 5'-3' RNA polymerase activity, P:transcription by RNA polymerase III	ATG	46	0	-8.92	-19.7	2.21
XP_017214263.1_27084	fam135a	protein FAM135A isoform X1	NCBI protein ID is absent in the uniprot data file	ATG	48	0	-8.94	-19.7	2.2
XP_009305756.1_27090	fam135a	protein FAM135A isoform X4	NCBI protein ID is absent in the uniprot data file	ATG	48	0	-9	-19.7	2.19
XP_017214264.1_27085	fam135a	protein FAM135A isoform X2	NCBI protein ID is absent in the uniprot data file	ATG	48	0	-9.03	-19.7	2.18
XP_005157065.1_27091	fam135a	protein FAM135A isoform X7	NCBI protein ID is absent in the uniprot data file	ATG	48	0	-9.07	-19.7	2.17
XP_017214265.1_27086	fam135a	protein FAM135A isoform X5	NCBI protein ID is absent in the uniprot data file	ATG	48	0	-9.13	-19.7	2.16
XP_005157063.1_27089	fam135a	protein FAM135A isoform X3	P:cellular lipid metabolic process	ATG	48	0	-9.22	-19.7	2.14
XP_017214266.1_27087	fam135a	protein FAM135A isoform X6	NCBI protein ID is absent in the uniprot data file	ATG	48	0	-9.41	-19.7	2.09
NP_001139066.1_27088	fam135a	protein FAM135A	P:cellular lipid metabolic process	ATG	48	0	-9.52	-19.7	2.07
NP_001188329.1_19913	si:dkey-216e24.3	C-type lectin-like precursor	F:signaling receptor activity	ATG	48	0	-9.44	-19.6	2.08
XP_021330045.1_56555	LOC110439207	latent-transforming growth factor beta-binding protein 1-like	NCBI protein ID is absent in the uniprot data file	ATG	30	0	-5.92	-19.5	3.3
XP_009295001.1_43761	tfip11	tuftelin-interacting protein 11 isoform X1	C:spliceosomal complex, F:nucleic acid binding, P:mRNA processing, P:RNA splicing	ATG	54	8	-6.93	-19.5	2.81
NP_001002721.1_43760	tfip11	tuftelin-interacting protein 11	C:spliceosomal complex, C:U2-type post-mRNA release spliceosomal complex, F:nucleic acid binding, P:spliceosomal complex disassembly	ATG	54	8	-6.98	-19.5	2.79
XP_021326370.1_47307	LOC110438390	uncharacterized protein LOC110438390	NCBI protein ID is absent in the uniprot data file	ATG	48	0	-9.52	-19.5	2.05
XP_021330372.1_6168	LOC103910304	uncharacterized protein LOC103910304 isoform X2	NCBI protein ID is absent in the uniprot data file	ATG	48	0	-9.59	-19.5	2.03
XP_021326371.1_47311	LOC110438393	uncharacterized protein LOC110438393	NCBI protein ID is absent in the uniprot data file	ATG	48	0	-9.6	-19.5	2.03
XP_021325607.1_43848	dnah12	dynein heavy chain 12, axonemal isoform X1	NCBI protein ID is absent in the uniprot data file	ATG	52	8	-9.62	-19.49	2.03
NP_998386.1_39861	ccni	cyclin-I	C:cyclin-dependent protein kinase holoenzyme complex, C:cytoplasm, C:nucleus, F:cyclin-dependent protein serine/threonine kinase regulator activity, F:protein kinase binding, P:mitotic cell cycle phase transition, P:protein phosphorylation, P:regulation of cyclin-dependent protein serine/threonine kinase activity	ATG	50	0	-8.93	-19.4	2.17
XP_021330209.1_56883	dnah12	dynein heavy chain 12, axonemal isoform X1	NCBI protein ID is absent in the uniprot data file	ATG	52	8	-9.02	-19.39	2.15
NP_956546.1_7354	ttll12	tubulin--tyrosine ligase-like protein 12	F:ATP binding, P:cellular protein modification process	ATG	46	0	-7.28	-19.3	2.65
NP_878312.1_13606	opn1mw3	green-sensitive opsin-3	C:integral component of membrane, F:G protein-coupled receptor activity, F:photoreceptor activity, P:phototransduction, P:protein-chromophore linkage, P:visual perception	ATG	52	0	-9.18	-19.3	2.1
XP_021331492.1_9259	LOC100149643	uncharacterized protein LOC100149643 isoform X4	NCBI protein ID is absent in the uniprot data file	ATG	46	0	-7.08	-19.2	2.71
XP_021331491.1_9257	LOC100149643	uncharacterized protein LOC100149643 isoform X1	NCBI protein ID is absent in the uniprot data file	ATG	46	0	-7.3	-19.2	2.63
XP_017211327.1_9261	LOC100149643	uncharacterized protein LOC100149643 isoform X2	NCBI protein ID is absent in the uniprot data file	ATG	46	0	-7.39	-19.2	2.6
XP_017211330.1_9258	LOC100149643	uncharacterized protein LOC100149643 isoform X6	NCBI protein ID is absent in the uniprot data file	ATG	46	0	-7.4	-19.2	2.59
XP_017211328.1_9260	LOC100149643	uncharacterized protein LOC100149643 isoform X3	NCBI protein ID is absent in the uniprot data file	ATG	46	0	-7.55	-19.2	2.54
XP_021331493.1_9262	LOC100149643	uncharacterized protein LOC100149643 isoform X5	NCBI protein ID is absent in the uniprot data file	ATG	46	0	-7.73	-19.2	2.48
XP_021331928.1_582	tbc1d1	TBC1 domain family member 1 isoform X4	NCBI protein ID is absent in the uniprot data file	ATG	48	0	-8.47	-19.2	2.27
XP_005168428.1_48733	tbc1d1	TBC1 domain family member 1 isoform X4	NCBI protein ID is absent in the uniprot data file	ATG	48	0	-8.58	-19.2	2.24
XP_021326022.1_45785	LOC103909759	golgin subfamily A member 6-like protein 22	NCBI protein ID is absent in the uniprot data file	ATG	48	8	-1.45	-19.1	13.2
XP_021335073.1_21696	LOC101884880	golgin subfamily A member 6-like protein 22	NCBI protein ID is absent in the uniprot data file	ATG	48	8	-1.95	-19.1	9.77
XP_021324212.1_38769	LOC110438164	golgin subfamily A member 6-like protein 6	NCBI protein ID is absent in the uniprot data file	ATG	48	8	-2.16	-19.1	8.86
XP_002660623.3_1898	c3a.4	complement C3-like	NCBI protein ID is absent in the uniprot data file	ATG	52	0	-9.1	-19.1	2.1
NP_997949.1_53654	rpl13a	60S ribosomal protein L13a	C:cytosolic large ribosomal subunit, C:ribosome, F:mRNA binding, F:structural constituent of ribosome, P:negative regulation of translation, P:translation	ATG	50	0	-9.07	-19	2.1
XP_021323152.1_34170	si:dkey-206p8.1	nutritionally-regulated adipose and cardiac enriched protein homolog isoform X3	NCBI protein ID is absent in the uniprot data file	ATG	50	0	-7.6	-18.9	2.49
XP_698540.4_41080	si:ch211-247j9.1	rho GTPase-activating protein 24-like isoform X4	P:signal transduction	ATG	54	0	-8.27	-18.9	2.28
NP_001025398.1_27997	reep2	receptor expression-enhancing protein 2	C:cytoplasmic microtubule, C:integral component of membrane	ATG	54	0	-8.85	-18.9	2.13
XP_005169882.1_33115	gnpnat1	glucosamine 6-phosphate N-acetyltransferase isoform X1	C:endoplasmic reticulum, C:endoplasmic reticulum-Golgi intermediate compartment, C:Golgi apparatus, F:glucosamine 6-phosphate N-acetyltransferase activity, F:monosaccharide binding, F:N-acetyltransferase activity, P:UDP-N-acetylglucosamine biosynthetic process	ATG	52	0	-9	-18.9	2.1
NP_001019545.1_33116	gnpnat1	glucosamine 6-phosphate N-acetyltransferase	C:endoplasmic reticulum, C:endoplasmic reticulum-Golgi intermediate compartment, C:Golgi apparatus, F:glucosamine 6-phosphate N-acetyltransferase activity, F:monosaccharide binding, F:N-acetyltransferase activity, P:UDP-N-acetylglucosamine biosynthetic process	ATG	52	0	-9.06	-18.9	2.09
XP_005161460.1_41079	si:ch211-247j9.1	rho GTPase-activating protein 24-like isoform X3	P:signal transduction	ATG	54	0	-9.07	-18.9	2.08
NP_001025398.1_52849	reep2	receptor expression-enhancing protein 2	C:cytoplasmic microtubule, C:integral component of membrane	ATG	54	0	-9.15	-18.9	2.07
XP_005173189.1_27996	reep2	receptor expression-enhancing protein 2 isoform X1	NCBI protein ID is absent in the uniprot data file	ATG	54	0	-9.39	-18.9	2.01
XP_005171256.1_2870	cc2d1b	coiled-coil and C2 domain-containing protein 1B isoform X2	NCBI protein ID is absent in the uniprot data file	ATG	62	0	-8.53	-18.8	2.2
XP_005171255.1_2869	cc2d1b	coiled-coil and C2 domain-containing protein 1B isoform X1	C:nucleus, F:DNA-binding transcription factor activity, RNA polymerase II-specific, F:DNA-binding transcription repressor activity, RNA polymerase II-specific, P:negative regulation of transcription by RNA polymerase II	ATG	62	0	-8.72	-18.8	2.15
XP_009296751.1_2871	cc2d1b	coiled-coil and C2 domain-containing protein 1B isoform X3	NCBI protein ID is absent in the uniprot data file	ATG	62	0	-9.1	-18.8	2.07
NP_571329.1_13607	opn1mw4	green-sensitive opsin-4	C:integral component of plasma membrane, C:photoreceptor outer segment, F:G protein-coupled photoreceptor activity, F:photoreceptor activity, P:cellular response to light stimulus, P:G protein-coupled receptor signaling pathway, P:phototransduction, P:protein-chromophore linkage, P:visual perception	ATG	54	0	-8.12	-18.7	2.3
XP_005171264.1_3024	csnk1g2a	casein kinase 1, gamma 2a isoform X2	C:cytoplasm, C:nucleus, C:plasma membrane, F:ATP binding, F:protein serine/threonine kinase activity, P:peptidyl-serine phosphorylation, P:positive regulation of canonical Wnt signaling pathway, P:Wnt signaling pathway	ATG	54	8	-3.73	-18.6	4.99
NP_001019550.1_3025	csnk1g2a	casein kinase 1, gamma 2a	C:cytoplasm, C:nucleus, C:plasma membrane, F:ATP binding, F:protein serine/threonine kinase activity, P:peptidyl-serine phosphorylation, P:positive regulation of canonical Wnt signaling pathway, P:Wnt signaling pathway	ATG	54	8	-4.06	-18.6	4.58
XP_005171263.1_3023	csnk1g2a	casein kinase 1, gamma 2a isoform X1	NCBI protein ID is absent in the uniprot data file	ATG	54	8	-4.31	-18.6	4.31
NP_001159487.1_3401	otulinb	OTU deubiquitinase with linear linkage specificity b	C:cytoplasm, F:thiol-dependent ubiquitin-specific protease activity, P:protein linear deubiquitination	ATG	40	0	-4.59	-18.6	4.05
XP_005163523.1_3402	otulinb	OTU deubiquitinase with linear linkage specificity b isoform X1	C:cytoplasm, F:thiol-dependent ubiquitin-specific protease activity, P:protein linear deubiquitination	ATG	40	0	-5.03	-18.6	3.7
XP_005163524.1_3403	otulinb	OTU deubiquitinase with linear linkage specificity b isoform X1	C:cytoplasm, F:thiol-dependent ubiquitin-specific protease activity, P:protein linear deubiquitination	ATG	40	0	-5.47	-18.6	3.4
XP_005163525.1_3404	otulinb	OTU deubiquitinase with linear linkage specificity b isoform X1	C:cytoplasm, F:thiol-dependent ubiquitin-specific protease activity, P:protein linear deubiquitination	ATG	40	0	-5.56	-18.6	3.34
XP_021328764.1_53526	fmn2a	formin-2-like isoform X3	NCBI protein ID is absent in the uniprot data file	ATG	50	0	-8.97	-18.5	2.06
XP_009289376.1_28338	fhl1a	four and a half LIM domains protein 1 isoform X1	C:Z disc, F:metal ion binding, P:cardiac atrium morphogenesis, P:cardiac chamber morphogenesis, P:cardiac muscle tissue development, P:cardiac ventricle morphogenesis, P:locomotory behavior, P:skeletal muscle cell differentiation, P:skeletal muscle satellite cell differentiation, P:skeletal muscle tissue development	ATG	50	0	-7.98	-18.4	2.31
NP_690853.1_43425	tnnt2a	troponin T, cardiac muscle	C:troponin complex, F:calcium ion binding, P:artery development, P:blood circulation, P:blood vessel development, P:branching involved in blood vessel morphogenesis, P:cardiac muscle contraction, P:heart contraction, P:heart development, P:hematopoietic stem cell differentiation, P:lymphoid lineage cell migration into thymus, P:muscle contraction, P:nitric oxide biosynthetic process, P:pronephros…	ATG	56	8	-3.91	-18.3	4.68
XP_021325515.1_43424	tnnt2a	troponin T, cardiac muscle isoform X1	NCBI protein ID is absent in the uniprot data file	ATG	56	8	-5.64	-18.3	3.24
NP_001186951.1_32842	LOC571912	TatD DNase domain containing 3-like	F:hydrolase activity, acting on ester bonds	ATG	48	0	-9.11	-18.3	2.01
XP_021326917.1_48952	LOC110438578	mucin-5AC-like	NCBI protein ID is absent in the uniprot data file	ATG	50	0	-7.03	-18.2	2.59
XP_017206500.1_4109	LOC108179228	secretory phospholipase A2 receptor-like	NCBI protein ID is absent in the uniprot data file	ATG	52	0	-9.03	-18.2	2.01
XP_017210434.1_7347	wnt5b	protein Wnt-5b isoform X1	NCBI protein ID is absent in the uniprot data file	ATG	44	8	-7.83	-18.19	2.32
NP_001019564.1_7832	dnajb9b	uncharacterized protein LOC554091 precursor	No GO term	ATG	50	0	-8.33	-18	2.16
NP_956393.1_29418	dynll2a	dynein, light chain, LC8-type 2a	C:cytoplasm, C:dynein complex, C:microtubule, C:nucleus, C:P granule, F:motor activity, P:microtubule-based process	ATG	50	0	-8.94	-18	2.01
XP_021330469.1_6170	LOC110439316	uncharacterized protein LOC110439316	NCBI protein ID is absent in the uniprot data file	ATG	50	0	-7.85	-17.9	2.28
NP_956140.1_20700	ptpn11a	tyrosine-protein phosphatase non-receptor type 11	C:cytoplasm, F:phosphatase activity, F:protein tyrosine phosphatase activity, P:convergent extension involved in axis elongation, P:convergent extension involved in gastrulation, P:embryonic viscerocranium morphogenesis, P:heart development, P:heart jogging, P:negative regulation of cell death	ATG	54	0	-8.19	-17.9	2.19
XP_021326466.1_47826	LOC110438416	uncharacterized protein LOC110438416	NCBI protein ID is absent in the uniprot data file	ATG	56	0	-6.12	-17.8	2.91
XP_021326567.1_48100	LOC101885087	uncharacterized protein LOC101885087	NCBI protein ID is absent in the uniprot data file	ATG	56	0	-6.11	-17.8	2.91
XP_021331445.1_8977	LOC101886186	uncharacterized protein LOC101886186	NCBI protein ID is absent in the uniprot data file	ATG	56	0	-6.2	-17.8	2.87
XP_021331383.1_8839	LOC103910853	uncharacterized protein LOC103910853	NCBI protein ID is absent in the uniprot data file	ATG	56	0	-6.27	-17.8	2.84
XP_021331340.1_8720	LOC101885949	uncharacterized protein LOC101885949	NCBI protein ID is absent in the uniprot data file	ATG	56	0	-6.32	-17.8	2.82
XP_021331444.1_8976	LOC101886186	uncharacterized protein LOC101886186	NCBI protein ID is absent in the uniprot data file	ATG	56	0	-6.48	-17.8	2.75
XP_017211245.2_8838	LOC103910853	uncharacterized protein LOC103910853	NCBI protein ID is absent in the uniprot data file	ATG	56	0	-6.71	-17.8	2.65
XP_021331053.1_8868	LOC101884959	uncharacterized protein LOC101884959	NCBI protein ID is absent in the uniprot data file	ATG	56	0	-6.79	-17.8	2.62
XP_017207240.1_32891	si:ch211-278p9.2	NACHT, LRR and PYD domains-containing protein 3-like isoform X1	NCBI protein ID is absent in the uniprot data file	ATG	44	0	-6.86	-17.7	2.58
NP_942573.1_51016	depdc1a	DEP domain-containing protein 1A	F:GTPase activator activity, P:intracellular signal transduction	ATG	52	0	-8.83	-17.7	2
NP_001307283.1_16906	rad9b	cell cycle checkpoint control protein RAD9A	C:checkpoint clamp complex, F:3'-5' exonuclease activity, P:cellular response to ionizing radiation, P:DNA repair, P:DNA replication checkpoint, P:intra-S DNA damage checkpoint	ATG	44	0	-8.3	-17.6	2.12
NP_001007375.1_31284	plekha8	pleckstrin homology domain-containing family A member 8	C:cytosol, C:Golgi apparatus, C:membrane, F:ceramide 1-phosphate binding, F:ceramide 1-phosphate transfer activity, F:lipid binding, P:ceramide transport, P:ER to Golgi ceramide transport, P:intermembrane lipid transfer, P:protein transport	ATG	42	0	-8.32	-17.6	2.11
NP_001124325.1_3846	si:ch211-235o23.1	transmembrane protein 71	C:integral component of membrane	ATG	54	8	-8.35	-17.59	2.11
NP_775395.1_20093	nifk	MKI67 FHA domain-interacting nucleolar phosphoprotein	C:nucleolus, F:RNA binding, P:multicellular organism development	ATG	52	0	-8.09	-17.5	2.16
NP_001300740.1_51079	itpr3	inositol 1,4,5-trisphosphate receptor type 3	C:cell, C:cytoplasmic vesicle membrane, C:endoplasmic reticulum membrane, C:integral component of membrane, C:plasma membrane, C:sarcoplasmic reticulum, C:secretory granule membrane, F:calcium ion binding, F:inositol 1,4,5 trisphosphate binding, F:inositol 1,4,5-trisphosphate-sensitive calcium-release channel activity, F:phosphatidylinositol binding, P:embryonic skeletal system development, P:rel…	ATG	44	0	-8.15	-17.5	2.15
XP_017212868.1_17521	itpr3	inositol 1,4,5-trisphosphate receptor type 3 isoform X1	NCBI protein ID is absent in the uniprot data file	ATG	44	0	-8.59	-17.5	2.04
NP_001300740.1_17523	itpr3	inositol 1,4,5-trisphosphate receptor type 3	C:cell, C:cytoplasmic vesicle membrane, C:endoplasmic reticulum membrane, C:integral component of membrane, C:plasma membrane, C:sarcoplasmic reticulum, C:secretory granule membrane, F:calcium ion binding, F:inositol 1,4,5 trisphosphate binding, F:inositol 1,4,5-trisphosphate-sensitive calcium-release channel activity, F:phosphatidylinositol binding, P:embryonic skeletal system development, P:rel…	ATG	44	0	-8.72	-17.5	2.01
XP_005159318.1_35776	slc19a3b	thiamine transporter 2 isoform X1	NCBI protein ID is absent in the uniprot data file	ATG	40	0	-5.93	-17.4	2.93
XP_017210113.2_4566	LOC108182766	GTPase IMAP family member 4-like	NCBI protein ID is absent in the uniprot data file	ATG	50	0	-8.1	-17.4	2.15
XP_688950.2_53507	klhl10b.2	kelch-like protein 10	NCBI protein ID is absent in the uniprot data file	ATG	46	0	-8.14	-17.4	2.14
XP_021323218.1_32896	klhl10b.2	kelch-like protein 10	NCBI protein ID is absent in the uniprot data file	ATG	46	0	-8.27	-17.4	2.1
XP_021333046.1_16455	usp47	ubiquitin carboxyl-terminal hydrolase 47 isoform X1	NCBI protein ID is absent in the uniprot data file	ATG	48	0	-8.54	-17.4	2.04
XP_005160331.1_1383	si:ch211-151p13.8	UPF0687 protein C20orf27 homolog	No GO term	ATG	44	0	-6.69	-17.3	2.58
XP_693644.3_49662	si:ch211-193c2.2	sesquipedalian-1	NCBI protein ID is absent in the uniprot data file	ATG	54	0	-8.55	-17.3	2.02
XP_003199087.2_16817	LOC100536595	uncharacterized protein LOC100536595	NCBI protein ID is absent in the uniprot data file	ATG	46	0	-8.23	-17.2	2.09
XP_005165704.1_11926	ank1a	ankyrin 1, erythrocytic a isoform X20	No GO term	ATG	48	0	-8.52	-17.2	2.02
NP_956913.2_43086	zgc:63733	UPF0668 protein C10orf76 homolog	C:cytosol, C:Golgi membrane, C:integral component of membrane, P:regulation of Golgi organization	ATG	50	0	-7.09	-17.1	2.41
NP_001007283.2_42534	gpx4a	glutathione peroxidase 4a isoform B precursor	NCBI protein ID is absent in the uniprot data file	ATG	46	0	-7.68	-17.1	2.23
XP_017209175.2_44536	plxna1a	plexin-A1 isoform X1	NCBI protein ID is absent in the uniprot data file	ATG	58	0	-7.26	-17	2.34
NP_001076492.1_13442	zgc:158846	uncharacterized protein LOC100009654	C:keratin filament	ATG	42	0	-7.48	-17	2.27
NP_001076492.1_50499	zgc:158846	uncharacterized protein LOC100009654	C:keratin filament	ATG	42	0	-7.71	-17	2.2
XP_003201265.5_44537	plxna1a	plexin-A1 isoform X2	NCBI protein ID is absent in the uniprot data file	ATG	58	0	-7.92	-17	2.15
XP_021332573.1_12645	zdbf2	DBF4-type zinc finger-containing protein 2 isoform X1	NCBI protein ID is absent in the uniprot data file	ATG	50	0	-7.1	-16.9	2.38
NP_001313402.1_12643	zdbf2	DBF4-type zinc finger-containing protein 2	C:cytosol, F:guanyl-nucleotide exchange factor activity, F:nucleic acid binding, F:zinc ion binding, P:translational elongation	ATG	50	0	-7.45	-16.9	2.27
XP_021332572.1_12644	zdbf2	DBF4-type zinc finger-containing protein 2 isoform X1	NCBI protein ID is absent in the uniprot data file	ATG	50	0	-7.6	-16.9	2.22
NP_001070766.1_31108	leng9	leukocyte receptor cluster member 9	F:metal ion binding	ATG	56	0	-8.4	-16.9	2.01
NP_001070766.1_53319	leng9	leukocyte receptor cluster member 9	F:metal ion binding	ATG	56	0	-8.39	-16.9	2.01
XP_005169261.1_22015	si:ch73-1a9.3	non-histone chromosomal protein HMG-17	C:chromatin, C:nucleus, F:nucleosomal DNA binding	ATG	46	0	-5.94	-16.8	2.83
NP_001161327.1_28438	ndufa1	NADH dehydrogenase [ubiquinone	No GO term	ATG	46	0	-8.12	-16.8	2.07
XP_021337025.1_30179	postnb	periostin isoform X3	NCBI protein ID is absent in the uniprot data file	ATG	50	0	-8.1	-16.8	2.07
NP_001002153.2_28437	ndufa1	NADH dehydrogenase [ubiquinone	No GO term	ATG	46	0	-8.19	-16.8	2.05
XP_021337026.1_30183	postnb	periostin isoform X5	NCBI protein ID is absent in the uniprot data file	ATG	50	0	-8.21	-16.8	2.05
XP_009290068.1_30181	postnb	periostin isoform X4	NCBI protein ID is absent in the uniprot data file	ATG	50	0	-8.25	-16.8	2.04
XP_009290067.1_30178	postnb	periostin isoform X2	C:extracellular matrix, C:extracellular space, F:cell adhesion molecule binding, P:cell adhesion, P:extracellular matrix organization, P:muscle attachment	ATG	50	0	-8.26	-16.8	2.03
NP_981966.1_30180	postnb	periostin isoform 2 precursor	C:extracellular matrix, C:extracellular space, F:cell adhesion molecule binding, P:cell adhesion, P:extracellular matrix organization, P:muscle attachment	ATG	50	0	-8.35	-16.8	2.01
NP_001107885.1_28619	tnmd	tenomodulin	C:integral component of membrane, P:endothelial cell morphogenesis, P:negative regulation of angiogenesis, P:negative regulation of endothelial cell proliferation, P:negative regulation of vascular endothelial growth factor receptor signaling pathway	ATG	42	0	-7.66	-16.7	2.18
NP_997896.1_737	gtf2e2	transcription initiation factor IIE subunit beta	C:transcription factor TFIIE complex, F:DNA binding, P:transcription initiation from RNA polymerase II promoter	ATG	46	0	-8.22	-16.7	2.03
XP_021329551.1_55377	si:ch211-236l14.4	SITS-binding protein	NCBI protein ID is absent in the uniprot data file	ATG	54	0	-8.28	-16.7	2.02
XP_021328527.1_53002	dlg3	disks large homolog 3 isoform X17	NCBI protein ID is absent in the uniprot data file	ATG	46	0	-8.33	-16.7	2.01
XP_021322139.1_30167	c4	complement C4-B isoform X2	NCBI protein ID is absent in the uniprot data file	ATG	38	0	-7.22	-16.6	2.3
XP_005157429.1_30168	c4	complement C4-B isoform X1	C:extracellular space, F:endopeptidase inhibitor activity, P:complement activation	ATG	38	0	-7.53	-16.6	2.21
NP_001094422.1_36643	ppp1r8a	protein phosphatase 1, regulatory subunit 8a	C:nuclear speck, F:mRNA binding, F:protein serine/threonine phosphatase inhibitor activity, P:negative regulation of protein dephosphorylation	ATG	54	0	-7.73	-16.6	2.15
XP_021334400.1_2802	atp1b3a	sodium/potassium-transporting ATPase subunit beta-3 isoform X1	NCBI protein ID is absent in the uniprot data file	ATG	58	0	-7.81	-16.5	2.11
NP_001013560.1_14017	zgc:101577	uncharacterized protein C6orf106 homolog	C:nucleus, C:phagophore assembly site, F:ubiquitin binding, P:innate immune response, P:macroautophagy	ATG	50	0	-7.84	-16.5	2.11
XP_003198176.2_5772	mylk5	myosin light chain kinase, smooth muscle isoform X2	NCBI protein ID is absent in the uniprot data file	ATG	44	0	-7.98	-16.5	2.07
NP_571296.2_2801	atp1b3a	sodium/potassium-transporting ATPase subunit beta-3	C:cell, C:sodium:potassium-exchanging ATPase complex, F:ATPase activator activity, P:cellular potassium ion homeostasis, P:cellular sodium ion homeostasis, P:establishment or maintenance of transmembrane electrochemical gradient, P:potassium ion import across plasma membrane, P:sodium ion export across plasma membrane	ATG	58	0	-8.01	-16.5	2.06
XP_698476.4_43685	snphb	syntaphilin isoform X5	F:syntaxin-1 binding	ATG	48	0	-7.99	-16.5	2.06
XP_021330192.1_56867	snphb	syntaphilin isoform X5	NCBI protein ID is absent in the uniprot data file	ATG	48	0	-8.03	-16.5	2.06
XP_005164113.1_5771	mylk5	myosin light chain kinase, smooth muscle isoform X1	F:ATP binding, F:myosin light chain kinase activity	ATG	44	0	-8.16	-16.5	2.02
XP_021329278.1_54799	snphb	syntaphilin isoform X5	NCBI protein ID is absent in the uniprot data file	ATG	48	0	-8.19	-16.5	2.01
XP_021333375.1_14558	si:ch211-1o7.3	shootin-1	NCBI protein ID is absent in the uniprot data file	ATG	46	0	-6.48	-16.4	2.53
XP_009297133.1_4110	LOC101885237	macrophage mannose receptor 1-like	No GO term	ATG	52	0	-7.69	-16.4	2.13
NP_001103937.1_45618	sgk3	serine/threonine-protein kinase Sgk3	F:ATP binding, F:phosphatidylinositol binding, F:potassium channel regulator activity, F:protein serine/threonine kinase activity, P:intracellular signal transduction, P:peptidyl-serine phosphorylation	ATG	44	0	-7.85	-16.4	2.09
NP_001289430.1_49316	gngt2a	guanine nucleotide-binding protein G(I)/G(S)/G(O) subunit gamma-T2	C:G-protein beta/gamma-subunit complex, C:heterotrimeric G-protein complex, F:G-protein beta-subunit binding, F:GTPase activity, P:G protein-coupled receptor signaling pathway	ATG	48	0	-7.84	-16.4	2.09
NP_001032449.1_27911	ptcd3	pentatricopeptide repeat domain-containing protein 3, mitochondrial precursor	C:mitochondrion, C:ribosome, F:ribosomal small subunit binding, F:rRNA binding, P:mitochondrial translation, P:regulation of translation	ATG	46	0	-8.18	-16.4	2.01
XP_021331342.1_8799	LOC110439554	gastrula zinc finger protein XlCGF57.1-like	NCBI protein ID is absent in the uniprot data file	ATG	40	0	-5.59	-16.3	2.92
XP_009290004.1_29714	LOC101882848	uncharacterized protein LOC101882848	NCBI protein ID is absent in the uniprot data file	ATG	38	0	-6.62	-16.3	2.46
XP_002665216.2_33320	si:ch73-306e8.2	uncharacterized protein si:ch73-306e8.2 isoform X3	No GO term	ATG	38	0	-6.82	-16.3	2.39
XP_009291260.1_33322	si:ch73-306e8.2	uncharacterized protein si:ch73-306e8.2 isoform X4	NCBI protein ID is absent in the uniprot data file	ATG	38	0	-6.85	-16.3	2.38
XP_001333717.3_33319	si:ch73-306e8.2	uncharacterized protein si:ch73-306e8.2 isoform X1	NCBI protein ID is absent in the uniprot data file	ATG	38	0	-6.91	-16.3	2.36
XP_009298278.1_7095	plekha5	pleckstrin homology domain-containing family A member 5 isoform X13	NCBI protein ID is absent in the uniprot data file	ATG	58	0	-6.93	-16.3	2.35
XP_017207286.1_33321	si:ch73-306e8.2	uncharacterized protein si:ch73-306e8.2 isoform X2	NCBI protein ID is absent in the uniprot data file	ATG	38	0	-7.09	-16.3	2.3
XP_009291261.1_33324	si:ch73-306e8.2	uncharacterized protein si:ch73-306e8.2 isoform X5	NCBI protein ID is absent in the uniprot data file	ATG	38	0	-7.18	-16.3	2.27
XP_021330759.1_7096	plekha5	pleckstrin homology domain-containing family A member 5 isoform X9	NCBI protein ID is absent in the uniprot data file	ATG	58	0	-7.27	-16.3	2.24
XP_021336786.1_27715	vegfba	vascular endothelial growth factor A-like	NCBI protein ID is absent in the uniprot data file	ATG	44	0	-7.38	-16.3	2.21
XP_685992.2_43471	si:ch211-117c9.2	solute carrier family 26 member 6-like	C:integral component of plasma membrane, F:anion:anion antiporter activity, F:bicarbonate transmembrane transporter activity, F:chloride transmembrane transporter activity, F:oxalate transmembrane transporter activity, F:secondary active sulfate transmembrane transporter activity, F:sulfate transmembrane transporter activity	ATG	46	0	-7.41	-16.3	2.2
XP_009291262.1_33323	si:ch73-306e8.2	uncharacterized protein si:ch73-306e8.2 isoform X6	NCBI protein ID is absent in the uniprot data file	ATG	38	0	-7.62	-16.3	2.14
XP_005157219.2_52783	vegfba	vascular endothelial growth factor A-like	NCBI protein ID is absent in the uniprot data file	ATG	44	0	-7.74	-16.3	2.11
XP_005156658.1_25874	socs5b	suppressor of cytokine signaling 5 isoform X1	NCBI protein ID is absent in the uniprot data file	ATG	44	0	-6.95	-16.2	2.33
NP_571176.2_5420	hoxb5a	homeobox protein Hox-B5a	C:nucleus, F:DNA-binding transcription factor activity, RNA polymerase II-specific, F:RNA polymerase II cis-regulatory region sequence-specific DNA binding, P:anterior/posterior pattern specification, P:brain development, P:cell fate specification	ATG	50	0	-7.64	-16.2	2.12
XP_021322926.1_32717	wdr20a	WD repeat-containing protein 20	NCBI protein ID is absent in the uniprot data file	ATG	56	8	-6.38	-16.19	2.54
NP_001038378.1_42823	vtg2	vitellogenin 2 isoform 1 precursor	F:lipid transporter activity, F:lipopolysaccharide binding, F:lipoteichoic acid binding, P:cellular response to estrogen stimulus, P:positive regulation of phagocytosis, engulfment, P:response to estradiol	ATG	48	0	-7.25	-16.1	2.22
NP_001038378.1_54593	vtg2	vitellogenin 2 isoform 1 precursor	F:lipid transporter activity, F:lipopolysaccharide binding, F:lipoteichoic acid binding, P:cellular response to estrogen stimulus, P:positive regulation of phagocytosis, engulfment, P:response to estradiol	ATG	48	0	-7.48	-16.1	2.15
NP_001038378.1_56799	vtg2	vitellogenin 2 isoform 1 precursor	F:lipid transporter activity, F:lipopolysaccharide binding, F:lipoteichoic acid binding, P:cellular response to estrogen stimulus, P:positive regulation of phagocytosis, engulfment, P:response to estradiol	ATG	48	0	-7.5	-16.1	2.15
XP_021322785.1_2895	palmda	palmdelphin isoform X1	NCBI protein ID is absent in the uniprot data file	ATG	46	8	-6.99	-16.02	2.29
XP_021322787.1_2894	palmda	palmdelphin isoform X2	NCBI protein ID is absent in the uniprot data file	ATG	46	8	-7.34	-16.02	2.18
XP_021332788.1_12988	znf644b	zinc finger protein 644 isoform X2	NCBI protein ID is absent in the uniprot data file	ATG	46	0	-6.56	-16	2.44
NP_958885.1_717	uchl1	ubiquitin carboxyl-terminal hydrolase isozyme L1	C:cytoplasm, F:ligase activity, F:thiol-dependent ubiquitin-specific protease activity, P:protein deubiquitination, P:ubiquitin-dependent protein catabolic process	ATG	44	0	-6.61	-16	2.42
XP_021330271.1_57039	znf644b	zinc finger protein 644 isoform X2	NCBI protein ID is absent in the uniprot data file	ATG	46	0	-6.68	-16	2.4
XP_021324894.1_41155	il12bb	interleukin-12 subunit beta	NCBI protein ID is absent in the uniprot data file	ATG	44	0	-6.98	-16	2.29
XP_005168813.1_50364	znf644b	zinc finger protein 644 isoform X2	NCBI protein ID is absent in the uniprot data file	ATG	46	0	-6.98	-16	2.29
NP_001002067.1_38912	sf3b6	splicing factor 3B subunit 6	F:RNA binding	ATG	42	0	-7.55	-16	2.12
XP_021324895.1_41156	il12bb	interleukin-12 subunit beta	NCBI protein ID is absent in the uniprot data file	ATG	44	0	-7.58	-16	2.11
XP_021326071.1_46093	LOC110438362	uncharacterized protein LOC110438362	NCBI protein ID is absent in the uniprot data file	ATG	48	0	-7.58	-16	2.11
XP_021333002.1_14103	znfx1	NFX1-type zinc finger-containing protein 1	NCBI protein ID is absent in the uniprot data file	ATG	54	0	-7.66	-16	2.09
XP_017212117.2_50387	evi5b	ecotropic viral integration site 5 protein homolog isoform X3	NCBI protein ID is absent in the uniprot data file	ATG	44	0	-7.85	-16	2.04
NP_998658.1_15912	dnaja2	dnaJ homolog subfamily A member 2	C:cytosol, F:ATP binding, F:heat shock protein binding, F:metal ion binding, F:unfolded protein binding, P:protein folding, P:response to heat	ATG	54	0	-7.96	-16	2.01
XP_021336765.1_27584	si:dkey-185e18.7	centromere protein U isoform X2	NCBI protein ID is absent in the uniprot data file	ATG	48	0	-6.52	-15.9	2.44
XP_009305960.1_27585	si:dkey-185e18.7	centromere protein U isoform X1	C:nucleus	ATG	48	0	-6.76	-15.9	2.35
NP_997838.1_6300	cyp3c1	cytochrome P450, family 3, subfamily c, polypeptide 1	C:integral component of membrane, F:heme binding, F:iron ion binding, F:oxidoreductase activity, acting on paired donors, with incorporation or reduction of molecular oxygen, F:steroid hydroxylase activity	ATG	52	0	-7.76	-15.9	2.05
XP_021327138.1_49443	si:ch211-114m9.1	rho GTPase-activating protein 44 isoform X3	NCBI protein ID is absent in the uniprot data file	ATG	54	0	-7.91	-15.9	2.01
XP_021330403.1_6458	si:ch211-114m9.1	rho GTPase-activating protein 44 isoform X6	NCBI protein ID is absent in the uniprot data file	ATG	54	0	-7.94	-15.9	2
XP_695869.5_30839	macf1b	microtubule-actin cross-linking factor 1, isoforms 1/2/3/5	NCBI protein ID is absent in the uniprot data file	ATG	40	0	-5.55	-15.8	2.85
XP_021330994.1_9197	LOC101884135	protein NLRC3-like	NCBI protein ID is absent in the uniprot data file	ATG	40	0	-6.81	-15.8	2.32
NP_001070861.1_46101	cog7	conserved oligomeric Golgi complex subunit 7	C:Golgi transport complex, P:Golgi organization, P:intracellular protein transport, P:retrograde vesicle-mediated transport, Golgi to endoplasmic reticulum	CTG	42	0	-6.93	-15.8	2.28
XP_021330993.1_9196	LOC101884135	protein NLRC3-like	NCBI protein ID is absent in the uniprot data file	ATG	40	0	-7.14	-15.8	2.21
NP_001243148.1_30733	acot22	si:dkey-288i20.1	F:acyl-CoA hydrolase activity, P:acyl-CoA metabolic process, P:fatty acid metabolic process	ATG	44	0	-7.27	-15.8	2.17
XP_017210914.1_9193	LOC101884135	protein NLRC3-like	NCBI protein ID is absent in the uniprot data file	ATG	40	0	-7.43	-15.8	2.13
XP_017210915.1_9194	LOC101884135	protein NLRC3-like	NCBI protein ID is absent in the uniprot data file	ATG	40	0	-7.64	-15.8	2.07
XP_021322168.1_30515	si:ch211-181d7.1	NACHT, LRR and PYD domains-containing protein 3 isoform X1	NCBI protein ID is absent in the uniprot data file	ATG	50	0	-7.62	-15.8	2.07
XP_021330992.1_9195	LOC101884135	protein NLRC3-like	NCBI protein ID is absent in the uniprot data file	ATG	40	0	-7.69	-15.8	2.06
XP_005163099.1_47137	gramd4b	GRAM domain-containing protein 4 isoform X2	NCBI protein ID is absent in the uniprot data file	ATG	48	0	-7.71	-15.8	2.05
XP_009296263.1_47139	gramd4b	GRAM domain-containing protein 4 isoform X2	NCBI protein ID is absent in the uniprot data file	ATG	48	0	-7.84	-15.8	2.02
XP_021328778.1_53557	LOC108179705	beta-microseminoprotein-like	NCBI protein ID is absent in the uniprot data file	ATG	42	0	-7.78	-15.7	2.02
XP_005157703.1_29919	prpf8	pre-mRNA-processing-splicing factor 8 isoform X1	C:catalytic step 2 spliceosome, C:U5 snRNP, F:pre-mRNA intronic binding, F:U1 snRNA binding, F:U2 snRNA binding, F:U5 snRNA binding, F:U6 snRNA binding, P:spliceosomal tri-snRNP complex assembly	ATG	60	0	-6.65	-15.6	2.35
NP_001007052.3_49276	vat1	synaptic vesicle membrane protein VAT-1 homolog	F:oxidoreductase activity, F:zinc ion binding	ATG	58	0	-6.82	-15.6	2.29
NP_957270.2_29918	prpf8	pre-mRNA-processing-splicing factor 8	C:catalytic step 2 spliceosome, C:U5 snRNP, F:pre-mRNA intronic binding, F:U1 snRNA binding, F:U2 snRNA binding, F:U5 snRNA binding, F:U6 snRNA binding, P:spliceosomal tri-snRNP complex assembly	ATG	60	0	-7.02	-15.6	2.22
NP_001017611.2_2795	zgc:110269	probable flap endonuclease 1 homolog	C:mitochondrion, C:nucleolus, C:nucleoplasm, C:nucleus, F:5'-3' exonuclease activity, F:5'-flap endonuclease activity, F:DNA binding, F:flap endonuclease activity, F:magnesium ion binding, F:manganese ion binding, F:RNA-DNA hybrid ribonuclease activity, P:DNA repair, P:DNA replication	ATG	46	0	-7.11	-15.6	2.19
NP_001007052.3_5295	vat1	synaptic vesicle membrane protein VAT-1 homolog	F:oxidoreductase activity, F:zinc ion binding	ATG	58	0	-7.38	-15.6	2.11
NP_001003555.1_42255	cenpp	centromere protein P	C:chromosome, centromeric region, C:nucleus, P:CENP-A containing nucleosome assembly	ATG	48	0	-6.82	-15.5	2.27
NP_001005392.1_33620	rcan3	calcipressin-3	C:cytoplasm, F:calcium-dependent protein serine/threonine phosphatase regulator activity, F:nucleic acid binding, P:calcium-mediated signaling, P:regulation of calcineurin-NFAT signaling cascade	ATG	50	0	-7.36	-15.5	2.1
NP_001077285.2_31123	zgc:162509	uncharacterized protein LOC553299	No GO term	ATG	48	0	-7.55	-15.5	2.05
NP_001074029.1_27571	fnta	protein farnesyltransferase/geranylgeranyltransferase type-1 subunit alpha	C:CAAX-protein geranylgeranyltransferase complex, C:cytoplasm, C:protein farnesyltransferase complex, F:protein prenyltransferase activity, P:protein farnesylation, P:protein geranylgeranylation	ATG	44	8	-5.63	-15.49	2.75
XP_021332294.1_11234	LOC110439826	uncharacterized protein LOC110439826	NCBI protein ID is absent in the uniprot data file	ATG	44	0	-5.42	-15.4	2.84
XP_002663431.2_19688	si:ch73-7i4.2	uncharacterized protein si:ch73-7i4.2	NCBI protein ID is absent in the uniprot data file	ATG	44	0	-5.52	-15.4	2.79
XP_021324770.1_40876	si:dkey-29d5.2	uncharacterized protein si:dkey-29d5.2	NCBI protein ID is absent in the uniprot data file	ATG	44	0	-5.56	-15.4	2.77
XP_021328176.1_52181	slc41a1	solute carrier family 41 member 1	NCBI protein ID is absent in the uniprot data file	ATG	48	0	-6.03	-15.4	2.56
XP_002663867.1_23670	slc41a1	solute carrier family 41 member 1	C:integral component of membrane, C:plasma membrane, F:cation transmembrane transporter activity, P:chordate embryonic development, P:pronephros development	ATG	48	0	-6.06	-15.4	2.54
XP_009304534.1_23671	slc41a1	solute carrier family 41 member 1	C:integral component of membrane, C:plasma membrane, F:cation transmembrane transporter activity, P:chordate embryonic development, P:pronephros development	ATG	48	0	-6.18	-15.4	2.49
NP_997928.1_49960	mpzl2b	myelin protein zero-like protein 2 precursor	C:integral component of membrane, F:identical protein binding, P:cell-cell adhesion	ATG	42	0	-6.74	-15.4	2.28
NP_997928.1_10848	mpzl2b	myelin protein zero-like protein 2 precursor	C:integral component of membrane, F:identical protein binding, P:cell-cell adhesion	ATG	42	0	-6.89	-15.4	2.24
XP_005166791.1_17085	fam208b	protein FAM208B isoform X3	NCBI protein ID is absent in the uniprot data file	ATG	50	0	-7.26	-15.4	2.12
XP_009302060.1_17087	fam208b	protein FAM208B isoform X1	No GO term	ATG	50	0	-7.26	-15.4	2.12
XP_021327046.1_49234	LOC799194	tetraspanin-10 isoform X2	NCBI protein ID is absent in the uniprot data file	ATG	42	0	-7.26	-15.4	2.12
XP_021327045.1_49233	LOC799194	tetraspanin-10 isoform X1	NCBI protein ID is absent in the uniprot data file	ATG	42	0	-7.31	-15.4	2.11
XP_017208207.1_38921	adgrf7	adhesion G-protein coupled receptor F1	NCBI protein ID is absent in the uniprot data file	ATG	42	0	-7.38	-15.4	2.09
XP_009297570.1_5084	LOC799194	tetraspanin-10 isoform X2	C:integral component of plasma membrane	ATG	42	0	-7.56	-15.4	2.04
XP_009305885.1_27359	kndc1	protein very KIND isoform X2	NCBI protein ID is absent in the uniprot data file	ATG	58	8	-6.76	-15.39	2.28
XP_009305884.1_27360	kndc1	protein very KIND isoform X1	NCBI protein ID is absent in the uniprot data file	ATG	58	8	-7.05	-15.39	2.18
NP_001038714.1_31512	zgc:136493	uncharacterized protein LOC692276	C:cytosol, F:glyoxylate reductase (NADP) activity, F:hydroxypyruvate reductase activity, F:NAD binding, F:oxidoreductase activity, acting on the CH-OH group of donors, NAD or NADP as acceptor	ATG	38	0	-6.68	-15.3	2.29
XP_021328774.1_53553	si:ch73-306e8.2	uncharacterized protein si:ch73-306e8.2 isoform X1	NCBI protein ID is absent in the uniprot data file	ATG	38	0	-6.93	-15.3	2.21
XP_021328777.1_53556	si:ch73-306e8.2	uncharacterized protein si:ch73-306e8.2 isoform X8	NCBI protein ID is absent in the uniprot data file	ATG	38	0	-7.15	-15.3	2.14
XP_686400.6_27071	phf3	PHD finger protein 3 isoform X1	F:metal ion binding, P:transcription, DNA-templated	ATG	46	0	-7.17	-15.3	2.13
XP_021328776.1_53555	si:ch73-306e8.2	uncharacterized protein si:ch73-306e8.2 isoform X7	NCBI protein ID is absent in the uniprot data file	ATG	38	0	-7.23	-15.3	2.12
XP_017214334.1_27072	phf3	PHD finger protein 3 isoform X2	NCBI protein ID is absent in the uniprot data file	ATG	46	0	-7.28	-15.3	2.1
XP_005157087.1_27070	phf3	PHD finger protein 3 isoform X1	F:metal ion binding, P:transcription, DNA-templated	ATG	46	0	-7.33	-15.3	2.09
XP_021328775.1_53554	si:ch73-306e8.2	uncharacterized protein si:ch73-306e8.2 isoform X2	NCBI protein ID is absent in the uniprot data file	ATG	38	0	-7.33	-15.3	2.09
XP_021336561.1_27069	phf3	PHD finger protein 3 isoform X1	NCBI protein ID is absent in the uniprot data file	ATG	46	0	-7.35	-15.3	2.08
XP_021335961.1_2611	slc35a3b	uncharacterized protein LOC550599 isoform X1	NCBI protein ID is absent in the uniprot data file	ATG	48	0	-7.55	-15.3	2.03
XP_021336560.1_27068	phf3	PHD finger protein 3 isoform X1	NCBI protein ID is absent in the uniprot data file	ATG	46	0	-7.64	-15.3	2
NP_001077030.2_11648	napaa	uncharacterized protein LOC567306	C:SNARE complex, C:synapse, C:synaptobrevin 2-SNAP-25-syntaxin-1a complex, C:vacuolar membrane, F:soluble NSF attachment protein activity, F:syntaxin binding, P:intracellular protein transport, P:regulation of synaptic vesicle priming, P:SNARE complex disassembly, P:synaptic transmission, glutamatergic	ATG	48	0	-4.84	-15.2	3.14
XP_009304438.2_23515	nkpd1	NTPase KAP family P-loop domain-containing protein 1	C:integral component of membrane	ATG	34	0	-5.07	-15.2	3
XP_021334064.1_17236	si:dkey-21p1.3	collagen alpha-2(I) chain-like isoform X1	NCBI protein ID is absent in the uniprot data file	ATG	38	0	-5.55	-15.2	2.74
XP_021334065.1_17237	si:dkey-21p1.3	collagen alpha-1(I) chain-like isoform X2	NCBI protein ID is absent in the uniprot data file	ATG	38	0	-5.71	-15.2	2.66
XP_021328067.1_51933	pimr93	serine/threonine-protein kinase ppk25-like	NCBI protein ID is absent in the uniprot data file	ATG	38	0	-5.57	-15.1	2.71
XP_021335427.1_22775	pimr93	serine/threonine-protein kinase ppk25-like	NCBI protein ID is absent in the uniprot data file	ATG	38	0	-6	-15.1	2.52
XP_017206667.1_29763	si:dkey-182i3.10	gastrula zinc finger protein XlCGF57.1 isoform X1	F:nucleic acid binding	ATG	38	0	-6.89	-15.1	2.19
XP_009293511.1_40075	si:dkey-184p9.9	uncharacterized protein si:dkey-184p9.9	C:cell surface, F:coreceptor activity, F:MHC class I protein binding, P:regulation of immune response	ATG	48	0	-7.18	-15.1	2.1
XP_005168941.1_15477	tssc4	protein TSSC4 isoform X1	No GO term	ATG	54	0	-7.33	-15.1	2.06
XP_005168946.1_15482	tssc4	protein TSSC4 isoform X1	No GO term	ATG	54	0	-7.36	-15.1	2.05
XP_001345248.4_40074	si:dkey-184p9.9	uncharacterized protein si:dkey-184p9.9	C:cell surface, F:coreceptor activity, F:MHC class I protein binding, P:regulation of immune response	ATG	48	0	-7.36	-15.1	2.05
NP_001039313.1_15476	tssc4	protein TSSC4	No GO term	ATG	54	0	-7.54	-15.1	2
XP_005168947.1_15483	tssc4	protein TSSC4 isoform X1	No GO term	ATG	54	0	-7.54	-15.1	2
XP_005159465.1_36253	kifc1	kinesin-like protein KIFC1 isoform X1	C:kinesin complex, C:microtubule, C:microtubule organizing center, C:mitotic spindle, C:nucleus, F:ATP binding, F:ATPase activity, F:microtubule binding, F:microtubule motor activity, P:microtubule-based movement, P:mitotic spindle assembly	ATG	52	0	-6.49	-15	2.31
NP_571281.1_36252	kifc1	kinesin-like protein KIFC1	C:kinesin complex, C:microtubule, C:microtubule organizing center, C:mitotic spindle, C:nucleus, F:ATP binding, F:ATPase activity, F:microtubule binding, F:microtubule motor activity, P:microtubule-based movement, P:mitotic spindle assembly	ATG	52	0	-6.61	-15	2.27
XP_009301182.1_14437	si:ch73-368j24.9	histone H2B 1/2-like	C:nucleosome, C:nucleus, F:DNA binding, F:protein heterodimerization activity	ATG	56	0	-7.16	-15	2.1
NP_956301.1_36730	mrpl3	39S ribosomal protein L3, mitochondrial	C:mitochondrial large ribosomal subunit, C:mitochondrion, F:structural constituent of ribosome, P:translation	ATG	38	0	-7.22	-15	2.08
XP_005159568.1_36729	mrpl3	39S ribosomal protein L3, mitochondrial isoform X1	C:mitochondrial large ribosomal subunit, C:mitochondrion, F:structural constituent of ribosome, P:translation	ATG	38	0	-7.42	-15	2.02
XP_005156292.1_25068	plekhs1	pleckstrin homology domain containing, family S member 1 isoform X1	No GO term	ATG	42	0	-5.72	-14.8	2.59
XP_005156293.1_25067	plekhs1	pleckstrin homology domain containing, family S member 1 isoform X2	No GO term	ATG	42	0	-6.28	-14.8	2.35
XP_009304156.1_22838	rbb4l	histone-binding protein RBBP7 isoform X1	NCBI protein ID is absent in the uniprot data file	ATG	36	0	-6.53	-14.8	2.27
XP_017210301.1_6299	cyp3c2	cytochrome P450 3A19-like isoform X2	NCBI protein ID is absent in the uniprot data file	ATG	38	0	-6.54	-14.8	2.26
NP_001315524.1_49567	lmo3	LIM domain only protein 3 isoform 1	F:metal ion binding	ATG	48	0	-6.57	-14.8	2.25
NP_001315524.1_7560	lmo3	LIM domain only protein 3 isoform 1	F:metal ion binding	ATG	48	0	-6.74	-14.8	2.19
XP_021333601.1_15693	si:dkey-78a14.5	arylamine N-acetyltransferase, pineal gland isozyme NAT-10-like	NCBI protein ID is absent in the uniprot data file	ATG	42	0	-7.32	-14.8	2.02
NP_001103754.2_50088	sdccag3	serologically defined colon cancer antigen 3 homolog	No GO term	ATG	40	0	-4.61	-14.7	3.19
XP_005165583.1_11306	sdccag3	serologically defined colon cancer antigen 3 homolog isoform X2	NCBI protein ID is absent in the uniprot data file	ATG	40	0	-4.67	-14.7	3.15
XP_005165581.1_11307	sdccag3	serologically defined colon cancer antigen 3 homolog isoform X1	No GO term	ATG	40	0	-4.79	-14.7	3.07
NP_001103754.2_11308	sdccag3	serologically defined colon cancer antigen 3 homolog	No GO term	ATG	40	0	-5.05	-14.7	2.91
NP_001075023.1_54385	defbl2	beta-defensin-like 2 precursor	No GO term	ATG	34	0	-6.08	-14.7	2.42
NP_001075023.1_40500	defbl2	beta-defensin-like 2 precursor	No GO term	ATG	34	0	-6.42	-14.7	2.29
XP_021329477.1_55203	LOC100141478	LOW QUALITY PROTEIN: chemokine CCL-CUa	NCBI protein ID is absent in the uniprot data file	ATG	38	0	-6.67	-14.7	2.2
XP_021326026.1_45822	LOC100141478	LOW QUALITY PROTEIN: chemokine CCL-CUa	NCBI protein ID is absent in the uniprot data file	ATG	38	0	-6.82	-14.7	2.16
XP_021330233.1_56943	LOC100141478	LOW QUALITY PROTEIN: chemokine CCL-CUa	NCBI protein ID is absent in the uniprot data file	ATG	38	0	-7.03	-14.7	2.09
NP_997766.1_33305	smndc1	survival of motor neuron-related-splicing factor 30	C:cytoplasm, C:nucleus, F:RNA binding, P:mRNA processing	ATG	48	0	-7.27	-14.7	2.02
3573	LOC108192208	Ig heavy chain V region-like	NCBI protein ID is absent in the uniprot data file	ATG	34	0	-5.9	-14.6	2.47
XP_695320.2_36474	si:ch211-171h4.3	serine/threonine-protein kinase SBK1	C:cytoplasm, F:ATP binding, F:MAP kinase kinase activity, F:protein serine/threonine kinase activity, P:activation of MAPK activity, P:activation of protein kinase activity, P:regulation of mitotic cell cycle, P:signal transduction by protein phosphorylation, P:stress-activated protein kinase signaling cascade	ATG	36	0	-6.6	-14.6	2.21
XP_005167251.1_17997	si:dkey-164f24.2	uncharacterized protein si:dkey-164f24.2 isoform X2	No GO term	ATG	54	0	-6.71	-14.6	2.18
XP_005167250.1_17998	si:dkey-164f24.2	uncharacterized protein si:dkey-164f24.2 isoform X1	No GO term	ATG	54	0	-6.82	-14.6	2.14
XP_001334630.5_32045	si:ch73-215d9.1	dyslexia-associated protein KIAA0319 isoform X2	C:cytoplasmic vesicle, C:integral component of membrane, C:plasma membrane	ATG	38	0	-6.72	-14.5	2.16
XP_693749.2_30202	n4bp2l2	NEDD4-binding protein 2-like 2	No GO term	ATG	46	0	-6.79	-14.5	2.14
XP_021322651.1_32046	si:ch73-215d9.1	dyslexia-associated protein KIAA0319 isoform X3	NCBI protein ID is absent in the uniprot data file	ATG	38	0	-6.84	-14.5	2.12
XP_021322652.1_32047	si:ch73-215d9.1	dyslexia-associated protein KIAA0319 isoform X4	NCBI protein ID is absent in the uniprot data file	ATG	38	0	-6.86	-14.5	2.12
XP_005158358.1_32044	si:ch73-215d9.1	dyslexia-associated protein KIAA0319 isoform X1	NCBI protein ID is absent in the uniprot data file	ATG	38	0	-6.98	-14.5	2.08
XP_017211184.1_8772	LOC103910825	gastrula zinc finger protein XlCGF57.1-like isoform X3	NCBI protein ID is absent in the uniprot data file	ATG	42	0	-7	-14.5	2.07
NP_001099149.2_3507	kiss1ra	KISS1 receptor a	C:cell surface, C:cytoplasm, C:integral component of plasma membrane, F:G protein-coupled peptide receptor activity, F:neuropeptide receptor activity, P:neuropeptide signaling pathway	ATG	40	0	-7.06	-14.5	2.05
NP_001025171.1_41258	dynll2b	dynein, light chain, LC8-type 2b	C:cytoplasm, C:cytoplasmic dynein complex, C:dynein complex, C:microtubule, C:nucleus, C:P granule, F:dynein intermediate chain binding, F:dynein light intermediate chain binding, F:motor activity, P:microtubule-based process, P:positive regulation of ATP-dependent microtubule motor activity, plus-end-directed	ATG	44	0	-7.09	-14.5	2.04
XP_017211034.1_8409	LOC108183678	protein NLRC3-like	NCBI protein ID is absent in the uniprot data file	ATG	40	0	-7.16	-14.5	2.03
NP_001074171.2_39231	napbb	beta-soluble NSF attachment protein	NCBI protein ID is absent in the uniprot data file	ATG	44	0	-4.91	-14.4	2.94
XP_021331279.1_8652	LOC101884080	uncharacterized protein LOC101884080	NCBI protein ID is absent in the uniprot data file	ATG	54	0	-5.29	-14.4	2.72
XP_005159091.1_35060	ddb2	DNA damage-binding protein 2 isoform X1	NCBI protein ID is absent in the uniprot data file	ATG	48	0	-6.87	-14.4	2.1
NP_001076530.1_53935	ddb2	DNA damage-binding protein 2	C:Cul4-RING E3 ubiquitin ligase complex, C:nucleus, F:damaged DNA binding, P:DNA repair	ATG	48	0	-6.96	-14.4	2.07
NP_001076530.1_35061	ddb2	DNA damage-binding protein 2	C:Cul4-RING E3 ubiquitin ligase complex, C:nucleus, F:damaged DNA binding, P:DNA repair	ATG	48	0	-7.12	-14.4	2.02
XP_021329446.1_5538	pik3r6b	phosphoinositide 3-kinase regulatory subunit 6	NCBI protein ID is absent in the uniprot data file	ATG	44	0	-7.15	-14.4	2.01
XP_009297697.1_5539	pik3r6b	phosphoinositide 3-kinase regulatory subunit 6	C:phosphatidylinositol 3-kinase complex, C:phosphatidylinositol 3-kinase complex, class IB, F:1-phosphatidylinositol-3-kinase regulator activity, P:G protein-coupled receptor signaling pathway, P:positive regulation of MAP kinase activity	ATG	44	0	-7.17	-14.4	2.01
XP_017212175.2_13728	chl1b	neural cell adhesion molecule L1-like protein isoform X1	NCBI protein ID is absent in the uniprot data file	ATG	44	0	-7.16	-14.4	2.01
NP_001005392.1_53703	rcan3	calcipressin-3	C:cytoplasm, F:calcium-dependent protein serine/threonine phosphatase regulator activity, F:nucleic acid binding, P:calcium-mediated signaling, P:regulation of calcineurin-NFAT signaling cascade	ATG	48	0	-7.16	-14.4	2.01
XP_021324993.1_41838	impact	protein IMPACT isoform X3	NCBI protein ID is absent in the uniprot data file	ATG	52	8	-6.07	-14.39	2.37
NP_001315004.1_4699	vmo1a	vitelline membrane outer layer 1 homolog a precursor	No GO term	ATG	44	0	-6.5	-14.3	2.2
XP_009303633.1_21545	cltca	clathrin, heavy polypeptide a isoform X2	C:clathrin coat of coated pit, C:clathrin coat of trans-Golgi network vesicle, C:clathrin complex, C:clathrin-coated endocytic vesicle, C:spindle, F:clathrin light chain binding, F:structural molecule activity, P:clathrin coat assembly, P:intracellular protein transport, P:mitotic cell cycle, P:receptor-mediated endocytosis	ATG	54	0	-6.93	-14.3	2.06
XP_009303632.1_21547	cltca	clathrin, heavy polypeptide a isoform X1	NCBI protein ID is absent in the uniprot data file	ATG	54	0	-7.15	-14.3	2
NP_957049.1_585	slc25a51a	uncharacterized protein LOC393728	C:integral component of membrane	ATG	44	0	-6	-14.2	2.37
XP_001336438.3_43198	sirt7	NAD-dependent protein deacetylase sirtuin-7	C:nuclear telomeric heterochromatin, C:nucleus, F:deacetylase activity, F:histone deacetylase activity, F:NAD+ binding, F:NAD-dependent histone deacetylase activity (H3-K18 specific), F:transcription corepressor activity, P:hematopoietic progenitor cell differentiation, P:histone H3 deacetylation, P:negative regulation of transcription by RNA polymerase II	ATG	50	0	-6.43	-14.2	2.21
XP_021326129.1_46551	parvb	beta-parvin isoform X3	NCBI protein ID is absent in the uniprot data file	ATG	60	0	-6.45	-14.2	2.2
NP_001119853.1_26459	rab4a	ras-related protein Rab-4A	F:GTP binding, F:GTPase activity, P:Rab protein signal transduction	ATG	36	0	-6.83	-14.2	2.08
XP_021330535.1_469	LOC553528	OCIA domain-containing protein 1-like isoform X2	NCBI protein ID is absent in the uniprot data file	ATG	40	0	-6.89	-14.2	2.06
NP_001017541.2_54464	hsh2d	hematopoietic SH2 domain-containing protein homolog	P:signal transduction	ATG	44	0	-6.7	-14.1	2.11
XP_017211025.1_8461	LOC101885455	protein NLRC3-like	NCBI protein ID is absent in the uniprot data file	ATG	40	0	-5.68	-14	2.47
NP_001121885.1_49676	aifm3	apoptosis-inducing factor 3	F:2 iron, 2 sulfur cluster binding, F:flavin adenine dinucleotide binding, F:oxidoreductase activity, P:pronephros morphogenesis	ATG	44	0	-5.67	-14	2.47
XP_005164300.1_6431	dnm2a	dynamin-2 isoform X7	C:axon, C:cytoplasm, C:cytoplasmic vesicle, C:dendritic spine, C:dendritic spine head, C:membrane, C:microtubule, C:microtubule cytoskeleton, C:mitochondrial membrane, C:plasma membrane, C:postsynaptic density, C:postsynaptic endocytic zone membrane, C:postsynaptic membrane, C:presynapse, C:synapse, F:GTP binding, F:GTPase activity, F:microtubule binding, P:chordate embryonic development, P:conve…	ATG	44	0	-5.73	-14	2.44
XP_005165092.1_9671	aifm3	apoptosis-inducing factor 3 isoform X1	F:2 iron, 2 sulfur cluster binding, F:flavin adenine dinucleotide binding, F:oxidoreductase activity, P:pronephros morphogenesis	ATG	44	0	-5.78	-14	2.42
XP_021326552.1_6430	dnm2a	dynamin-2 isoform X4	NCBI protein ID is absent in the uniprot data file	ATG	44	0	-5.93	-14	2.36
NP_001121885.1_9670	aifm3	apoptosis-inducing factor 3	F:2 iron, 2 sulfur cluster binding, F:flavin adenine dinucleotide binding, F:oxidoreductase activity, P:pronephros morphogenesis	ATG	44	0	-6.02	-14	2.33
XP_021336924.1_28610	diaph2	protein diaphanous homolog 2 isoform X3	NCBI protein ID is absent in the uniprot data file	ATG	50	0	-6.01	-14	2.33
XP_021326549.1_6426	dnm2a	dynamin-2 isoform X2	NCBI protein ID is absent in the uniprot data file	ATG	44	0	-6.09	-14	2.3
XP_021336926.1_28613	diaph2	protein diaphanous homolog 2 isoform X5	NCBI protein ID is absent in the uniprot data file	ATG	50	0	-6.11	-14	2.29
XP_021326548.1_6427	dnm2a	dynamin-2 isoform X1	NCBI protein ID is absent in the uniprot data file	ATG	44	0	-6.19	-14	2.26
XP_021326550.1_6428	dnm2a	dynamin-2 isoform X3	NCBI protein ID is absent in the uniprot data file	ATG	44	0	-6.25	-14	2.24
NP_001025299.1_6434	dnm2a	dynamin-2	C:axon, C:cytoplasm, C:cytoplasmic vesicle, C:dendritic spine, C:dendritic spine head, C:membrane, C:microtubule, C:microtubule cytoskeleton, C:mitochondrial membrane, C:plasma membrane, C:postsynaptic density, C:postsynaptic endocytic zone membrane, C:postsynaptic membrane, C:presynapse, C:synapse, F:GTP binding, F:GTPase activity, F:microtubule binding, P:chordate embryonic development, P:conve…	ATG	44	0	-6.26	-14	2.24
XP_021336921.1_28608	diaph2	protein diaphanous homolog 2 isoform X1	NCBI protein ID is absent in the uniprot data file	ATG	50	0	-6.24	-14	2.24
XP_002662791.1_14585	mthfs	5-formyltetrahydrofolate cyclo-ligase isoform X1	C:mitochondrion, F:5-formyltetrahydrofolate cyclo-ligase activity, F:ATP binding, F:metal ion binding, P:folic acid-containing compound biosynthetic process, P:tetrahydrofolate interconversion	ATG	48	0	-6.32	-14	2.22
XP_021336923.1_28611	diaph2	protein diaphanous homolog 2 isoform X2	NCBI protein ID is absent in the uniprot data file	ATG	50	0	-6.3	-14	2.22
XP_021326556.1_6432	dnm2a	dynamin-2 isoform X6	NCBI protein ID is absent in the uniprot data file	ATG	44	0	-6.34	-14	2.21
XP_005164298.1_6429	dnm2a	dynamin-2 isoform X5	C:axon, C:cytoplasm, C:cytoplasmic vesicle, C:dendritic spine, C:dendritic spine head, C:membrane, C:microtubule, C:microtubule cytoskeleton, C:mitochondrial membrane, C:plasma membrane, C:postsynaptic density, C:postsynaptic endocytic zone membrane, C:postsynaptic membrane, C:presynapse, C:synapse, F:GTP binding, F:GTPase activity, F:microtubule binding, P:chordate embryonic development, P:conve…	ATG	44	0	-6.42	-14	2.18
XP_017212456.1_14584	mthfs	5-formyltetrahydrofolate cyclo-ligase isoform X2	C:mitochondrion, F:5-formyltetrahydrofolate cyclo-ligase activity, F:ATP binding, F:metal ion binding, P:folic acid-containing compound biosynthetic process, P:tetrahydrofolate interconversion	ATG	48	0	-6.46	-14	2.17
XP_021326558.1_6433	dnm2a	dynamin-2 isoform X8	NCBI protein ID is absent in the uniprot data file	ATG	44	0	-6.5	-14	2.16
XP_021336925.1_28612	diaph2	protein diaphanous homolog 2 isoform X4	NCBI protein ID is absent in the uniprot data file	ATG	50	0	-6.48	-14	2.16
XP_021336922.1_28609	diaph2	protein diaphanous homolog 2 isoform X1	NCBI protein ID is absent in the uniprot data file	ATG	50	0	-6.53	-14	2.14
XP_005155702.1_21207	igsf9a	protein turtle homolog A	C:integral component of membrane	ATG	44	0	-6.76	-14	2.07
XP_021327913.1_51592	igsf9a	protein turtle homolog A	NCBI protein ID is absent in the uniprot data file	ATG	44	0	-6.98	-14	2.01
XP_021324221.1_39151	LOC108180340	serine/threonine-protein kinase pim-3-like	NCBI protein ID is absent in the uniprot data file	ATG	38	0	-4.05	-13.9	3.43
XP_021330114.1_56694	LOC108180340	serine/threonine-protein kinase pim-3-like	NCBI protein ID is absent in the uniprot data file	ATG	38	0	-4.54	-13.9	3.06
XP_021324220.1_39149	LOC798107	serine/threonine-protein kinase pim-3-like	NCBI protein ID is absent in the uniprot data file	ATG	38	0	-4.83	-13.9	2.88
XP_005155629.1_21112	pip5k1ba	phosphatidylinositol 4-phosphate 5-kinase type-1 beta isoform X2	F:ATP binding, F:phosphatidylinositol phosphate kinase activity	ATG	48	0	-5.06	-13.9	2.75
NP_001304691.1_49373	prf1.1	uncharacterized protein LOC100000903 precursor	F:calcium ion binding, P:cytolysis	ATG	42	0	-5.06	-13.9	2.75
NP_001005775.1_21113	pip5k1ba	phosphatidylinositol 4-phosphate 5-kinase type-1 beta	F:ATP binding, F:phosphatidylinositol phosphate kinase activity	ATG	48	0	-5.1	-13.9	2.72
XP_021332302.1_900	LOC101883046	uncharacterized protein LOC101883046	NCBI protein ID is absent in the uniprot data file	ATG	46	0	-5.23	-13.9	2.66
XP_021326880.1_48846	LOC101883046	uncharacterized protein LOC101883046	NCBI protein ID is absent in the uniprot data file	ATG	46	0	-5.32	-13.9	2.62
NP_001124265.1_15295	acd	telomeric protein TPP1	C:nuclear telomere cap complex, C:shelterin complex, F:telomeric DNA binding, P:heart development, P:negative regulation of apoptotic process, P:negative regulation of telomere maintenance via telomerase, P:positive regulation of telomerase activity, P:protein localization to chromosome, telomeric region, P:telomere capping	ATG	52	0	-5.33	-13.9	2.61
XP_001341008.1_5735	prf1.1	uncharacterized protein LOC100000903 isoform X1	F:calcium ion binding, P:cytolysis	ATG	42	0	-5.36	-13.9	2.59
NP_001304691.1_5736	prf1.1	uncharacterized protein LOC100000903 precursor	F:calcium ion binding, P:cytolysis	ATG	42	0	-5.72	-13.9	2.43
XP_005163877.1_5067	nfixb	nuclear factor 1 X-type isoform X5	NCBI protein ID is absent in the uniprot data file	ATG	50	0	-6.1	-13.9	2.28
NP_001013537.1_15987	slc25a44b	solute carrier family 25, member 44 b	C:integral component of membrane, F:transmembrane transporter activity	ATG	40	0	-6.66	-13.9	2.09
NP_001026844.2_22749	lgsn	lengsin	C:actin filament, C:cytoplasm, C:membrane, F:catalytic activity, P:cell differentiation, P:lens morphogenesis in camera-type eye, P:nitrogen compound metabolic process	ATG	48	8	-6.37	-13.89	2.18
NP_001077017.1_18131	zgc:162200	bicaudal D homolog 2-like	C:cytosol, C:Golgi apparatus, F:cytoskeletal adaptor activity, F:dynactin binding, F:dynein complex binding, P:microtubule anchoring at microtubule organizing center, P:regulation of microtubule cytoskeleton organization	ATG	56	8	-6.73	-13.82	2.05
XP_021332425.1_13250	angptl3	angiopoietin-related protein 3 isoform X1	NCBI protein ID is absent in the uniprot data file	ATG	50	0	-6.17	-13.8	2.24
XP_021332426.1_13251	angptl3	angiopoietin-related protein 3 isoform X1	NCBI protein ID is absent in the uniprot data file	ATG	50	0	-6.48	-13.8	2.13
XP_005156199.1_24661	arhgap17a	rho GTPase-activating protein 17 isoform X2	C:cytoplasm, F:GTPase activator activity, F:Rac GTPase binding, P:regulation of actin cytoskeleton organization, P:regulation of Rac protein signal transduction, P:signal transduction	ATG	50	0	-6.5	-13.8	2.12
XP_002663673.3_22062	taar20j	trace amine-associated receptor 13c-like	NCBI protein ID is absent in the uniprot data file	ATG	48	0	-6.55	-13.8	2.11
NP_001122024.1_17169	si:ch211-126g16.10	si:ch211-126g16.10	C:endoplasmic reticulum, C:Golgi apparatus, C:Golgi membrane, C:integral component of membrane, F:acetylgalactosaminyltransferase activity, F:acetylglucosaminyltransferase activity, F:galactosyltransferase activity, F:N-acetyllactosaminide beta-1,3-N-acetylglucosaminyltransferase activity, F:transferase activity, transferring hexosyl groups, P:poly-N-acetyllactosamine biosynthetic process, P:prot…	ATG	36	0	-6.74	-13.8	2.05
NP_571893.2_13252	angptl3	angiopoietin-related protein 3 precursor	P:hepatocyte proliferation, P:lipid metabolic process, P:liver development	ATG	50	0	-6.78	-13.8	2.04
XP_021334537.1_19174	ttll4	tubulin polyglutamylase TTLL4 isoform X2	NCBI protein ID is absent in the uniprot data file	ATG	46	0	-6.81	-13.8	2.03
NP_001017592.1_24662	arhgap17a	rho GTPase-activating protein 17	C:cytoplasm, F:GTPase activator activity, F:Rac GTPase binding, P:regulation of actin cytoskeleton organization, P:regulation of Rac protein signal transduction	ATG	50	0	-6.78	-13.8	2.03
XP_009304903.1_24660	arhgap17a	rho GTPase-activating protein 17 isoform X1	C:cytoplasm, F:GTPase activator activity, F:Rac GTPase binding, P:regulation of actin cytoskeleton organization, P:regulation of Rac protein signal transduction, P:signal transduction	ATG	50	0	-6.89	-13.8	2
XP_690536.2_38600	acot21	acyl-coenzyme A thioesterase 1	NCBI protein ID is absent in the uniprot data file	ATG	34	0	-4.44	-13.7	3.08
XP_021332170.1_826	dchs2	protocadherin-23 isoform X1	NCBI protein ID is absent in the uniprot data file	ATG	42	0	-5.17	-13.7	2.65
XP_017211583.2_48830	dchs2	protocadherin-23 isoform X2	NCBI protein ID is absent in the uniprot data file	ATG	42	0	-5.37	-13.7	2.55
XP_009289636.2_48829	dchs2	protocadherin-23 isoform X1	NCBI protein ID is absent in the uniprot data file	ATG	42	0	-5.45	-13.7	2.51
XP_021332171.1_827	dchs2	protocadherin-23 isoform X2	NCBI protein ID is absent in the uniprot data file	ATG	42	0	-5.53	-13.7	2.48
XP_685002.1_40407	pde6b	rod cGMP-specific 3',5'-cyclic phosphodiesterase subunit beta	C:cell, F:3',5'-cyclic-GMP phosphodiesterase activity, F:metal ion binding, P:G protein-coupled receptor signaling pathway, P:regulation of cytosolic calcium ion concentration, P:retina development in camera-type eye	ATG	42	0	-6.29	-13.7	2.18
XP_017214558.1_53018	pimr120	serine/threonine-protein kinase pim-1-like	C:integral component of membrane, F:ATP binding, F:protein kinase activity	ATG	44	0	-6.31	-13.7	2.17
XP_691124.4_53017	pimr117	serine/threonine-protein kinase pim-1	C:cytoplasm, F:ATP binding, F:protein serine/threonine kinase activity, P:negative regulation of apoptotic process, P:protein autophosphorylation, P:regulation of mitotic cell cycle	ATG	44	0	-6.43	-13.7	2.13
XP_021336969.1_28435	pimr118	serine/threonine-protein kinase pim-3-like	NCBI protein ID is absent in the uniprot data file	ATG	44	0	-6.51	-13.7	2.11
XP_017214559.1_53019	pimr119	serine/threonine-protein kinase pim-3-like	C:cytoplasm, F:ATP binding, F:protein serine/threonine kinase activity, P:negative regulation of apoptotic process, P:protein autophosphorylation, P:regulation of mitotic cell cycle	ATG	44	0	-6.61	-13.7	2.07
XP_021336966.1_28432	pimr117	serine/threonine-protein kinase pim-1	NCBI protein ID is absent in the uniprot data file	ATG	44	0	-6.65	-13.7	2.06
XP_021328536.1_53020	pimr118	serine/threonine-protein kinase pim-3-like	NCBI protein ID is absent in the uniprot data file	ATG	44	0	-6.7	-13.7	2.05
XP_021336967.1_28433	pimr120	serine/threonine-protein kinase pim-1-like	NCBI protein ID is absent in the uniprot data file	ATG	44	0	-6.72	-13.7	2.04
XP_003201394.2_46117	wdr90	WD repeat-containing protein 90	C:centriole, F:microtubule binding	ATG	40	0	-5.25	-13.6	2.59
XP_009293041.1_38936	opn5	opsin-5 isoform X1	C:integral component of plasma membrane, C:photoreceptor outer segment, F:11-cis retinal binding, F:all-trans retinal binding, F:G protein-coupled photoreceptor activity, P:absorption of visible light, P:cellular response to light stimulus, P:G protein-coupled receptor signaling pathway, P:phototransduction, P:protein-chromophore linkage	ATG	54	0	-5.26	-13.6	2.58
NP_001013493.2_25414	bccip	protein BCCIP homolog	No GO term	ATG	46	0	-5.52	-13.6	2.47
NP_001186975.1_38935	opn5	opsin-5	C:integral component of plasma membrane, C:photoreceptor outer segment, F:11-cis retinal binding, F:all-trans retinal binding, F:G protein-coupled photoreceptor activity, P:absorption of visible light, P:cellular response to light stimulus, P:G protein-coupled receptor signaling pathway, P:phototransduction, P:protein-chromophore linkage	ATG	54	0	-5.77	-13.6	2.36
NP_001070096.1_2342	jmjd4	jmjC domain-containing protein 4	C:cytoplasm, F:2-oxoglutarate-dependent dioxygenase activity, F:metal ion binding, P:positive regulation of translational termination, P:protein hydroxylation	ATG	52	0	-6.49	-13.6	2.09
XP_021333793.1_14203	muc21	cell wall protein IFF6-like	NCBI protein ID is absent in the uniprot data file	ATG	48	0	-6.65	-13.6	2.05
NP_001038210.1_14569	aldh1a3	aldehyde dehydrogenase family 1 member A3	F:aldehyde dehydrogenase (NAD+) activity	ATG	56	0	-6.06	-13.5	2.23
NP_571794.1_45985	cdk5	cyclin-dependent-like kinase 5	C:cell, C:cytoplasm, C:nucleus, F:ATP binding, F:cyclin-dependent protein serine/threonine kinase activity, F:histone kinase activity, P:axonogenesis, P:central nervous system neuron development, P:embryonic retina morphogenesis in camera-type eye, P:negative regulation of neuron apoptotic process, P:neuron apoptotic process, P:neuron differentiation, P:optic nerve formation, P:peripheral nervous…	ATG	44	0	-6.59	-13.5	2.05
XP_009296670.2_48118	LOC103910010	protein AATF-like	NCBI protein ID is absent in the uniprot data file	ATG	36	0	-6.72	-13.5	2.01
NP_955830.1_42456	rtca	RNA 3'-terminal phosphate cyclase	C:nucleus, F:ATP binding, F:RNA-3'-phosphate cyclase activity, P:RNA processing	ATG	48	8	-4.57	-13.49	2.95
NP_001006043.1_13871	ctsz	cathepsin Z precursor	C:extracellular space, C:lysosome, F:cysteine-type endopeptidase activity, P:angiogenesis, P:proteolysis involved in cellular protein catabolic process	ATG	40	0	-5.71	-13.4	2.35
XP_009300141.1_11530	zgc:153929	BICD family-like cargo adapter 2 isoform X1	No GO term	ATG	52	0	-5.03	-13.3	2.65
XP_005165615.1_11529	zgc:153929	BICD family-like cargo adapter 2 isoform X1	No GO term	ATG	52	0	-5.13	-13.3	2.59
NP_001120806.1_9391	golga2	golgin subfamily A member 2	C:cis-Golgi network, C:Golgi apparatus, C:Golgi cis cisterna, C:Golgi cisterna membrane, P:brain development, P:Golgi organization, P:skeletal muscle tissue development, P:thigmotaxis	ATG	44	0	-5.37	-13.3	2.48
XP_009299398.1_9396	golga2	golgin subfamily A member 2 isoform X4	NCBI protein ID is absent in the uniprot data file	ATG	44	0	-5.35	-13.3	2.48
XP_021325803.1_45990	asic1c	acid-sensing ion channel 1C isoform X2	NCBI protein ID is absent in the uniprot data file	ATG	44	0	-5.37	-13.3	2.48
XP_009299396.1_9393	golga2	golgin subfamily A member 2 isoform X2	NCBI protein ID is absent in the uniprot data file	ATG	44	0	-5.43	-13.3	2.45
NP_001180520.1_11528	zgc:153929	BICD family-like cargo adapter 2	No GO term	ATG	52	0	-5.47	-13.3	2.43
XP_009299395.1_9397	golga2	golgin subfamily A member 2 isoform X1	NCBI protein ID is absent in the uniprot data file	ATG	44	0	-5.51	-13.3	2.41
XP_009297834.1_5784	limd2	LIM domain-containing protein 2 isoform X1	NCBI protein ID is absent in the uniprot data file	ATG	50	0	-5.63	-13.3	2.36
XP_005168139.1_9392	golga2	golgin subfamily A member 2 isoform X5	NCBI protein ID is absent in the uniprot data file	ATG	44	0	-5.63	-13.3	2.36
XP_005168140.1_9390	golga2	golgin subfamily A member 2 isoform X7	NCBI protein ID is absent in the uniprot data file	ATG	44	0	-5.71	-13.3	2.33
XP_009299397.1_9395	golga2	golgin subfamily A member 2 isoform X3	NCBI protein ID is absent in the uniprot data file	ATG	44	0	-5.91	-13.3	2.25
XP_009299399.1_9394	golga2	golgin subfamily A member 2 isoform X6	NCBI protein ID is absent in the uniprot data file	ATG	44	0	-5.94	-13.3	2.24
NP_001124062.1_54963	stat6	signal transducer and activator of transcription 6, interleukin-4 induced	C:cytosol, C:nucleus, F:DNA-binding transcription activator activity, RNA polymerase II-specific, F:RNA polymerase II cis-regulatory region sequence-specific DNA binding, P:cytokine-mediated signaling pathway, P:defense response, P:growth hormone receptor signaling pathway via JAK-STAT, P:innate immune response, P:positive regulation of transcription by RNA polymerase II, P:receptor signaling pat…	ATG	44	0	-6.5	-13.3	2.05
XP_021330467.1_5975	ighd	uncharacterized protein ighd	NCBI protein ID is absent in the uniprot data file	ATG	44	0	-6.31	-13.2	2.09
NP_001038512.1_50326	cidec	cell death activator CIDE-3	P:apoptotic process, P:regulation of apoptotic process	ATG	42	0	-5.13	-13.1	2.55
NP_001038512.1_12882	cidec	cell death activator CIDE-3	P:apoptotic process, P:regulation of apoptotic process	ATG	42	0	-5.58	-13.1	2.35
XP_005160885.1_39027	gtf3c2	general transcription factor 3C polypeptide 2 isoform X1	C:transcription factor TFIIIC complex, P:transcription by RNA polymerase III	ATG	40	0	-5.9	-13.1	2.22
NP_001038483.2_39028	gtf3c2	general transcription factor 3C polypeptide 2	C:transcription factor TFIIIC complex, P:transcription by RNA polymerase III	ATG	40	0	-6.35	-13.1	2.06
XP_017208426.1_40462	LOC108180735	olfactory receptor 2T6-like	C:integral component of membrane, F:G protein-coupled receptor activity, F:transmembrane signaling receptor activity, P:G protein-coupled receptor signaling pathway	ATG	44	0	-4.98	-13	2.61
NP_001017699.1_37064	med10	mediator of RNA polymerase II transcription subunit 10	C:mediator complex, C:nucleus, F:transcription coregulator activity, P:atrioventricular canal development, P:cardiac jelly development, P:heart development, P:positive regulation of transcription by RNA polymerase II, P:regulation of transcription by RNA polymerase II, P:Wnt signaling pathway	ATG	46	0	-5.3	-13	2.45
XP_005162353.1_44507	pou6f1	POU domain, class 6, transcription factor 1 isoform X1	C:nucleus, F:DNA binding, F:DNA-binding transcription factor activity	ATG	50	0	-5.53	-13	2.35
XP_021322099.1_29805	myo18ab	unconventional myosin-XVIIIa isoform X3	NCBI protein ID is absent in the uniprot data file	ATG	46	0	-5.61	-13	2.32
XP_021322100.1_29807	myo18ab	unconventional myosin-XVIIIa isoform X4	NCBI protein ID is absent in the uniprot data file	ATG	46	0	-5.9	-13	2.2
XP_021322098.1_29804	myo18ab	unconventional myosin-XVIIIa isoform X2	NCBI protein ID is absent in the uniprot data file	ATG	46	0	-5.95	-13	2.19
NP_001314754.1_8151	itih2	inter-alpha-trypsin inhibitor heavy chain H2 precursor	F:serine-type endopeptidase inhibitor activity, P:hyaluronan metabolic process	ATG	42	0	-6.05	-13	2.15
XP_021322097.1_29806	myo18ab	unconventional myosin-XVIIIa isoform X1	NCBI protein ID is absent in the uniprot data file	ATG	46	0	-6.06	-13	2.14
XP_021327538.1_6222	LOC101886459	CD209 antigen-like protein C	NCBI protein ID is absent in the uniprot data file	ATG	40	0	-6.49	-13	2
XP_021329135.1_54500	si:dkey-121a11.3	uncharacterized protein KIAA1614 isoform X1	NCBI protein ID is absent in the uniprot data file	ATG	50	0	-4.78	-12.9	2.7
XP_021329136.1_54501	si:dkey-121a11.3	uncharacterized protein KIAA1614 isoform X1	NCBI protein ID is absent in the uniprot data file	ATG	50	0	-4.98	-12.9	2.59
XP_009294606.1_42472	si:dkey-121a11.3	uncharacterized protein KIAA1614 isoform X1	C:apical plasma membrane, C:cell cortex, C:nucleus, F:protein kinase C binding, F:Rho GTPase binding, P:centrosome cycle, P:establishment or maintenance of cell polarity, P:regulation of cellular localization	ATG	50	0	-5.09	-12.9	2.54
XP_009294607.1_42473	si:dkey-121a11.3	uncharacterized protein KIAA1614 isoform X2	NCBI protein ID is absent in the uniprot data file	ATG	50	0	-5.4	-12.9	2.39
XP_695219.5_42471	si:dkey-121a11.3	uncharacterized protein KIAA1614 isoform X1	C:apical plasma membrane, C:cell cortex, C:nucleus, F:protein kinase C binding, F:Rho GTPase binding, P:centrosome cycle, P:establishment or maintenance of cell polarity, P:regulation of cellular localization	ATG	50	0	-5.45	-12.9	2.37
XP_021329816.1_55997	cgnl1	cingulin-like protein 1 isoform X3	NCBI protein ID is absent in the uniprot data file	ATG	44	0	-5.69	-12.9	2.27
XP_021324238.1_37778	gabrr2b	gamma-aminobutyric acid receptor subunit rho-2 isoform X2	NCBI protein ID is absent in the uniprot data file	ATG	44	0	-6.04	-12.9	2.14
XP_001923521.1_21479	si:ch73-52f15.5	putative protein TPRXL	C:nucleus, P:regulation of transcription by RNA polymerase II	ATG	44	0	-6.43	-12.9	2.01
XP_021334714.1_2548	pls1	plastin-1 isoform X1	NCBI protein ID is absent in the uniprot data file	ATG	38	0	-4.53	-12.8	2.82
XP_017213221.1_2547	pls1	plastin-1 isoform X1	C:actin filament, C:actin filament bundle, C:cytoplasm, F:actin filament binding, F:calcium ion binding, P:actin filament bundle assembly, P:actin filament network formation	ATG	38	0	-4.76	-12.8	2.69
XP_009290277.1_995	si:ch211-269i23.2	neurabin-1 isoform X1	NCBI protein ID is absent in the uniprot data file	ATG	46	0	-5.02	-12.8	2.55
XP_021332361.1_994	si:ch211-269i23.2	neurabin-1 isoform X1	NCBI protein ID is absent in the uniprot data file	ATG	46	0	-5.28	-12.8	2.42
NP_998682.1_24896	bc2	charged multivesicular body protein 2a	C:ESCRT III complex, C:late endosome membrane, C:multivesicular body, C:nuclear envelope, P:endosome transport via multivesicular body sorting pathway, P:exit from mitosis, P:late endosome to vacuole transport, P:nuclear envelope reassembly, P:protein transport	ATG	46	0	-5.56	-12.8	2.3
XP_021332363.1_993	si:ch211-269i23.2	neurabin-1 isoform X2	NCBI protein ID is absent in the uniprot data file	ATG	46	0	-5.59	-12.8	2.29
XP_021326887.1_48885	si:ch211-269i23.2	neurabin-1 isoform X1	NCBI protein ID is absent in the uniprot data file	ATG	48	0	-5.87	-12.8	2.18
NP_001070023.1_7265	ifrd1	interferon-related developmental regulator 1	C:nucleus, P:regulation of transcription by RNA polymerase II	ATG	50	0	-6.18	-12.8	2.07
NP_001155999.1_37545	LOC100151049	lysosomal protein transmembrane 5	C:integral component of membrane, C:lysosome, C:membrane	ATG	50	0	-6.35	-12.8	2.02
XP_021328412.1_52756	col19a1	collagen alpha-1(XIX) chain isoform X2	NCBI protein ID is absent in the uniprot data file	ATG	46	0	-6.36	-12.8	2.01
XP_009296491.1_2736	sgip1b	SH3-containing GRB2-like protein 3-interacting protein 1 isoform X3	NCBI protein ID is absent in the uniprot data file	ATG	44	0	-3.2	-12.7	3.96
XP_017206945.1_2737	sgip1b	SH3-containing GRB2-like protein 3-interacting protein 1 isoform X1	NCBI protein ID is absent in the uniprot data file	ATG	44	0	-3.42	-12.7	3.72
XP_021324224.1_2739	sgip1b	SH3-containing GRB2-like protein 3-interacting protein 1 isoform X4	NCBI protein ID is absent in the uniprot data file	ATG	44	0	-3.45	-12.7	3.68
XP_017206947.1_2735	sgip1b	SH3-containing GRB2-like protein 3-interacting protein 1 isoform X2	NCBI protein ID is absent in the uniprot data file	ATG	44	0	-3.53	-12.7	3.6
XP_021329018.1_54098	LOC110437852	uncharacterized protein LOC110437852	NCBI protein ID is absent in the uniprot data file	ATG	12	0	-3.92	-12.7	3.24
NP_001005583.1_33088	ptp4a2a	protein tyrosine phosphatase type IVA 2	C:cytoplasm, C:nucleus, F:protein tyrosine phosphatase activity, F:protein tyrosine/serine/threonine phosphatase activity	ATG	44	0	-5.43	-12.7	2.34
NP_998298.1_27260	marcksl1a	MARCKS-related protein	C:cytoplasm, C:cytoskeleton, C:plasma membrane, F:calmodulin binding, P:cartilage development, P:central nervous system development, P:neural retina development	ATG	48	0	-5.69	-12.7	2.23
NP_956796.1_50186	rps27a	ubiquitin-40S ribosomal protein S27a	C:cytoplasm, C:cytosolic small ribosomal subunit, C:nucleus, C:small ribosomal subunit, F:protein tag, F:structural constituent of ribosome, F:ubiquitin protein ligase binding, P:modification-dependent protein catabolic process, P:protein ubiquitination, P:translation	ATG	52	0	-5.7	-12.7	2.23
NP_956796.1_12257	rps27a	ubiquitin-40S ribosomal protein S27a	C:cytoplasm, C:cytosolic small ribosomal subunit, C:nucleus, C:small ribosomal subunit, F:protein tag, F:structural constituent of ribosome, F:ubiquitin protein ligase binding, P:modification-dependent protein catabolic process, P:protein ubiquitination, P:translation	ATG	52	0	-5.86	-12.7	2.17
XP_003198201.2_6405	tyk2	non-receptor tyrosine-protein kinase TYK2 isoform X1	C:cytoskeleton, C:membrane, F:ATP binding, F:non-membrane spanning protein tyrosine kinase activity, P:intracellular signal transduction	ATG	50	0	-5.45	-12.5	2.29
XP_009298018.1_6406	tyk2	non-receptor tyrosine-protein kinase TYK2 isoform X1	C:cytoskeleton, C:membrane, F:ATP binding, F:non-membrane spanning protein tyrosine kinase activity, P:intracellular signal transduction	ATG	50	0	-5.67	-12.5	2.2
XP_005164293.1_6407	tyk2	non-receptor tyrosine-protein kinase TYK2 isoform X2	NCBI protein ID is absent in the uniprot data file	ATG	50	0	-6.12	-12.5	2.04
NP_955878.1_3668	hiat1a	hippocampus abundant transcript 1 protein	C:integral component of membrane, F:transmembrane transporter activity	ATG	40	0	-4.38	-12.4	2.83
XP_021331201.1_8450	LOC103910593	oocyte zinc finger protein XlCOF6-like isoform X1	NCBI protein ID is absent in the uniprot data file	ATG	42	0	-5.18	-12.4	2.39
XP_005173804.1_36141	map7d1b	MAP7 domain containing 1 isoform X2	NCBI protein ID is absent in the uniprot data file	ATG	42	0	-5.2	-12.4	2.38
XP_009292253.1_36144	map7d1b	MAP7 domain containing 1 isoform X4	NCBI protein ID is absent in the uniprot data file	ATG	42	0	-5.25	-12.4	2.36
NP_694480.1_56188	cxadr	coxsackievirus and adenovirus receptor homolog precursor	C:integral component of membrane	ATG	46	0	-5.35	-12.4	2.32
NP_001107107.1_36140	map7d1b	MAP7 domain containing 1	C:microtubule cytoskeleton, P:microtubule cytoskeleton organization	ATG	42	0	-5.38	-12.4	2.3
XP_005173805.1_36142	map7d1b	MAP7 domain containing 1 isoform X3	NCBI protein ID is absent in the uniprot data file	ATG	42	0	-5.42	-12.4	2.29
NP_694480.1_21526	cxadr	coxsackievirus and adenovirus receptor homolog precursor	C:integral component of membrane	ATG	46	0	-5.48	-12.4	2.26
XP_021331204.1_8457	LOC103910593	gastrula zinc finger protein XlCGF57.1-like isoform X4	NCBI protein ID is absent in the uniprot data file	ATG	42	0	-5.62	-12.4	2.2
XP_686696.2_16009	si:ch211-288d18.1	USP6 N-terminal-like protein	F:GTPase activator activity, F:Rab GTPase binding, P:activation of GTPase activity, P:intracellular protein transport	ATG	40	0	-5.75	-12.4	2.16
XP_021331207.1_8458	LOC103910593	gastrula zinc finger protein XlCGF57.1-like isoform X6	NCBI protein ID is absent in the uniprot data file	ATG	42	0	-5.8	-12.4	2.14
XP_021331208.1_8455	LOC103910593	zinc finger protein 595-like isoform X7	NCBI protein ID is absent in the uniprot data file	ATG	42	0	-5.83	-12.4	2.13
XP_021331202.1_8456	LOC103910593	gastrula zinc finger protein XlCGF57.1-like isoform X2	NCBI protein ID is absent in the uniprot data file	ATG	42	0	-5.83	-12.4	2.13
XP_021331206.1_8454	LOC103910593	gastrula zinc finger protein XlCGF57.1-like isoform X5	NCBI protein ID is absent in the uniprot data file	ATG	42	0	-5.87	-12.4	2.11
XP_005173803.1_36143	map7d1b	MAP7 domain containing 1 isoform X1	NCBI protein ID is absent in the uniprot data file	ATG	42	0	-5.86	-12.4	2.11
NP_694480.1_51739	cxadr	coxsackievirus and adenovirus receptor homolog precursor	C:integral component of membrane	ATG	46	0	-5.94	-12.4	2.09
NP_001002297.1_22544	gnl3	guanine nucleotide-binding protein-like 3	C:nucleolus, C:nucleus, F:GTP binding, P:exonucleolytic trimming to generate mature 3'-end of 5.8S rRNA from tricistronic rRNA transcript (SSU-rRNA, 5.8S rRNA, LSU-rRNA), P:neural retina development, P:regulation of cell population proliferation, P:regulation of exit from mitosis, P:regulation of neuron differentiation	ATG	44	0	-5.96	-12.4	2.08
XP_021331203.1_8459	LOC103910593	gastrula zinc finger protein XlCGF57.1-like isoform X3	NCBI protein ID is absent in the uniprot data file	ATG	42	0	-6.03	-12.4	2.06
XP_021326934.1_49008	si:ch211-14a17.10	restin homolog isoform X2	NCBI protein ID is absent in the uniprot data file	ATG	38	0	-5.41	-12.3	2.27
XP_009305709.1_26903	si:dkey-71p21.13	CD276 antigen	NCBI protein ID is absent in the uniprot data file	ATG	38	0	-5.43	-12.3	2.26
XP_021328590.1_53154	proca1	uncharacterized protein proca1	NCBI protein ID is absent in the uniprot data file	ATG	32	0	-5.45	-12.3	2.26
XP_001339740.3_26902	si:dkey-71p21.13	CD276 antigen	NCBI protein ID is absent in the uniprot data file	ATG	38	0	-5.54	-12.3	2.22
XP_021321989.1_3743	LOC110437886	uncharacterized protein LOC110437886	NCBI protein ID is absent in the uniprot data file	ATG	38	0	-5.58	-12.3	2.21
XP_009289846.1_29396	proca1	uncharacterized protein proca1	C:extracellular region, F:phospholipase A2 activity, P:arachidonic acid secretion, P:phospholipid metabolic process	ATG	32	0	-5.65	-12.3	2.18
XP_021325206.1_41979	si:rp71-36a1.5	uncharacterized protein si:rp71-36a1.5	NCBI protein ID is absent in the uniprot data file	ATG	44	0	-4.16	-12.2	2.93
NP_001104702.1_48852	cbsa	cystathionine beta-synthase	C:cytoplasm, F:cystathionine beta-synthase activity, F:cysteine synthase activity, F:heme binding, F:pyridoxal phosphate binding, P:cysteine biosynthetic process from serine, P:cysteine biosynthetic process via cystathionine, P:homocysteine metabolic process, P:hydrogen sulfide biosynthetic process, P:transsulfuration	ATG	46	0	-4.18	-12.2	2.92
NP_001104702.1_938	cbsa	cystathionine beta-synthase	C:cytoplasm, F:cystathionine beta-synthase activity, F:cysteine synthase activity, F:heme binding, F:pyridoxal phosphate binding, P:cysteine biosynthetic process from serine, P:cysteine biosynthetic process via cystathionine, P:homocysteine metabolic process, P:hydrogen sulfide biosynthetic process, P:transsulfuration	ATG	46	0	-4.22	-12.2	2.89
XP_017212337.1_2041	si:dkey-222h21.10	NACHT, LRR and PYD domains-containing protein 3-like isoform X1	NCBI protein ID is absent in the uniprot data file	ATG	48	0	-5.17	-12.2	2.36
NP_001314962.1_9127	si:ch73-266f23.3	uncharacterized protein LOC100333922	C:nucleus, F:RNA polymerase II regulatory region sequence-specific DNA binding, F:sequence-specific DNA binding	ATG	46	0	-5.21	-12.2	2.34
XP_017212339.1_2042	si:dkey-222h21.10	NACHT, LRR and PYD domains-containing protein 3-like isoform X2	NCBI protein ID is absent in the uniprot data file	ATG	48	0	-5.27	-12.2	2.31
XP_009294061.1_2052	si:dkey-222h21.2	NACHT, LRR and PYD domains-containing protein 3	NCBI protein ID is absent in the uniprot data file	ATG	48	0	-5.31	-12.2	2.3
NP_001314962.1_49610	si:ch73-266f23.3	uncharacterized protein LOC100333922	C:nucleus, F:RNA polymerase II regulatory region sequence-specific DNA binding, F:sequence-specific DNA binding	ATG	48	0	-5.37	-12.2	2.27
NP_571596.1_26600	fbxw4	F-box/WD repeat-containing protein 4	C:SCF ubiquitin ligase complex, P:SCF-dependent proteasomal ubiquitin-dependent protein catabolic process	ATG	50	0	-5.6	-12.2	2.18
XP_021328822.1_53625	zgc:165461	fibroblast growth factor-binding protein 1	NCBI protein ID is absent in the uniprot data file	ATG	56	0	-5.6	-12.2	2.18

## Sheet: Drosophila_melanogaster
id	gene	protein	go_info	icodon	gc_percent	G-quartet	random_mfe	mfe	ratio
NP_001247074.1_25127	CG14742	uncharacterized protein	No GO term	ATG	80	32	-35.64	-72	2.02
NP_001138016.1_23644	Dmtn	dementin, isoform G	C:endomembrane system, C:integral component of membrane, P:brain development	ATG	74	24	-22.01	-59	2.68
NP_523817.1_16355	Fib	fibrillarin	F:methyltransferase activity, F:RNA binding, P:rRNA processing	ATG	70	24	-17.69	-54	3.05
NP_724018.1_9779	AspRS-m	Aspartyl-tRNA synthetase, mitochondrial, isoform A	C:mitochondrion, F:aspartate-tRNA ligase activity, F:ATP binding, F:nucleic acid binding, P:aspartyl-tRNA aminoacylation	ATG	72	16	-18.68	-44.2	2.37
NP_001260519.1_9780	AspRS-m	Aspartyl-tRNA synthetase, mitochondrial, isoform B	C:mitochondrion, F:aspartate-tRNA ligase activity, F:ATP binding, F:nucleic acid binding, P:aspartyl-tRNA aminoacylation	ATG	72	16	-19.85	-44.2	2.23
NP_001260520.1_9781	AspRS-m	Aspartyl-tRNA synthetase, mitochondrial, isoform C	C:mitochondrion, F:aspartate-tRNA ligase activity, F:ATP binding, F:nucleic acid binding, P:aspartyl-tRNA aminoacylation	ATG	72	16	-19.83	-44.2	2.23
NP_725623.2_14615	Psi	P-element somatic inhibitor, isoform A	C:nucleus, F:mRNA binding, P:mRNA processing, P:negative regulation of mRNA splicing, via spliceosome, P:regulation of alternative mRNA splicing, via spliceosome, P:regulation of mRNA splicing, via spliceosome, P:regulation of transcription, DNA-templated, P:spermatogenesis	ATG	72	16	-19.76	-42.6	2.16
NP_725626.1_14625	Pkc53E	protein C kinase 53E, isoform B	C:plasma membrane, F:ATP binding, F:calcium-dependent protein kinase C activity, F:protein kinase C activity, F:protein serine/threonine kinase activity, F:protein serine/threonine/tyrosine kinase activity, F:zinc ion binding, P:intracellular signal transduction, P:peptidyl-serine phosphorylation, P:positive regulation of clathrin-dependent endocytosis, P:protein phosphorylation, P:regulation of …	ATG	72	16	-14.78	-40	2.71
NP_001097350.1_14626	Pkc53E	protein C kinase 53E, isoform C	F:ATP binding, F:calcium-dependent protein kinase C activity, F:zinc ion binding, P:intracellular signal transduction	ATG	72	16	-14.77	-40	2.71
NP_001246378.1_14627	Pkc53E	protein C kinase 53E, isoform E	F:ATP binding, F:calcium-dependent protein kinase C activity, F:zinc ion binding, P:intracellular signal transduction	ATG	72	16	-14.98	-40	2.67
NP_476682.1_14628	Pkc53E	protein C kinase 53E, isoform A	F:ATP binding, F:calcium-dependent protein kinase C activity, F:zinc ion binding, P:intracellular signal transduction	ATG	72	16	-15.48	-40	2.58
NP_001261035.1_14629	Pkc53E	protein C kinase 53E, isoform F	F:ATP binding, F:calcium-dependent protein kinase C activity, F:zinc ion binding, P:intracellular signal transduction	ATG	72	16	-15.86	-40	2.52
NP_572477.1_1926	CG1440	CG1440, isoform A	C:cytoplasm, C:cytosol, F:aminopeptidase activity, F:cysteine-type endopeptidase activity, F:cysteine-type peptidase activity, P:homocysteine catabolic process, P:response to toxic substance	ATG	64	16	-12.23	-39.5	3.23
NP_610841.1_13499	CG15870	uncharacterized protein	No GO term	ATG	66	16	-13.53	-38.6	2.85
NP_001286289.1_12787	CG11883	uncharacterized protein, isoform D	F:hydrolase activity, P:nucleotide catabolic process	ATG	68	16	-13.84	-37.7	2.72
NP_001163444.1_20814	CG42507	uncharacterized protein, isoform B	No GO term	ATG	70	16	-15.27	-37.7	2.47
NP_001097260.1_12786	CG11883	uncharacterized protein, isoform C	F:hydrolase activity, P:nucleotide catabolic process	ATG	68	16	-15.72	-37.7	2.4
NP_001163443.1_20813	CG42507	uncharacterized protein, isoform A	No GO term	ATG	70	16	-17.04	-37.7	2.21
NP_524054.1_20529	Syx13	syntaxin 13, isoform A	C:endomembrane system, C:integral component of membrane, C:plasma membrane, C:presynapse, C:SNARE complex, F:SNAP receptor activity, F:SNARE binding, P:female meiotic nuclear division, P:intracellular protein transport, P:male meiotic nuclear division, P:mitotic cell cycle, P:synaptic vesicle docking, P:vesicle docking, P:vesicle fusion	ATG	66	8	-14.84	-36.5	2.46
NP_001261794.1_20530	Syx13	syntaxin 13, isoform B	C:endomembrane system, C:integral component of membrane, C:plasma membrane, C:presynapse, C:SNARE complex, F:SNAP receptor activity, F:SNARE binding, P:female meiotic nuclear division, P:intracellular protein transport, P:male meiotic nuclear division, P:mitotic cell cycle, P:synaptic vesicle docking, P:vesicle docking, P:vesicle fusion	ATG	66	8	-14.87	-36.5	2.45
NP_001260794.1_11906	lig	lingerer, isoform J	No GO term	ATG	70	8	-15.74	-36.1	2.29
NP_995778.2_11897	lig	lingerer, isoform C	C:cytoplasm, C:nucleus, C:P-body, P:copulation, P:dorsal/ventral axis specification, ovarian follicular epithelium, P:male mating behavior, P:negative regulation of imaginal disc growth, P:negative regulation of receptor signaling pathway via JAK-STAT, P:positive regulation of transcription, DNA-templated	ATG	70	8	-15.93	-36.1	2.27
NP_724643.2_11901	lig	lingerer, isoform B	No GO term	ATG	70	8	-15.96	-36.1	2.26
NP_001014503.1_11905	lig	lingerer, isoform D	C:cytoplasm, C:nucleus, C:P-body, P:copulation, P:dorsal/ventral axis specification, ovarian follicular epithelium, P:male mating behavior, P:negative regulation of imaginal disc growth, P:negative regulation of receptor signaling pathway via JAK-STAT, P:positive regulation of transcription, DNA-templated	ATG	70	8	-16.04	-36.1	2.25
NP_001246200.1_11903	lig	lingerer, isoform I	No GO term	ATG	70	8	-16.1	-36.1	2.24
NP_001163082.1_11899	lig	lingerer, isoform F	No GO term	ATG	70	8	-16.33	-36.1	2.21
NP_001163083.1_11900	lig	lingerer, isoform G	No GO term	ATG	70	8	-16.36	-36.1	2.21
NP_610348.3_11896	lig	lingerer, isoform A	C:cytoplasm, C:nucleus, C:P-body, P:copulation, P:dorsal/ventral axis specification, ovarian follicular epithelium, P:male mating behavior, P:negative regulation of imaginal disc growth, P:negative regulation of receptor signaling pathway via JAK-STAT, P:positive regulation of transcription, DNA-templated	ATG	70	8	-16.42	-36.1	2.2
NP_001246199.1_11902	lig	lingerer, isoform H	No GO term	ATG	70	8	-16.5	-36.1	2.19
NP_001260795.1_11895	lig	lingerer, isoform K	No GO term	ATG	70	8	-16.62	-36.1	2.17
NP_001303338.1_11904	lig	lingerer, isoform L	No GO term	ATG	70	8	-16.68	-36.1	2.16
NP_001163081.1_11898	lig	lingerer, isoform E	No GO term	ATG	70	8	-16.79	-36.1	2.15
NP_723140.1_6994	lid	little imaginal discs, isoform B	C:nucleus, F:DNA binding, F:metal ion binding	ATG	74	8	-16.79	-34.7	2.07
NP_523486.1_6993	lid	little imaginal discs, isoform A	C:nucleus, F:DNA binding, F:metal ion binding	ATG	74	8	-17	-34.7	2.04
NP_001245908.1_6995	lid	little imaginal discs, isoform C	C:nucleus, F:DNA binding, F:metal ion binding	ATG	74	8	-17.03	-34.7	2.04
NP_001245909.1_6996	lid	little imaginal discs, isoform D	C:nucleus, F:DNA binding, F:metal ion binding	ATG	74	8	-16.98	-34.7	2.04
NP_001246434.1_15441	sm	smooth, isoform AA	C:nucleoplasm, F:mRNA binding, P:adult feeding behavior, P:axon guidance, P:determination of adult lifespan, P:mRNA processing	ATG	68	8	-15.59	-33.7	2.16
NP_476731.1_15443	sm	smooth, isoform A	C:nucleoplasm, F:mRNA binding, P:adult feeding behavior, P:axon guidance, P:determination of adult lifespan	ATG	68	8	-15.59	-33.7	2.16
NP_001246433.1_15446	sm	smooth, isoform Z	C:nucleoplasm, F:mRNA binding, P:adult feeding behavior, P:axon guidance, P:determination of adult lifespan, P:mRNA processing	ATG	68	8	-15.63	-33.7	2.16
NP_001246428.1_15448	sm	smooth, isoform T	C:nucleoplasm, F:mRNA binding, P:adult feeding behavior, P:axon guidance, P:determination of adult lifespan	ATG	68	8	-15.63	-33.7	2.16
NP_001246423.1_15445	sm	smooth, isoform K	C:nucleoplasm, F:mRNA binding, P:adult feeding behavior, P:axon guidance, P:determination of adult lifespan, P:mRNA processing	ATG	68	8	-15.7	-33.7	2.15
NP_001246430.1_15451	sm	smooth, isoform V	C:nucleoplasm, F:mRNA binding, P:adult feeding behavior, P:axon guidance, P:determination of adult lifespan, P:mRNA processing	ATG	68	8	-15.69	-33.7	2.15
NP_001246425.1_15447	sm	smooth, isoform L	C:nucleoplasm, F:mRNA binding, P:adult feeding behavior, P:axon guidance, P:determination of adult lifespan, P:mRNA processing	ATG	68	8	-15.73	-33.7	2.14
NP_001261093.1_15449	sm	smooth, isoform AB	C:nucleoplasm, F:mRNA binding, P:adult feeding behavior, P:axon guidance, P:determination of adult lifespan, P:mRNA processing	ATG	68	8	-15.73	-33.7	2.14
NP_001246426.1_15453	sm	smooth, isoform M	C:nucleoplasm, F:mRNA binding, P:adult feeding behavior, P:axon guidance, P:determination of adult lifespan, P:mRNA processing	ATG	68	8	-15.91	-33.7	2.12
NP_001246429.1_15442	sm	smooth, isoform U	C:nucleoplasm, F:mRNA binding, P:adult feeding behavior, P:axon guidance, P:determination of adult lifespan, P:mRNA processing	ATG	68	8	-16.02	-33.7	2.1
NP_725913.2_15440	sm	smooth, isoform P	C:nucleoplasm, F:mRNA binding, P:adult feeding behavior, P:axon guidance, P:determination of adult lifespan	ATG	68	8	-16.15	-33.7	2.09
NP_001027439.2_15450	sm	smooth, isoform H	C:nucleoplasm, F:mRNA binding, P:adult feeding behavior, P:axon guidance, P:determination of adult lifespan	ATG	68	8	-16.13	-33.7	2.09
NP_001246427.1_15452	sm	smooth, isoform O	C:nucleoplasm, F:mRNA binding, P:adult feeding behavior, P:axon guidance, P:determination of adult lifespan, P:mRNA processing	ATG	68	8	-16.1	-33.7	2.09
NP_001027440.1_15444	sm	smooth, isoform E	C:nucleoplasm, F:mRNA binding, P:adult feeding behavior, P:axon guidance, P:determination of adult lifespan	ATG	68	8	-16.58	-33.7	2.03
NP_610693.1_13050	Tret1-1	trehalose transporter 1-1, isoform A	C:integral component of plasma membrane, C:membrane, C:plasma membrane, F:carbohydrate:proton symporter activity, F:trehalose transmembrane transporter activity, P:glucose import, P:trehalose transport	ATG	70	8	-15.54	-32.9	2.12
NP_729490.1_19649	CG3982	CG3982	No GO term	ATG	66	8	-15.64	-32.5	2.08
NP_001285374.1_4301	CG43658	uncharacterized protein, isoform H	F:guanyl-nucleotide exchange factor activity, F:Rho guanyl-nucleotide exchange factor activity, P:actin cytoskeleton organization, P:imaginal disc-derived leg morphogenesis, P:positive regulation of Rho protein signal transduction, P:positive regulation of stress fiber assembly	ATG	64	8	-13.22	-32.4	2.45
NP_573218.1_4299	CG43658	uncharacterized protein, isoform A	F:guanyl-nucleotide exchange factor activity, F:Rho guanyl-nucleotide exchange factor activity, P:actin cytoskeleton organization, P:imaginal disc-derived leg morphogenesis, P:positive regulation of Rho protein signal transduction, P:positive regulation of stress fiber assembly	ATG	64	8	-13.58	-32.4	2.39
NP_788924.2_4298	CG43658	uncharacterized protein, isoform B	F:guanyl-nucleotide exchange factor activity, F:Rho guanyl-nucleotide exchange factor activity, P:actin cytoskeleton organization, P:imaginal disc-derived leg morphogenesis, P:positive regulation of Rho protein signal transduction, P:positive regulation of stress fiber assembly	ATG	64	8	-13.66	-32.4	2.37
NP_001259644.1_4300	CG43658	uncharacterized protein, isoform E	F:guanyl-nucleotide exchange factor activity, F:Rho guanyl-nucleotide exchange factor activity, P:actin cytoskeleton organization, P:imaginal disc-derived leg morphogenesis, P:positive regulation of Rho protein signal transduction, P:positive regulation of stress fiber assembly	ATG	64	8	-13.93	-32.4	2.33
NP_001259645.1_4294	CG43658	uncharacterized protein, isoform F	F:guanyl-nucleotide exchange factor activity, F:Rho guanyl-nucleotide exchange factor activity, P:actin cytoskeleton organization, P:imaginal disc-derived leg morphogenesis, P:positive regulation of Rho protein signal transduction, P:positive regulation of stress fiber assembly	ATG	64	8	-14.12	-32.4	2.3
NP_001285373.1_4295	CG43658	uncharacterized protein, isoform G	F:guanyl-nucleotide exchange factor activity, F:Rho guanyl-nucleotide exchange factor activity, P:actin cytoskeleton organization, P:imaginal disc-derived leg morphogenesis, P:positive regulation of Rho protein signal transduction, P:positive regulation of stress fiber assembly	ATG	64	8	-14.45	-32.4	2.24
NP_001245720.1_4145	CG9132	CG9132, isoform C	C:membrane, P:endocytosis	ATG	62	0	-13.03	-31.2	2.4
NP_996491.1_4146	CG9132	CG9132, isoform A	C:membrane, P:endocytosis	ATG	62	0	-13.84	-31.2	2.26
NP_649645.1_23606	SmD2	small ribonucleoprotein particle protein SmD2	C:small nuclear ribonucleoprotein complex, P:mRNA processing, P:RNA splicing	ATG	70	8	-14.79	-30.6	2.07
NP_001287037.1_20234	CG44837	uncharacterized protein, isoform B	C:anchored component of membrane, F:dipeptidase activity, F:metal ion binding, F:metallopeptidase activity	ATG	64	8	-14.88	-29.9	2.01
NP_650529.2_26154	Mst89B	Mst89B	C:cytoplasm, P:spermatogenesis	ATG	56	8	-9.03	-29.7	3.29
NP_651214.2_28140	CG13605	uncharacterized protein	C:integral component of membrane, F:ubiquitin protein ligase activity, F:zinc ion binding	ATG	62	8	-13.45	-29.6	2.2
NP_001163403.1_19824	CG10809	uncharacterized protein, isoform B	No GO term	ATG	60	8	-12.67	-29.5	2.33
NP_648365.1_19823	CG10809	uncharacterized protein, isoform A	No GO term	ATG	60	8	-12.96	-29.5	2.28
NP_001014469.1_6740	qtc	quick-to-court, isoform F	P:courtship behavior, P:male courtship behavior, P:mating behavior, sex discrimination	ATG	66	8	-13.19	-29.5	2.24
NP_523480.2_6739	qtc	quick-to-court, isoform A	P:courtship behavior, P:male courtship behavior, P:mating behavior, sex discrimination	ATG	66	8	-13.54	-29.5	2.18
NP_001014467.1_6741	qtc	quick-to-court, isoform E	P:courtship behavior, P:male courtship behavior, P:mating behavior, sex discrimination	ATG	66	8	-13.51	-29.5	2.18
NP_001036265.1_2213	LPCAT	lysophosphatidylcholine acyltransferase	C:endoplasmic reticulum, C:endoplasmic reticulum membrane, C:Golgi apparatus, C:Golgi membrane, C:integral component of membrane, C:lipid droplet, F:1-acylglycerophosphocholine O-acyltransferase activity, F:calcium ion binding, F:lysophospholipid acyltransferase activity, P:lipid modification, P:phospholipid biosynthetic process	ATG	66	8	-14.39	-29.5	2.05
NP_572584.1_2262	CG15247	uncharacterized protein	No GO term	ATG	66	8	-10.74	-29.3	2.73
NP_651962.2_1412	Spt6	Spt6, isoform A	C:nucleus, F:DNA binding, P:nucleobase-containing compound metabolic process, P:positive regulation of transcription elongation from RNA polymerase II promoter	ATG	58	8	-8	-28.9	3.61
NP_001284936.1_1413	Spt6	Spt6, isoform B	C:nucleus, F:DNA binding, P:nucleobase-containing compound metabolic process, P:positive regulation of transcription elongation from RNA polymerase II promoter	ATG	58	8	-8.18	-28.9	3.53
NP_001259432.1_2473	Ant2	adenine nucleotide translocase 2, isoform C	C:integral component of membrane, C:mitochondrial inner membrane, F:ATP:ADP antiporter activity, P:ADP transport, P:ATP transport	ATG	54	8	-11.96	-28.9	2.42
NP_788898.1_2472	Ant2	adenine nucleotide translocase 2, isoform B	C:integral component of membrane, C:mitochondrial inner membrane, F:ATP:ADP antiporter activity, P:ADP transport, P:ATP transport	ATG	54	8	-12.01	-28.9	2.41
NP_511110.1_2471	Ant2	adenine nucleotide translocase 2, isoform A	C:integral component of membrane, C:mitochondrial inner membrane, F:ATP:ADP antiporter activity, P:ADP transport, P:ATP transport	ATG	54	8	-12.67	-28.9	2.28
NP_001246953.1_23699	lab	labial, isoform B	C:nucleus, F:sequence-specific DNA binding, P:regulation of transcription, DNA-templated	ATG	68	8	-13.46	-28.9	2.15
NP_476917.1_9328	noc	no ocelli, isoform A	F:nucleic acid binding	ATG	58	8	-12.29	-28.8	2.34
NP_001285932.1_9329	noc	no ocelli, isoform B	F:nucleic acid binding	ATG	58	8	-12.58	-28.8	2.29
NP_650441.1_25870	CG4338	CG4338	P:maturation of SSU-rRNA	ATG	58	8	-9.01	-28.6	3.17
NP_001014738.2_3173	up	upheld, isoform K	C:cell, C:striated muscle thin filament, C:troponin complex, F:calcium ion binding, P:cardiac muscle contraction, P:cellular calcium ion homeostasis, P:mesoderm development, P:mitochondrion organization, P:muscle cell cellular homeostasis, P:muscle contraction, P:muscle organ morphogenesis, P:myofibril assembly, P:regulation of muscle contraction, P:sarcomere organization, P:skeletal muscle contr…	ATG	62	8	-11.1	-28.2	2.54
NP_001285214.1_3170	up	upheld, isoform S	C:troponin complex, P:regulation of muscle contraction	ATG	62	8	-11.33	-28.2	2.49
NP_001162744.1_3172	up	upheld, isoform L	C:cell, C:striated muscle thin filament, C:troponin complex, F:calcium ion binding, P:cardiac muscle contraction, P:cellular calcium ion homeostasis, P:mesoderm development, P:mitochondrion organization, P:muscle cell cellular homeostasis, P:muscle contraction, P:muscle organ morphogenesis, P:myofibril assembly, P:regulation of muscle contraction, P:sarcomere organization, P:skeletal muscle contr…	ATG	62	8	-11.38	-28.2	2.48
NP_001259522.1_3174	up	upheld, isoform O	C:troponin complex, P:regulation of muscle contraction	ATG	62	8	-11.45	-28.2	2.46
NP_001259523.1_3171	up	upheld, isoform P	C:troponin complex, P:regulation of muscle contraction	ATG	62	8	-11.72	-28.2	2.41
NP_001285213.1_3169	up	upheld, isoform R	C:troponin complex, P:regulation of muscle contraction	ATG	62	8	-11.83	-28.2	2.38
NP_001259524.1_3168	up	upheld, isoform Q	C:troponin complex, P:regulation of muscle contraction	ATG	62	8	-11.98	-28.2	2.35
NP_572211.1_1171	CG17764	uncharacterized protein	C:catalytic step 2 spliceosome, C:precatalytic spliceosome, C:small nuclear ribonucleoprotein complex, P:mRNA splicing, via spliceosome	ATG	70	8	-13.95	-28	2.01
NP_572683.1_2553	CG42249	uncharacterized protein, isoform B	C:plasma membrane, F:hydrolase activity, acting on ester bonds, F:metal ion binding, F:nucleoside-diphosphatase activity, F:nucleoside-triphosphatase activity, F:nucleotide binding, F:uridine-diphosphatase activity, P:AMP catabolic process, P:dephosphorylation	ATG	58	8	-12.1	-27.8	2.3
NP_572684.2_2551	CG42249	uncharacterized protein, isoform C	C:plasma membrane, F:hydrolase activity, acting on ester bonds, F:metal ion binding, F:nucleoside-diphosphatase activity, F:nucleoside-triphosphatase activity, F:nucleotide binding, F:uridine-diphosphatase activity, P:AMP catabolic process, P:dephosphorylation	ATG	58	8	-12.2	-27.8	2.28
NP_001259438.1_2552	CG42249	uncharacterized protein, isoform D	C:plasma membrane, F:hydrolase activity, acting on ester bonds, F:metal ion binding, F:nucleoside-diphosphatase activity, F:nucleoside-triphosphatase activity, F:nucleotide binding, F:uridine-diphosphatase activity, P:AMP catabolic process, P:dephosphorylation	ATG	58	8	-12.79	-27.8	2.17
NP_650777.1_26832	CG6013	CG6013	No GO term	ATG	66	8	-13.4	-27.7	2.07
NP_001284817.1_628	CG3078	CG3078, isoform B	C:integral component of membrane, C:plasma membrane, C:striated muscle dense body, F:potassium channel regulator activity, P:regulation of muscle contraction, P:regulation of potassium ion transport	ATG	64	8	-10.99	-27.5	2.5
NP_001014737.1_3177	up	upheld, isoform G	C:troponin complex, P:regulation of muscle contraction	ATG	62	8	-11.22	-27.5	2.45
NP_525088.2_3178	up	upheld, isoform A	C:cell, C:striated muscle thin filament, C:troponin complex, F:calcium ion binding, P:cardiac muscle contraction, P:cellular calcium ion homeostasis, P:mesoderm development, P:mitochondrion organization, P:muscle cell cellular homeostasis, P:muscle contraction, P:muscle organ morphogenesis, P:myofibril assembly, P:regulation of muscle contraction, P:sarcomere organization, P:skeletal muscle contr…	ATG	62	8	-11.24	-27.5	2.45
NP_569991.2_627	CG3078	CG3078, isoform A	C:integral component of membrane, C:plasma membrane, C:striated muscle dense body, F:potassium channel regulator activity, P:regulation of muscle contraction, P:regulation of potassium ion transport	ATG	64	8	-11.31	-27.5	2.43
NP_727718.1_3175	up	upheld, isoform B	C:cell, C:striated muscle thin filament, C:troponin complex, F:calcium ion binding, P:cardiac muscle contraction, P:cellular calcium ion homeostasis, P:mesoderm development, P:mitochondrion organization, P:muscle cell cellular homeostasis, P:muscle contraction, P:muscle organ morphogenesis, P:myofibril assembly, P:regulation of muscle contraction, P:sarcomere organization, P:skeletal muscle contr…	ATG	62	8	-11.39	-27.5	2.41
NP_001162742.1_3179	up	upheld, isoform I	C:cell, C:striated muscle thin filament, C:troponin complex, F:calcium ion binding, P:cardiac muscle contraction, P:cellular calcium ion homeostasis, P:mesoderm development, P:mitochondrion organization, P:muscle cell cellular homeostasis, P:muscle contraction, P:muscle organ morphogenesis, P:myofibril assembly, P:regulation of muscle contraction, P:sarcomere organization, P:skeletal muscle contr…	ATG	62	8	-11.46	-27.5	2.4
NP_001162743.1_3176	up	upheld, isoform J	C:cell, C:striated muscle thin filament, C:troponin complex, F:calcium ion binding, P:cardiac muscle contraction, P:cellular calcium ion homeostasis, P:mesoderm development, P:mitochondrion organization, P:muscle cell cellular homeostasis, P:muscle contraction, P:muscle organ morphogenesis, P:myofibril assembly, P:regulation of muscle contraction, P:sarcomere organization, P:skeletal muscle contr…	ATG	62	8	-11.62	-27.5	2.37
NP_612108.1_17461	CG9173	CG9173	No GO term	ATG	60	8	-10.82	-26.9	2.49
NP_001245653.1_3180	up	upheld, isoform N	C:troponin complex, P:regulation of muscle contraction	ATG	58	8	-8.53	-26.3	3.08
NP_001163777.1_29817	tmod	tropomodulin, isoform J	C:cell cortex, C:fusome, F:tropomyosin binding, P:pointed-end actin filament capping	ATG	58	8	-6.96	-26.1	3.75
NP_001189319.1_29818	tmod	tropomodulin, isoform K	C:cell cortex, C:fusome, F:tropomyosin binding, P:pointed-end actin filament capping	ATG	58	8	-6.96	-26.1	3.75
NP_001247373.1_29819	tmod	tropomodulin, isoform O	C:cell cortex, C:fusome, F:tropomyosin binding, P:pointed-end actin filament capping	ATG	58	8	-7.26	-26.1	3.6
NP_733385.1_29816	tmod	tropomodulin, isoform C	C:cell cortex, C:fusome, F:tropomyosin binding, P:pointed-end actin filament capping	ATG	58	8	-7.42	-26.1	3.52
NP_001262015.1_21724	AstC-R2	allatostatin C receptor 2, isoform D	C:integral component of membrane, C:integral component of plasma membrane, C:neuron projection, F:allatostatin receptor activity, F:G protein-coupled receptor activity, F:neuropeptide receptor activity, F:peptide binding, F:somatostatin receptor activity, P:G protein-coupled receptor signaling pathway, P:neuropeptide signaling pathway	ATG	62	8	-9.46	-26.1	2.76
NP_001303398.1_21723	AstC-R2	allatostatin C receptor 2, isoform F	C:integral component of membrane, C:integral component of plasma membrane, C:neuron projection, F:allatostatin receptor activity, F:G protein-coupled receptor activity, F:neuropeptide receptor activity, F:peptide binding, F:somatostatin receptor activity, P:G protein-coupled receptor signaling pathway, P:neuropeptide signaling pathway	ATG	62	8	-9.81	-26.1	2.66
NP_649039.4_21726	AstC-R2	allatostatin C receptor 2, isoform B	C:integral component of membrane, C:integral component of plasma membrane, C:neuron projection, F:allatostatin receptor activity, F:G protein-coupled receptor activity, F:neuropeptide receptor activity, F:peptide binding, F:somatostatin receptor activity, P:G protein-coupled receptor signaling pathway, P:neuropeptide signaling pathway	ATG	62	8	-10.17	-26.1	2.57
NP_001027135.2_21725	AstC-R2	allatostatin C receptor 2, isoform E	C:integral component of membrane, C:integral component of plasma membrane, C:neuron projection, F:allatostatin receptor activity, F:G protein-coupled receptor activity, F:neuropeptide receptor activity, F:peptide binding, F:somatostatin receptor activity, P:G protein-coupled receptor signaling pathway, P:neuropeptide signaling pathway	ATG	62	8	-10.35	-26.1	2.52
NP_609417.1_8429	CG7384	CG7384	C:integral component of membrane	ATG	62	8	-12.19	-26.1	2.14
NP_648080.1_18908	BBS1	Bardet-Biedl syndrome 1	C:axoneme, C:BBSome, C:centrosome, C:ciliary basal body, C:cilium, F:patched binding, F:smoothened binding, P:cilium assembly, P:non-motile cilium assembly, P:protein localization to cilium	ATG	64	8	-12.84	-25.8	2.01
NP_651031.1_27640	CG18596	uncharacterized protein	F:RNA binding, F:tRNA (guanine) methyltransferase activity, P:tRNA methylation	ATG	66	0	-12.83	-25.8	2.01
NP_611304.1_15034	CG5726	CG5726	No GO term	ATG	62	8	-11.6	-25.7	2.21
NP_995783.1_12252	alc	alicorn, isoform B	C:cell, C:cytoplasm, C:nucleotide-activated protein kinase complex, C:nucleus, F:protein kinase binding, P:maintenance of apical/basal cell polarity, P:neuron cellular homeostasis, P:protein phosphorylation, P:regulation of catalytic activity	ATG	64	8	-12.43	-25.7	2.07
NP_651888.1_30064	CG1910	CG1910, isoform A	C:nucleoplasm, C:nucleus, P:long-term memory	ATG	64	8	-11.5	-25.6	2.23
NP_611749.2_16340	CG44252	uncharacterized protein, isoform B	C:endoplasmic reticulum, C:integral component of membrane, F:acyl-CoA ligase activity, F:decanoate-CoA ligase activity, F:fatty acid transmembrane transporter activity, F:long-chain fatty acid transporter activity, F:long-chain fatty acid-CoA ligase activity, F:very long-chain fatty acid-CoA ligase activity, P:fatty acid transport, P:triglyceride homeostasis	ATG	60	8	-12.4	-25.3	2.04
NP_001163261.1_16341	CG44253	uncharacterized protein	C:integral component of membrane	ATG	60	8	-12.52	-25.3	2.02
NP_001262144.1_22462	Cpr78Cb	cuticular protein 78Cb, isoform B	C:chitin-based extracellular matrix, F:structural constituent of chitin-based larval cuticle, P:chitin-based cuticle development	ATG	54	8	-11.16	-24.9	2.23
NP_649299.2_22463	Cpr78Cb	cuticular protein 78Cb, isoform A	C:chitin-based extracellular matrix, F:structural constituent of chitin-based larval cuticle, P:chitin-based cuticle development	ATG	54	8	-11.44	-24.9	2.18
NP_730632.1_22510	Syx7	syntaxin 7, isoform A	C:early endosome, C:endomembrane system, C:integral component of membrane, C:plasma membrane, C:SNARE complex, C:synaptic vesicle, F:SNAP receptor activity, F:SNARE binding, P:endosomal vesicle fusion, P:establishment or maintenance of apical/basal cell polarity, P:intracellular protein transport, P:multicellular organism growth, P:negative regulation of cell population proliferation, P:negative …	ATG	56	8	-7.05	-24.7	3.5
NP_730633.1_22511	Syx7	syntaxin 7, isoform B	C:early endosome, C:endomembrane system, C:integral component of membrane, C:plasma membrane, C:SNARE complex, C:synaptic vesicle, F:SNAP receptor activity, F:SNARE binding, P:endosomal vesicle fusion, P:establishment or maintenance of apical/basal cell polarity, P:intracellular protein transport, P:multicellular organism growth, P:negative regulation of cell population proliferation, P:negative …	ATG	56	8	-7.26	-24.7	3.4
NP_001259441.1_2582	Lint-1	l(3)mbt interacting protein 1, isoform D	C:polytene chromosome	ATG	56	8	-10.13	-24.6	2.43
NP_001259440.1_2581	Lint-1	l(3)mbt interacting protein 1, isoform C	C:polytene chromosome	ATG	56	8	-10.48	-24.6	2.35
NP_001262323.1_23681	CG15177	uncharacterized protein, isoform B	F:calcium ion binding	ATG	58	0	-11.85	-24.6	2.08
NP_649672.1_23682	CG15177	uncharacterized protein, isoform A	F:calcium ion binding	ATG	58	0	-11.87	-24.6	2.07
NP_652001.2_22207	DNApol-alpha60	DNA polymerase alpha 60kD	F:4 iron, 4 sulfur cluster binding, F:DNA binding, F:DNA primase activity, F:metal ion binding	ATG	58	8	-8.76	-24.4	2.78
NP_001162967.1_9003	CG9934	CG9934, isoform B	C:cytoplasm, C:nucleus, C:ubiquitin ligase complex, F:ubiquitin-ubiquitin ligase activity, P:protein polyubiquitination, P:protein ubiquitination, P:ubiquitin-dependent ERAD pathway	ATG	58	8	-7.81	-24.2	3.1
NP_609597.1_9002	CG9934	CG9934, isoform A	C:cytoplasm, C:nucleus, C:ubiquitin ligase complex, F:ubiquitin-ubiquitin ligase activity, P:protein polyubiquitination, P:protein ubiquitination, P:ubiquitin-dependent ERAD pathway	ATG	58	8	-8.89	-24.2	2.72
NP_572915.1_3226	CG9941	CG9941	C:cytoplasm, F:ubiquitin protein ligase activity, F:ubiquitin-protein transferase activity, F:zinc ion binding, P:protein ubiquitination	ATG	64	8	-11.56	-24	2.08
NP_001262379.1_24129	bel	belle, isoform B	F:ATP binding, F:ATPase activity, F:nucleic acid binding	ATG	48	0	-8.48	-23.9	2.82
NP_536783.1_24128	bel	belle, isoform A	F:ATP binding, F:helicase activity, F:nucleic acid binding	ATG	48	0	-8.74	-23.9	2.74
NP_727719.1_3181	up	upheld, isoform D	C:troponin complex, P:regulation of muscle contraction	ATG	64	8	-10.11	-23.9	2.36
NP_001285215.1_3182	up	upheld, isoform T	C:troponin complex, P:regulation of muscle contraction	ATG	64	8	-10.56	-23.9	2.26
NP_608629.2_5849	CG15358	uncharacterized protein, isoform B	F:carbohydrate binding	ATG	56	0	-11.81	-23.9	2.02
NP_001303306.1_5850	CG15358	uncharacterized protein, isoform C	F:carbohydrate binding	ATG	56	0	-11.86	-23.9	2.01
NP_572960.1_3357	betaNACtes4	Nascent-associated complex beta-subunit-like, testis 4	C:cytosol, C:nascent polypeptide-associated complex, C:polysomal ribosome	ATG	58	8	-10.28	-23.8	2.31
NP_727778.1_3355	betaNACtes6	Nascent-associated complex beta-subunit-like, testis 6	C:cytosol, C:nascent polypeptide-associated complex, C:polysomal ribosome	ATG	60	8	-11.08	-23.7	2.14
NP_727779.1_3356	betaNACtes3	Nascent-associated complex beta-subunit-like, testis 3	C:cytosol, C:nascent polypeptide-associated complex, C:polysomal ribosome	ATG	60	8	-11.07	-23.7	2.14
NP_647764.1_17948	CG16753	uncharacterized protein	C:90S preribosome, C:nucleolus, C:preribosome, small subunit precursor, P:maturation of SSU-rRNA from tricistronic rRNA transcript (SSU-rRNA, 5.8S rRNA, LSU-rRNA)	ATG	56	8	-6.02	-23.6	3.92
NP_572938.2_3312	betaNACtes1	Nascent-associated complex beta-subunit-like, testis 1	C:cytosol, C:nascent polypeptide-associated complex, C:polysomal ribosome	ATG	56	8	-9.13	-23.4	2.56
NP_001259602.1_3877	caz	cabeza, isoform E	No GO term	ATG	52	0	-10.95	-23.3	2.13
NP_523365.2_3874	caz	cabeza, isoform B	C:catalytic step 2 spliceosome, C:nucleoplasm, C:nucleus, C:transcription factor TFIID complex, F:chromatin binding, F:metal ion binding, F:mRNA binding, F:RNA binding, F:transcription coregulator activity, P:adult locomotory behavior, P:compound eye development, P:larval locomotory behavior, P:mRNA splicing, via spliceosome, P:positive regulation of synaptic growth at neuromuscular junction, P:r…	ATG	52	0	-11.33	-23.3	2.06
NP_650587.1_26326	CG5225	CG5225	C:extracellular matrix, C:extracellular space, F:extracellular matrix structural constituent, P:extracellular matrix organization	ATG	50	0	-10.51	-23.1	2.2
NP_647868.1_18312	VhaM9.7-c	vacuolar H[+	C:integral component of membrane, C:plasma membrane proton-transporting V-type ATPase complex, C:vacuolar proton-transporting V-type ATPase, V0 domain, F:hydrolase activity, F:proton transmembrane transporter activity, P:proton transmembrane transport, P:transmembrane transport	ATG	58	8	-11.45	-23	2.01
NP_727777.1_3354	betaNACtes2	Nascent-associated complex beta-subunit-like, testis 2	No GO term	ATG	58	8	-11.28	-22.6	2
NP_572771.1_2830	CG10362	uncharacterized protein	C:integral component of membrane, C:mitochondria-associated endoplasmic reticulum membrane, C:mitochondrion, F:lipid binding, F:metal ion binding, P:intracellular signal transduction, P:lipid transport, P:mitochondrial calcium ion homeostasis, P:mitochondrion-endoplasmic reticulum membrane tethering	ATG	50	0	-9.69	-22.3	2.3
NP_650381.1_25726	Hexim	hexamethylene bisacetamide inducible, isoform A	C:cytoplasm, C:nucleoplasm, C:nucleus, F:7SK snRNA binding, F:cyclin-dependent protein serine/threonine kinase inhibitor activity, P:negative regulation of cyclin-dependent protein serine/threonine kinase activity, P:negative regulation of transcription by RNA polymerase II	ATG	52	8	-8.43	-22.2	2.63
NP_001285222.1_3210	CG12177	uncharacterized protein, isoform B	No GO term	ATG	58	8	-7.26	-21.8	3
NP_572911.1_3209	CG12177	uncharacterized protein, isoform A	No GO term	ATG	58	8	-7.35	-21.8	2.97
NP_001285223.1_3211	CG12177	uncharacterized protein, isoform C	No GO term	ATG	58	8	-7.41	-21.8	2.94
NP_647858.2_18276	Fit1	fermitin 1, isoform B	C:cytoplasm, F:cell adhesion molecule binding, P:cardiac muscle tissue development, P:cell-matrix adhesion, P:defense response to Gram-negative bacterium, P:integrin-mediated signaling pathway	ATG	52	0	-9.65	-21.8	2.26
NP_728936.1_18275	Fit1	fermitin 1, isoform A	C:cytoplasm, F:cell adhesion molecule binding, P:cardiac muscle tissue development, P:cell-matrix adhesion, P:defense response to Gram-negative bacterium, P:integrin-mediated signaling pathway	ATG	52	0	-9.74	-21.8	2.24
NP_001259680.1_4523	por	porcupine, isoform C	C:integral component of membrane, F:transferase activity, transferring acyl groups	ATG	52	8	-7.42	-21.6	2.91
NP_476890.1_4521	por	porcupine, isoform A	C:integral component of membrane, F:transferase activity, transferring acyl groups	ATG	52	8	-7.66	-21.6	2.82
NP_001259679.1_4522	por	porcupine, isoform B	C:integral component of membrane, F:transferase activity, transferring acyl groups	ATG	52	8	-7.76	-21.6	2.78
NP_001188780.1_8390	SmB	small ribonucleoprotein particle protein SmB	C:Cajal body, C:catalytic step 2 spliceosome, C:cytoplasm, C:nucleus, C:pole plasm, C:precatalytic spliceosome, C:small nuclear ribonucleoprotein complex, C:spliceosomal complex, C:U1 snRNP, C:U2 snRNP, C:U2-type prespliceosome, C:U4 snRNP, C:U4/U6 x U5 tri-snRNP complex, C:U5 snRNP, F:RNA binding, P:germ cell development, P:gonad development, P:mRNA splicing, via spliceosome, P:spermatogenesis	ATG	44	0	-7.22	-21.4	2.97
NP_612100.2_17442	msd1	mitotic spindle density 1	C:cytoplasm, C:microtubule, C:spindle, P:cell cycle, P:cell division, P:microtubule nucleation	ATG	58	0	-10.67	-21.4	2
NP_001334689.1_23507	CG46303	uncharacterized protein	No GO term	ATG	48	0	-9.88	-21.1	2.14
NP_001262497.1_25129	CG4848	CG4848, isoform C	C:Golgi transport complex, P:intra-Golgi vesicle-mediated transport	ATG	52	0	-10.23	-20.8	2.03
NP_611582.1_15854	CG17974	uncharacterized protein	C:extracellular region, C:extracellular space, P:multicellular organism reproduction	ATG	48	0	-8.09	-20.4	2.52
NP_001097385.1_15657	CG34201	uncharacterized protein	No GO term	ATG	50	0	-6.53	-19.8	3.03
NP_001261064.1_14947	CG30323	uncharacterized protein, isoform C	F:serine-type endopeptidase activity	ATG	48	0	-9.57	-19.6	2.05
NP_728826.1_18017	CG32284	uncharacterized protein	C:extracellular region, F:chitin binding, P:chitin metabolic process	ATG	50	0	-8.3	-19.5	2.35
NP_523389.3_4371	OdsH	Ods-site homeobox	C:extracellular space, C:nucleus, F:sequence-specific DNA binding, P:multicellular organism reproduction, P:regulation of transcription, DNA-templated	ATG	60	0	-9.16	-19.5	2.13
NP_651188.1_28028	eIF4G2	eukaryotic translation initiation factor 4G2, isoform A	C:eukaryotic translation initiation factor 4F complex, F:mRNA binding, F:RNA 7-methylguanosine cap binding, F:translation initiation factor activity, P:male meiotic nuclear division, P:spermatogenesis	ATG	62	8	-9.63	-19.5	2.03
NP_609843.1_9899	CG5110	CG5110, isoform A	P:regulation of TOR signaling	ATG	48	0	-9.16	-19.4	2.12
NP_001246062.1_9900	CG5110	CG5110, isoform B	P:regulation of TOR signaling	ATG	48	0	-9.39	-19.4	2.07
NP_649608.1_23550	CG11459	uncharacterized protein, isoform A	C:extracellular space, C:lysosome, F:cysteine-type endopeptidase activity, P:proteolysis involved in cellular protein catabolic process	ATG	50	0	-8.64	-19.1	2.21
NP_995856.2_14501	Sema2a	semaphorin 2a, isoform E	C:cytosol, C:endomembrane system, C:extracellular region, C:extracellular space, F:chemorepellent activity, F:semaphorin receptor binding, P:adult behavior, P:axon guidance, P:dendrite guidance, P:drinking behavior, P:flight behavior, P:negative chemotaxis, P:negative regulation of axon extension involved in axon guidance, P:neural crest cell migration, P:olfactory bulb axon guidance, P:positive …	ATG	60	0	-9.01	-19.1	2.12
NP_001287191.1_23551	CG11459	uncharacterized protein, isoform B	C:extracellular space, C:lysosome, F:cysteine-type endopeptidase activity, P:proteolysis involved in cellular protein catabolic process	ATG	50	0	-9.25	-19.1	2.07
NP_599130.1_14500	Sema2a	semaphorin 2a, isoform B	C:cytosol, C:endomembrane system, C:extracellular region, C:extracellular space, F:chemorepellent activity, F:semaphorin receptor binding, P:adult behavior, P:axon guidance, P:dendrite guidance, P:drinking behavior, P:flight behavior, P:negative chemotaxis, P:negative regulation of axon extension involved in axon guidance, P:neural crest cell migration, P:olfactory bulb axon guidance, P:positive …	ATG	60	0	-9.26	-19.1	2.06
NP_001246788.1_21159	CG43295	uncharacterized protein	No GO term	ATG	46	0	-8.57	-18.9	2.2
NP_649503.1_23209	CG14659	uncharacterized protein	No GO term	ATG	54	0	-9.24	-18.6	2.01
NP_733106.2_28614	Muc96D	mucin 96D	C:extracellular matrix, F:chitin binding, F:extracellular matrix structural constituent, P:chitin metabolic process	ATG	52	0	-8.72	-18.5	2.12
NP_524277.1_24066	Or85a	odorant receptor 85a	C:dendrite membrane, C:integral component of membrane, C:plasma membrane, F:odorant binding, F:olfactory receptor activity, P:detection of chemical stimulus involved in sensory perception of smell, P:signal transduction	ATG	48	0	-8.74	-18.4	2.1
NP_610787.1_13289	CG8550	CG8550	F:metalloendopeptidase activity	ATG	46	0	-7.58	-17.9	2.36
NP_001245542.1_1364	CG43115	uncharacterized protein	C:integral component of membrane	ATG	48	0	-7.93	-17.9	2.26
NP_001036571.2_17082	CG9380	CG9380, isoform G	C:integral component of membrane, F:hydrolase activity	ATG	46	0	-6.86	-17.8	2.59
NP_001261179.1_17083	CG9380	CG9380, isoform F	C:integral component of membrane, F:N-acetylmuramoyl-L-alanine amidase activity	ATG	46	0	-7.29	-17.8	2.44
NP_726511.2_17084	CG9380	CG9380, isoform D	C:integral component of membrane, F:N-acetylmuramoyl-L-alanine amidase activity	ATG	46	0	-7.53	-17.8	2.36
NP_001261180.1_17085	CG9380	CG9380, isoform E	C:integral component of membrane, F:N-acetylmuramoyl-L-alanine amidase activity	ATG	46	0	-7.66	-17.8	2.32
NP_996291.2_28404	nct	nicastrin, isoform D	C:integral component of membrane, P:protein processing	ATG	44	0	-8.38	-17.7	2.11
NP_001262932.1_28401	nct	nicastrin, isoform E	C:integral component of membrane, P:protein processing	ATG	44	0	-8.54	-17.7	2.07
NP_001262263.1_23184	atms	antimeros, isoform B	C:Cdc73/Paf1 complex, C:transcriptionally active chromatin, F:chromatin binding, F:RNA polymerase II complex binding, P:histone modification, P:positive regulation of transcription, DNA-templated, P:transcription elongation from RNA polymerase II promoter	ATG	58	0	-7.82	-17.6	2.25
NP_649493.1_23183	atms	antimeros, isoform A	C:Cdc73/Paf1 complex, C:transcriptionally active chromatin, F:chromatin binding, F:RNA polymerase II complex binding, P:histone modification, P:positive regulation of transcription, DNA-templated, P:transcription elongation from RNA polymerase II promoter	ATG	58	0	-8.13	-17.6	2.16
NP_001033845.1_3495	drd	drop dead	C:integral component of organelle membrane, F:transferase activity, transferring acyl groups other than amino-acyl groups, P:chitin-based cuticle development, P:digestive system process, P:oogenesis	ATG	48	0	-8.41	-17.6	2.09
NP_648715.1_20805	CG17177	uncharacterized protein, isoform A	No GO term	ATG	46	0	-8.65	-17.6	2.03
NP_001262468.1_24792	Tsp86D	tetraspanin 86D, isoform C	C:integral component of membrane, C:integral component of plasma membrane, P:intracellular protein transport, P:nervous system development, P:positive regulation of Notch signaling pathway	ATG	60	0	-8.72	-17.5	2.01
NP_608823.2_6494	CG15429	uncharacterized protein, isoform A	No GO term	ATG	44	0	-5.72	-17.3	3.03
NP_001247093.1_25628	CG43291	uncharacterized protein, isoform A	No GO term	ATG	46	0	-8.48	-17.3	2.04
NP_001303506.1_25629	CG43291	uncharacterized protein, isoform C	No GO term	ATG	46	0	-8.46	-17.3	2.04
NP_001245405.1_30160	pan	pangolin, isoform Q	C:nucleus, F:DNA binding, P:Wnt signaling pathway	ATG	42	0	-6.35	-17.2	2.71
NP_001033798.1_30161	pan	pangolin, isoform I	C:nucleoplasm, C:nucleus, C:transcription factor complex, F:beta-catenin binding, F:DNA-binding transcription activator activity, RNA polymerase II-specific, F:DNA-binding transcription factor activity, F:DNA-binding transcription factor activity, RNA polymerase II-specific, F:kinase binding, F:repressing transcription factor binding, F:sequence-specific DNA binding, F:transcription regulatory re…	ATG	42	0	-6.39	-17.2	2.69
NP_726522.1_30154	pan	pangolin, isoform A	C:nucleoplasm, C:nucleus, C:transcription factor complex, F:beta-catenin binding, F:DNA-binding transcription activator activity, RNA polymerase II-specific, F:DNA-binding transcription factor activity, F:DNA-binding transcription factor activity, RNA polymerase II-specific, F:kinase binding, F:repressing transcription factor binding, F:sequence-specific DNA binding, F:transcription regulatory re…	ATG	42	0	-6.52	-17.2	2.64
NP_001245406.1_30157	pan	pangolin, isoform R	C:nucleoplasm, C:nucleus, C:transcription factor complex, F:beta-catenin binding, F:DNA-binding transcription activator activity, RNA polymerase II-specific, F:DNA-binding transcription factor activity, F:DNA-binding transcription factor activity, RNA polymerase II-specific, F:kinase binding, F:repressing transcription factor binding, F:sequence-specific DNA binding, F:transcription regulatory re…	ATG	42	0	-6.54	-17.2	2.63
NP_726527.2_30158	pan	pangolin, isoform S	C:nucleoplasm, C:nucleus, C:transcription factor complex, F:beta-catenin binding, F:DNA-binding transcription activator activity, RNA polymerase II-specific, F:DNA-binding transcription factor activity, F:DNA-binding transcription factor activity, RNA polymerase II-specific, F:kinase binding, F:repressing transcription factor binding, F:sequence-specific DNA binding, F:transcription regulatory re…	ATG	42	0	-6.54	-17.2	2.63
NP_001014685.1_30159	pan	pangolin, isoform H	C:nucleoplasm, C:nucleus, C:transcription factor complex, F:beta-catenin binding, F:DNA-binding transcription activator activity, RNA polymerase II-specific, F:DNA-binding transcription factor activity, F:DNA-binding transcription factor activity, RNA polymerase II-specific, F:kinase binding, F:repressing transcription factor binding, F:sequence-specific DNA binding, F:transcription regulatory re…	ATG	42	0	-6.54	-17.2	2.63
NP_524619.3_30156	pan	pangolin, isoform B	C:nucleoplasm, C:nucleus, C:transcription factor complex, F:beta-catenin binding, F:DNA-binding transcription activator activity, RNA polymerase II-specific, F:DNA-binding transcription factor activity, F:DNA-binding transcription factor activity, RNA polymerase II-specific, F:kinase binding, F:repressing transcription factor binding, F:sequence-specific DNA binding, F:transcription regulatory re…	ATG	42	0	-6.62	-17.2	2.6
NP_726524.1_30155	pan	pangolin, isoform D	C:nucleoplasm, C:nucleus, C:transcription factor complex, F:beta-catenin binding, F:DNA-binding transcription activator activity, RNA polymerase II-specific, F:DNA-binding transcription factor activity, F:DNA-binding transcription factor activity, RNA polymerase II-specific, F:kinase binding, F:repressing transcription factor binding, F:sequence-specific DNA binding, F:transcription regulatory re…	ATG	42	0	-6.68	-17.2	2.58
NP_573259.2_4420	CG6847	CG6847, isoform A	C:extracellular space, F:carboxylic ester hydrolase activity, F:lipase activity, P:lipid catabolic process	ATG	50	0	-7.66	-17.2	2.25
NP_001285397.1_4421	CG6847	CG6847, isoform B	C:extracellular space, F:carboxylic ester hydrolase activity, F:lipase activity, P:lipid catabolic process	ATG	50	0	-7.89	-17.2	2.18
NP_572585.3_2263	CG1468	CG1468	No GO term	ATG	42	0	-6.13	-17	2.77
NP_650495.1_26020	CG4576	CG4576	C:integral component of membrane, F:transferase activity, transferring acyl groups other than amino-acyl groups	ATG	46	0	-8.34	-16.9	2.03
NP_001246155.1_11438	Spn42De	serpin 42De, isoform B	C:extracellular space, F:serine-type endopeptidase inhibitor activity, P:negative regulation of endopeptidase activity, P:negative regulation of proteolysis	ATG	52	0	-7.69	-16.8	2.18
NP_726893.2_932	ec	echinus, isoform A	F:protein phosphatase 1 binding, F:thiol-dependent ubiquitinyl hydrolase activity, P:compound eye retinal cell programmed cell death, P:ommatidial rotation, P:positive regulation of compound eye retinal cell programmed cell death, P:protein deubiquitination	ATG	58	0	-8.16	-16.8	2.06
NP_609713.1_9326	Cpr35B	cuticular protein 35B	C:chitin-based extracellular matrix, C:extracellular matrix, F:structural constituent of chitin-based larval cuticle, P:chitin-based cuticle development	ATG	56	0	-8.12	-16.7	2.06
NP_477154.1_9760	Cyt-b5-r	cytochrome b5-related, isoform A	C:integral component of membrane, F:heme binding, F:metal ion binding, F:oxidoreductase activity, P:lipid metabolic process	ATG	46	0	-6.43	-16.6	2.58
NP_001260514.1_9761	Cyt-b5-r	cytochrome b5-related, isoform B	C:integral component of membrane, F:heme binding, F:metal ion binding, F:oxidoreductase activity, P:lipid metabolic process	ATG	46	0	-7.02	-16.6	2.36
NP_001262117.1_22279	CG5059	CG5059, isoform E	C:integral component of membrane, C:mitochondrial outer membrane, C:nucleus, P:mitochondrial outer membrane permeabilization, P:positive regulation of apoptotic process, P:regulation of programmed cell death	ATG	54	0	-7.96	-16.6	2.09
NP_730552.1_22278	CG5059	CG5059, isoform C	C:integral component of membrane, C:mitochondrial outer membrane, C:nucleus, P:mitochondrial outer membrane permeabilization, P:positive regulation of apoptotic process, P:regulation of programmed cell death	ATG	54	0	-8.01	-16.6	2.07
NP_536733.1_13126	128up	upstream of RpIII128	C:cytoplasm, F:GTP binding, P:cytoplasmic translation	ATG	52	0	-6.79	-16.2	2.38
NP_001027577.2_29544	kay	kayak, isoform F	C:cytoplasm, C:nucleoplasm, C:nucleus, C:transcription factor complex, F:DNA binding, F:DNA-binding transcription activator activity, RNA polymerase II-specific, F:DNA-binding transcription factor activity, RNA polymerase II-specific, F:protein heterodimerization activity, F:protein serine/threonine kinase activity, F:repressing transcription factor binding, F:RNA polymerase II cis-regulatory reg…	ATG	56	0	-7.87	-16.2	2.06
NP_001259748.1_5113	Ntf-2	nuclear transport factor-2, isoform C	C:nuclear pore central transport channel, P:nucleocytoplasmic transport, P:positive regulation of antimicrobial peptide biosynthetic process, P:protein import into nucleus	ATG	48	0	-6.81	-16.1	2.36
NP_001287362.1_26147	CG31287	uncharacterized protein, isoform B	No GO term	ATG	42	0	-7.36	-16.1	2.19
NP_732119.1_26146	CG31287	uncharacterized protein, isoform A	No GO term	ATG	42	0	-7.73	-16.1	2.08
NP_001263036.1_29252	Dhc98D	dynein heavy chain at 89D, isoform D	C:axoneme, C:dynein complex, C:inner dynein arm, F:ATP binding, F:ATP-dependent microtubule motor activity, minus-end-directed, F:dynein intermediate chain binding, F:dynein light intermediate chain binding, P:cilium movement, P:microtubule-based movement	ATG	56	0	-7.81	-16.1	2.06
NP_001188522.1_287	DAAM	dishevelled associated activator of morphogenesis, isoform D	C:axonal growth cone, C:postsynapse, C:presynapse, C:presynaptic active zone, C:sarcoplasm, C:striated muscle thin filament, C:Z disc, F:actin binding, F:Rho GTPase binding, P:actin filament bundle assembly, P:axon extension, P:axon guidance, P:muscle thin filament assembly, P:mushroom body development, P:open tracheal system development, P:positive regulation of actin filament polymerization, P:…	ATG	46	0	-7.03	-16	2.28
NP_731797.1_25412	CG9813	CG9813, isoform F	No GO term	ATG	54	0	-7.56	-15.8	2.09
NP_731800.1_25415	CG9813	CG9813, isoform D	No GO term	ATG	54	0	-7.62	-15.8	2.07
NP_731796.1_25411	CG9813	CG9813, isoform C	No GO term	ATG	54	0	-7.82	-15.8	2.02
NP_731798.1_25413	CG9813	CG9813, isoform A	No GO term	ATG	54	0	-7.81	-15.8	2.02
NP_726121.3_15987	CG13492	uncharacterized protein	No GO term	ATG	42	0	-7.84	-15.7	2
NP_477376.1_16584	CG4585	CG4585, isoform A	C:integral component of membrane	ATG	52	0	-6.18	-15.6	2.52
NP_001286790.1_16587	CG4585	CG4585, isoform D	C:integral component of membrane	ATG	52	0	-6.54	-15.6	2.39
NP_001286789.1_16586	CG4585	CG4585, isoform C	C:integral component of membrane	ATG	52	0	-6.68	-15.6	2.34
NP_001286788.1_16585	CG4585	CG4585, isoform B	C:integral component of membrane	ATG	52	0	-6.72	-15.6	2.32
NP_648880.1_21261	Tcs3	Tcs3	C:cytoplasm, C:EKC/KEOPS complex, C:nucleus, F:metal ion binding, F:N(6)-L-threonylcarbamoyladenine synthase activity, P:positive regulation of translational initiation, P:tRNA threonylcarbamoyladenosine modification	ATG	42	0	-6.94	-15.6	2.25
NP_609828.2_9831	CG12620	uncharacterized protein, isoform A	F:protein phosphatase inhibitor activity, P:regulation of phosphoprotein phosphatase activity, P:regulation of signal transduction	ATG	50	0	-7.66	-15.6	2.04
NP_001260634.1_10560	CG2614	CG2614, isoform C	F:methyltransferase activity, P:methylation	ATG	48	0	-6.68	-15.1	2.26
NP_610045.1_10559	CG2614	CG2614, isoform A	F:methyltransferase activity, P:methylation	ATG	48	0	-7.12	-15.1	2.12
NP_650778.2_26833	CG6026	CG6026	C:nuclear chromosome, P:chromatin remodeling	ATG	46	0	-7.23	-15	2.07
NP_001261482.1_18837	CG8549	CG8549, isoform B	P:mature ribosome assembly	ATG	46	0	-4.11	-14.7	3.58
NP_648057.2_18836	CG8549	CG8549, isoform A	P:mature ribosome assembly	ATG	46	0	-4.59	-14.7	3.2
NP_523985.1_19471	Tsp66E	tetraspanin 66E, isoform A	C:integral component of membrane, C:integral component of plasma membrane, C:plasma membrane	ATG	30	0	-5.3	-14.7	2.77
NP_729423.1_19472	Tsp66E	tetraspanin 66E, isoform B	C:integral component of membrane, C:integral component of plasma membrane, C:plasma membrane	ATG	30	0	-5.57	-14.7	2.64
NP_729424.1_19473	Tsp66E	tetraspanin 66E, isoform C	C:integral component of membrane, C:integral component of plasma membrane, C:plasma membrane	ATG	30	0	-5.78	-14.7	2.55
NP_001027122.2_19730	CNMaR	CNMamide receptor	C:integral component of membrane, F:neuropeptide receptor activity, P:G protein-coupled receptor signaling pathway, P:neuropeptide signaling pathway	ATG	42	0	-5.87	-14.7	2.5
NP_648102.2_18962	Rint1	RAD50 interactor 1	C:endoplasmic reticulum, P:Golgi vesicle transport	ATG	52	0	-6.95	-14.7	2.11
NP_001246009.2_8945	PICK1	protein interacting with C kinase 1, isoform F	C:cytoplasm, C:neuron projection, C:neuronal cell body, C:plasma membrane, C:postsynaptic density, C:postsynaptic early endosome, C:synapse, C:synaptic vesicle, C:trans-Golgi network membrane, F:kinase activity, F:phospholipid binding, F:protein domain specific binding, F:protein kinase C binding, P:cellular response to sucrose stimulus, P:dendritic spine maintenance, P:dendritic spine organizati…	ATG	44	0	-7.18	-14.7	2.05
NP_001285880.1_8944	PICK1	protein interacting with C kinase 1, isoform D	C:cytoplasm, C:neuron projection, C:neuronal cell body, C:plasma membrane, C:postsynaptic density, C:postsynaptic early endosome, C:synapse, C:synaptic vesicle, C:trans-Golgi network membrane, F:kinase activity, F:phospholipid binding, F:protein domain specific binding, F:protein kinase C binding, P:cellular response to sucrose stimulus, P:dendritic spine maintenance, P:dendritic spine organizati…	ATG	44	0	-7.27	-14.7	2.02
NP_001036565.1_15802	CG15661	uncharacterized protein, isoform B	C:integral component of membrane, C:intracellular membrane-bounded organelle, F:glucuronosyltransferase activity, F:UDP-glycosyltransferase activity	ATG	42	0	-6.87	-14.6	2.12
NP_611564.2_15803	CG15661	uncharacterized protein, isoform A	C:integral component of membrane, C:intracellular membrane-bounded organelle, F:glucuronosyltransferase activity, F:UDP-glycosyltransferase activity	ATG	42	0	-7.09	-14.6	2.06
NP_995714.2_9374	CG18636	uncharacterized protein	F:serine-type endopeptidase activity	ATG	40	0	-6.69	-14.5	2.17
NP_608775.1_6298	CG31952	uncharacterized protein, isoform A	No GO term	ATG	56	0	-6.87	-14.5	2.11
NP_001285585.1_6299	CG31952	uncharacterized protein, isoform B	No GO term	ATG	56	0	-7.06	-14.5	2.05
NP_611461.3_15532	ppk6	pickpocket 6	C:integral component of membrane, F:sodium channel activity, P:sodium ion transport	ATG	50	0	-4.54	-14.4	3.17
NP_001286068.1_10142	tup	tailup, isoform C	C:nucleus, F:DNA-binding transcription factor activity, RNA polymerase II-specific, F:metal ion binding, F:RNA polymerase II activating transcription factor binding, F:RNA polymerase II cis-regulatory region sequence-specific DNA binding, F:RNA polymerase II regulatory region sequence-specific DNA binding, P:amnioserosa maintenance, P:axon guidance, P:axonogenesis, P:chaeta development, P:chaeta …	ATG	50	0	-6.04	-14.4	2.38
NP_476775.1_10141	tup	tailup, isoform A	C:nucleus, F:DNA-binding transcription factor activity, RNA polymerase II-specific, F:metal ion binding, F:RNA polymerase II activating transcription factor binding, F:RNA polymerase II cis-regulatory region sequence-specific DNA binding, F:RNA polymerase II regulatory region sequence-specific DNA binding, P:amnioserosa maintenance, P:axon guidance, P:axonogenesis, P:chaeta development, P:chaeta …	ATG	50	0	-6.08	-14.4	2.37
NP_476774.1_10143	tup	tailup, isoform B	C:nucleus, F:DNA-binding transcription factor activity, RNA polymerase II-specific, F:metal ion binding, F:RNA polymerase II activating transcription factor binding, F:RNA polymerase II cis-regulatory region sequence-specific DNA binding, F:RNA polymerase II regulatory region sequence-specific DNA binding, P:amnioserosa maintenance, P:axon guidance, P:axonogenesis, P:chaeta development, P:chaeta …	ATG	50	0	-6.39	-14.4	2.25
NP_001259329.1_1918	Trf2	TATA box binding protein-related factor 2, isoform I	C:female germ cell nucleus, C:male germ cell nucleus, C:nucleus, C:polytene chromosome, C:transcription factor complex, C:transcription factor TFIID complex, F:chromatin binding, F:core promoter binding, F:DNA-binding transcription factor activity, F:RNA polymerase II cis-regulatory region sequence-specific DNA binding, F:RNA polymerase II core promoter sequence-specific DNA binding, F:RNA polyme…	ATG	46	0	-6.96	-14.4	2.07
NP_001096905.1_1915	Trf2	TATA box binding protein-related factor 2, isoform E	C:female germ cell nucleus, C:male germ cell nucleus, C:nucleus, C:polytene chromosome, C:transcription factor complex, C:transcription factor TFIID complex, F:chromatin binding, F:core promoter binding, F:DNA-binding transcription factor activity, F:RNA polymerase II cis-regulatory region sequence-specific DNA binding, F:RNA polymerase II core promoter sequence-specific DNA binding, F:RNA polyme…	ATG	46	0	-7.16	-14.4	2.01
NP_647698.1_17735	CG8960	CG8960, isoform A	No GO term	ATG	50	0	-5.52	-14.3	2.59
NP_610055.1_10584	Ns4	nucleostemin 4	F:GTP binding, F:GTPase activity	ATG	50	0	-6.8	-14.3	2.1
NP_995705.1_9215	CG33307	uncharacterized protein, isoform A	No GO term	ATG	44	0	-5.6	-14.2	2.54
NP_001285911.1_9216	CG33307	uncharacterized protein, isoform B	No GO term	ATG	44	0	-5.96	-14.2	2.38
NP_001027438.1_15161	CheA56a	chemosensory protein A 56a	C:extracellular region, P:sensory perception of chemical stimulus	ATG	40	0	-6.65	-14.2	2.13
NP_001097080.2_6496	Traf4	TNF-receptor-associated factor 4, isoform E	C:apical cortex, C:apical part of cell, C:cytoplasm, F:ubiquitin-protein transferase activity, F:zinc ion binding, P:activation of NF-kappaB-inducing kinase activity, P:adherens junction organization, P:apical constriction involved in gastrulation, P:asymmetric protein localization involved in cell fate determination, P:defense response to Gram-negative bacterium, P:dorsal closure, P:eye developm…	ATG	54	0	-5.66	-14.1	2.49
NP_611563.1_15801	CG4302	CG4302	C:endoplasmic reticulum, C:integral component of membrane, C:intracellular membrane-bounded organelle, F:glucuronosyltransferase activity, F:UDP-glycosyltransferase activity, P:UDP-glucose metabolic process	ATG	44	0	-6.14	-14.1	2.3
NP_001188835.1_9958	CG42659	uncharacterized protein	No GO term	ATG	56	0	-6.88	-14.1	2.05
NP_649577.1_23458	CG1239	CG1239, isoform A	F:methyltransferase activity, P:methylation	ATG	42	0	-2.77	-14	5.06
NP_001287185.1_23459	CG1239	CG1239, isoform B	F:methyltransferase activity, P:methylation	ATG	42	0	-2.81	-14	4.99
NP_001287186.1_23460	CG1239	CG1239, isoform C	F:methyltransferase activity, P:methylation	ATG	42	0	-3.22	-14	4.35
NP_572738.1_2719	CG2371	CG2371, isoform B	No GO term	ATG	44	0	-6	-14	2.33
NP_001096901.1_1710	CG34337	uncharacterized protein	No GO term	ATG	44	0	-6.58	-14	2.13
NP_723505.2_8162	Apf	diadenosine tetraphosphate hydrolase	F:bis(5'-nucleosyl)-tetraphosphatase (asymmetrical) activity	ATG	40	0	-6.89	-14	2.03
NP_733096.1_28584	CG31436	uncharacterized protein	No GO term	ATG	46	0	-6.3	-13.9	2.21
NP_523475.3_6642	Sgs1	salivary gland secretion 1	C:adhesive extracellular matrix, C:extracellular matrix, F:extracellular matrix structural constituent, P:puparial adhesion	ATG	32	0	-5.8	-13.8	2.38
NP_001259670.1_4471	wupA	wings up A, isoform M	C:troponin complex	ATG	50	0	-5.05	-13.7	2.71
NP_001259669.1_4470	wupA	wings up A, isoform L	C:troponin complex	ATG	50	0	-5.45	-13.7	2.52
NP_001259668.1_4469	wupA	wings up A, isoform K	C:troponin complex	ATG	50	0	-5.5	-13.7	2.49
NP_001260456.1_9291	Dyrk2	Dual-specificity tyrosine phosphorylation-regulated kinase 2, isoform G	F:ATP binding, F:protein kinase activity	ATG	34	0	-5.53	-13.6	2.46
NP_001036715.1_26108	Mhcl	myosin heavy chain-like, isoform G	C:myosin complex, C:sarcomere, F:actin filament binding, F:ATP binding, F:ATPase activity, F:motor activity	ATG	54	0	-5.54	-13.6	2.46
NP_732109.2_26107	Mhcl	myosin heavy chain-like, isoform B	C:myosin complex, C:sarcomere, F:actin filament binding, F:ATP binding, F:ATPase activity, F:motor activity	ATG	54	0	-5.57	-13.6	2.44
NP_732108.2_26104	Mhcl	myosin heavy chain-like, isoform A	C:myosin complex, C:sarcomere, F:actin filament binding, F:ATP binding, F:ATPase activity, F:motor activity	ATG	54	0	-5.69	-13.6	2.39
NP_523619.2_11150	TpnC41C	troponin C at 41C, isoform A	F:calcium ion binding	ATG	38	0	-4.98	-13.5	2.71
NP_001246139.1_11151	TpnC41C	troponin C at 41C, isoform B	F:calcium ion binding	ATG	38	0	-5.55	-13.5	2.43
NP_608917.3_6791	Cyp4ac2	Cyp4ac2	C:endoplasmic reticulum membrane, F:heme binding, F:iron ion binding, F:monooxygenase activity, F:oxidoreductase activity, acting on paired donors, with incorporation or reduction of molecular oxygen	ATG	44	0	-6.28	-13.5	2.15
NP_001097983.1_29855	CG34432	uncharacterized protein	C:integral component of membrane	ATG	52	0	-6.29	-13.5	2.15

## Sheet: Homo_sapiens
id	gene	protein	go_info	icodon	gc_percent	G-quartet	random_mfe	mfe	ratio
XP_006711880.1_10414	WDR26	WD repeat-containing protein 26 isoform X1	NCBI protein ID is absent in the uniprot data file	ATG	78	32	-31.4	-72	2.29
XP_005273330.1_10415	WDR26	WD repeat-containing protein 26 isoform X2	NCBI protein ID is absent in the uniprot data file	ATG	78	32	-31.79	-72	2.27
NP_079436.4_10416	WDR26	WD repeat-containing protein 26 isoform a	C:cytoplasm, C:cytosol, C:mitochondrion, C:nucleoplasm, C:nucleus, C:ubiquitin ligase complex	ATG	78	32	-31.97	-72	2.25
NP_001108585.2_10413	WDR26	WD repeat-containing protein 26 isoform b	C:cytoplasm, C:cytosol, C:mitochondrion, C:nucleoplasm, C:nucleus, C:ubiquitin ligase complex	ATG	78	32	-33.79	-72	2.13
NP_065922.3_112308	LRCH2	leucine-rich repeat and calponin homology domain-containing protein 2 isoform 1	No GO term	ATG	66	24	-15.33	-56.7	3.7
XP_016885185.1_112309	LRCH2	leucine-rich repeat and calponin homology domain-containing protein 2 isoform X2	NCBI protein ID is absent in the uniprot data file	ATG	66	24	-16.99	-56.7	3.34
NP_001230892.1_112307	LRCH2	leucine-rich repeat and calponin homology domain-containing protein 2 isoform 2	No GO term	ATG	66	24	-17.02	-56.7	3.33
XP_006724787.2_112306	LRCH2	leucine-rich repeat and calponin homology domain-containing protein 2 isoform X1	NCBI protein ID is absent in the uniprot data file	ATG	66	24	-17.09	-56.7	3.32
NP_001118230.1_88147	SPNS2	protein spinster homolog 2	C:endosome membrane, C:integral component of membrane, C:plasma membrane, F:sphingolipid transporter activity, P:B cell homeostasis, P:bone development, P:lipid transport, P:lymph node development, P:lymphocyte migration, P:regulation of eye pigmentation, P:regulation of humoral immune response, P:sphingolipid metabolic process, P:sphingosine-1-phosphate receptor signaling pathway, P:T cell homeo…	ATG	84	16	-24.73	-50.8	2.05
NP_001153123.1_35612	BOD1	biorientation of chromosomes in cell division protein 1 isoform b	C:cell, C:centrosome, C:condensed chromosome outer kinetochore, C:cytoplasm, C:spindle microtubule, C:spindle pole, F:protein phosphatase 2A binding, F:protein phosphatase inhibitor activity, P:cell division, P:mitotic metaphase plate congression, P:mitotic sister chromatid biorientation, P:mitotic sister chromatid cohesion, centromeric, P:negative regulation of phosphoprotein phosphatase activit…	ATG	80	16	-23.14	-49.7	2.15
NP_612378.1_35614	BOD1	biorientation of chromosomes in cell division protein 1 isoform a	C:cell, C:centrosome, C:condensed chromosome outer kinetochore, C:cytoplasm, C:spindle microtubule, C:spindle pole, F:protein phosphatase 2A binding, F:protein phosphatase inhibitor activity, P:cell division, P:mitotic metaphase plate congression, P:mitotic sister chromatid biorientation, P:mitotic sister chromatid cohesion, centromeric, P:negative regulation of phosphoprotein phosphatase activit…	ATG	80	16	-23.69	-49.7	2.1
NP_071322.1_59900	FBXW4	F-box/WD repeat-containing protein 4 isoform 1	P:cartilage development, P:embryonic digit morphogenesis, P:positive regulation of mesenchymal cell proliferation	ATG	78	16	-21.1	-44	2.09
XP_005270110.2_59901	FBXW4	F-box/WD repeat-containing protein 4 isoform X1	NCBI protein ID is absent in the uniprot data file	ATG	78	16	-21.09	-44	2.09
NP_001276091.1_86099	DRC7	dynein regulatory complex subunit 7 isoform a	C:cytoplasm, C:cytoskeleton, C:motile cilium, P:cell motility, P:flagellated sperm motility	ATG	72	16	-18.24	-42.5	2.33
XP_011521679.1_86100	DRC7	dynein regulatory complex subunit 7 isoform X1	NCBI protein ID is absent in the uniprot data file	ATG	72	16	-18.41	-42.5	2.31
NP_001276092.1_86101	DRC7	dynein regulatory complex subunit 7 isoform b	C:cytoplasm, C:cytoskeleton, C:motile cilium, P:cell motility, P:flagellated sperm motility	ATG	72	16	-18.52	-42.5	2.3
XP_011521680.1_86102	DRC7	dynein regulatory complex subunit 7 isoform X2	C:cytoplasm, C:cytoskeleton, C:motile cilium, P:cell motility, P:flagellated sperm motility	ATG	72	16	-18.62	-42.5	2.28
NP_115645.4_86098	DRC7	dynein regulatory complex subunit 7 isoform a	C:cytoplasm, C:cytoskeleton, C:motile cilium, P:cell motility, P:flagellated sperm motility	ATG	72	16	-18.95	-42.5	2.24
NP_001071171.2_4457	MIER1	mesoderm induction early response protein 1 isoform e	C:cytoplasm, C:nucleoplasm, C:nucleus, C:protein-containing complex, C:transcriptional repressor complex, F:DNA binding, F:DNA-binding transcription factor activity, RNA polymerase II-specific, F:histone deacetylase binding, F:RNA polymerase II repressing transcription factor binding, F:transcription corepressor activity, P:histone deacetylation, P:negative regulation of transcription by RNA poly…	ATG	78	16	-19.13	-42.5	2.22
NP_001337459.1_4458	MIER1	mesoderm induction early response protein 1 isoform k	NCBI protein ID is absent in the uniprot data file	ATG	78	16	-20.33	-42.5	2.09
XP_011540167.1_4460	MIER1	mesoderm induction early response protein 1 isoform X1	NCBI protein ID is absent in the uniprot data file	ATG	78	16	-20.37	-42.5	2.09
XP_016857412.1_4459	MIER1	mesoderm induction early response protein 1 isoform X4	NCBI protein ID is absent in the uniprot data file	ATG	78	16	-20.74	-42.5	2.05
NP_001071168.2_4461	MIER1	mesoderm induction early response protein 1 isoform b	C:cytoplasm, C:nucleoplasm, C:nucleus, C:protein-containing complex, C:transcriptional repressor complex, F:DNA binding, F:DNA-binding transcription factor activity, RNA polymerase II-specific, F:histone deacetylase binding, F:RNA polymerase II repressing transcription factor binding, F:transcription corepressor activity, P:histone deacetylation, P:negative regulation of transcription by RNA poly…	ATG	78	16	-20.82	-42.5	2.04
NP_055935.4_13689	ALMS1	Alstrom syndrome protein 1	C:centrosome, C:cilium, C:cytosol, C:spindle pole, F:microtubule binding, P:ciliary basal body-plasma membrane docking, P:endosomal transport, P:G2/M transition of mitotic cell cycle, P:positive regulation of cold-induced thermogenesis, P:regulation of centriole replication, P:regulation of G2/M transition of mitotic cell cycle, P:regulation of stress fiber assembly	ATG	70	16	-15.55	-42.3	2.72
XP_016879485.1_90974	HDAC5	histone deacetylase 5 isoform X10	NCBI protein ID is absent in the uniprot data file	ATG	76	8	-20.98	-42.1	2.01
XP_024307230.1_101064	MAMSTR	MEF2-activating motif and SAP domain-containing transcriptional regulator isoform X5	NCBI protein ID is absent in the uniprot data file	ATG	74	0	-18.15	-41.8	2.3
XP_024307231.1_101065	MAMSTR	MEF2-activating motif and SAP domain-containing transcriptional regulator isoform X5	NCBI protein ID is absent in the uniprot data file	ATG	74	0	-18.61	-41.8	2.25
NP_001284682.1_101066	MAMSTR	MEF2-activating motif and SAP domain-containing transcriptional regulator isoform 3	C:nucleus, F:RNA polymerase II transcription factor binding, F:transcription coregulator activity, P:positive regulation of myotube differentiation, P:positive regulation of transcription by RNA polymerase II, P:regulation of transcription by RNA polymerase II	ATG	74	0	-18.57	-41.8	2.25
NP_872380.1_101068	MAMSTR	MEF2-activating motif and SAP domain-containing transcriptional regulator isoform 2	C:nucleus, F:RNA polymerase II transcription factor binding, F:transcription coregulator activity, P:positive regulation of myotube differentiation, P:positive regulation of transcription by RNA polymerase II, P:regulation of transcription by RNA polymerase II	ATG	74	0	-18.69	-41.8	2.24
XP_011525109.1_101069	MAMSTR	MEF2-activating motif and SAP domain-containing transcriptional regulator isoform X1	C:nucleus, F:RNA polymerase II transcription factor binding, F:transcription coregulator activity, P:positive regulation of myotube differentiation, P:positive regulation of transcription by RNA polymerase II, P:regulation of transcription by RNA polymerase II	ATG	74	0	-18.63	-41.8	2.24
XP_011525111.1_101067	MAMSTR	MEF2-activating motif and SAP domain-containing transcriptional regulator isoform X5	C:nucleus, F:RNA polymerase II transcription factor binding, F:transcription coregulator activity, P:positive regulation of myotube differentiation, P:positive regulation of transcription by RNA polymerase II, P:regulation of transcription by RNA polymerase II	ATG	74	0	-18.87	-41.8	2.21
NP_001140157.1_192	TMEM88B	transmembrane protein 88B	C:integral component of membrane, C:plasma membrane, F:PDZ domain binding	ATG	70	16	-14.08	-40.3	2.86
XP_016870159.1_52494	APBA1	amyloid-beta A4 precursor protein-binding family A member 1 isoform X1	C:cytoplasm, C:cytosol, C:dendritic spine, C:glutamatergic synapse, C:Golgi apparatus, C:nucleus, C:perinuclear region of cytoplasm, C:plasma membrane, C:presynaptic active zone membrane, C:Schaffer collateral - CA1 synapse, C:synapse, C:synaptic vesicle, F:amyloid-beta binding, P:axo-dendritic transport, P:cell adhesion, P:chemical synaptic transmission, P:gamma-aminobutyric acid secretion, P:gl…	ATG	70	16	-15.42	-38.59	2.5
XP_005252025.1_52493	APBA1	amyloid-beta A4 precursor protein-binding family A member 1 isoform X2	C:cytoplasm, C:cytosol, C:dendritic spine, C:glutamatergic synapse, C:Golgi apparatus, C:nucleus, C:perinuclear region of cytoplasm, C:plasma membrane, C:presynaptic active zone membrane, C:Schaffer collateral - CA1 synapse, C:synapse, C:synaptic vesicle, F:amyloid-beta binding, P:axo-dendritic transport, P:cell adhesion, P:chemical synaptic transmission, P:gamma-aminobutyric acid secretion, P:gl…	ATG	70	16	-16.97	-38.59	2.27
NP_001154.2_52495	APBA1	amyloid-beta A4 precursor protein-binding family A member 1	C:cytoplasm, C:cytosol, C:dendritic spine, C:glutamatergic synapse, C:Golgi apparatus, C:nucleus, C:perinuclear region of cytoplasm, C:plasma membrane, C:presynaptic active zone membrane, C:Schaffer collateral - CA1 synapse, C:synapse, C:synaptic vesicle, F:amyloid-beta binding, P:axo-dendritic transport, P:cell adhesion, P:chemical synaptic transmission, P:gamma-aminobutyric acid secretion, P:gl…	ATG	70	16	-17.26	-38.59	2.24
XP_011516919.1_52496	APBA1	amyloid-beta A4 precursor protein-binding family A member 1 isoform X1	C:cytoplasm, C:cytosol, C:dendritic spine, C:glutamatergic synapse, C:Golgi apparatus, C:nucleus, C:perinuclear region of cytoplasm, C:plasma membrane, C:presynaptic active zone membrane, C:Schaffer collateral - CA1 synapse, C:synapse, C:synaptic vesicle, F:amyloid-beta binding, P:axo-dendritic transport, P:cell adhesion, P:chemical synaptic transmission, P:gamma-aminobutyric acid secretion, P:gl…	ATG	70	16	-17.37	-38.59	2.22
NP_064560.2_96766	DUS3L	tRNA-dihydrouridine(47) synthase [NAD(P)(+)	F:flavin adenine dinucleotide binding, F:metal ion binding, F:tRNA dihydrouridine synthase activity	ATG	68	8	-16.1	-36.8	2.29
NP_001155091.1_96764	DUS3L	tRNA-dihydrouridine(47) synthase [NAD(P)(+)	F:flavin adenine dinucleotide binding, F:metal ion binding, F:RNA binding, F:tRNA dihydrouridine synthase activity	ATG	68	8	-16.38	-36.8	2.25
XP_016882509.1_96765	DUS3L	tRNA-dihydrouridine(47) synthase [NAD(P)(+)	NCBI protein ID is absent in the uniprot data file	ATG	68	8	-16.39	-36.8	2.24
XP_024309551.1_24533	ABTB1	ankyrin repeat and BTB/POZ domain-containing protein 1 isoform X3	NCBI protein ID is absent in the uniprot data file	ATG	70	12	-17.21	-36.29	2.11
XP_024309550.1_24532	ABTB1	ankyrin repeat and BTB/POZ domain-containing protein 1 isoform X2	NCBI protein ID is absent in the uniprot data file	ATG	70	12	-18.07	-36.29	2.01
XP_016873079.1_61457	CRACR2B	EF-hand calcium-binding domain-containing protein 4A isoform X3	NCBI protein ID is absent in the uniprot data file	ATG	70	8	-13.6	-35.7	2.63
XP_016873080.1_61458	CRACR2B	EF-hand calcium-binding domain-containing protein 4A isoform X3	NCBI protein ID is absent in the uniprot data file	ATG	70	8	-14.08	-35.7	2.54
XP_016873082.1_61460	CRACR2B	EF-hand calcium-binding domain-containing protein 4A isoform X3	NCBI protein ID is absent in the uniprot data file	ATG	70	8	-15.11	-35.7	2.36
NP_775855.3_61466	CRACR2B	EF-hand calcium-binding domain-containing protein 4A isoform 2	C:cytoplasm, F:calcium ion binding, P:cellular protein localization, P:regulation of store-operated calcium entry, P:store-operated calcium entry	ATG	70	8	-15.16	-35.7	2.35
NP_001273535.1_61464	CRACR2B	EF-hand calcium-binding domain-containing protein 4A isoform 1	C:cytoplasm, F:calcium ion binding, P:cellular protein localization, P:regulation of store-operated calcium entry, P:store-operated calcium entry	ATG	70	8	-15.28	-35.7	2.34
XP_016873088.1_61465	CRACR2B	EF-hand calcium-binding domain-containing protein 4A isoform X9	C:cytoplasm, F:calcium ion binding, P:cellular protein localization, P:regulation of store-operated calcium entry, P:store-operated calcium entry	ATG	70	8	-15.44	-35.7	2.31
XP_016873085.1_61463	CRACR2B	EF-hand calcium-binding domain-containing protein 4A isoform X4	NCBI protein ID is absent in the uniprot data file	ATG	70	8	-15.55	-35.7	2.3
XP_016873083.1_61461	CRACR2B	EF-hand calcium-binding domain-containing protein 4A isoform X3	NCBI protein ID is absent in the uniprot data file	ATG	70	8	-15.82	-35.7	2.26
XP_016873081.1_61459	CRACR2B	EF-hand calcium-binding domain-containing protein 4A isoform X3	NCBI protein ID is absent in the uniprot data file	ATG	70	8	-16.18	-35.7	2.21
XP_016873084.1_61462	CRACR2B	EF-hand calcium-binding domain-containing protein 4A isoform X3	NCBI protein ID is absent in the uniprot data file	ATG	70	8	-16.16	-35.7	2.21
NP_005401.3_32161	SELENOP	selenoprotein P isoform 1 precursor	C:extracellular exosome, C:extracellular region, C:extracellular space, C:platelet dense granule lumen, F:selenium binding, P:brain development, P:locomotory behavior, P:platelet degranulation, P:post-embryonic development, P:regulation of growth, P:response to oxidative stress, P:response to selenium ion, P:selenium compound metabolic process, P:sexual reproduction	ATG	64	0	-14.52	-35.6	2.45
NP_001078955.1_32160	SELENOP	selenoprotein P isoform 1 precursor	C:extracellular exosome, C:extracellular region, C:extracellular space, C:platelet dense granule lumen, F:selenium binding, P:brain development, P:locomotory behavior, P:platelet degranulation, P:post-embryonic development, P:regulation of growth, P:response to oxidative stress, P:response to selenium ion, P:selenium compound metabolic process, P:sexual reproduction	ATG	64	0	-14.58	-35.6	2.44
XP_006724309.1_107204	ARVCF	armadillo repeat protein deleted in velo-cardio-facial syndrome isoform X8	NCBI protein ID is absent in the uniprot data file	ATG	68	8	-15.08	-34.9	2.31
XP_024308017.1_107203	ARVCF	armadillo repeat protein deleted in velo-cardio-facial syndrome isoform X8	NCBI protein ID is absent in the uniprot data file	ATG	68	8	-15.62	-34.9	2.23
NP_001104262.1_113317	MECP2	methyl-CpG-binding protein 2 isoform 2	C:nucleus, F:double-stranded methylated DNA binding, P:negative regulation of transcription by RNA polymerase II	ATG	74	8	-15.19	-33.9	2.23
XP_011543794.1_110352	GK	glycerol kinase isoform X3	NCBI protein ID is absent in the uniprot data file	ATG	64	8	-14.38	-33.6	2.34
XP_006724547.1_110354	GK	glycerol kinase isoform X4	NCBI protein ID is absent in the uniprot data file	ATG	64	8	-14.8	-33.6	2.27
XP_006724546.1_110353	GK	glycerol kinase isoform X2	NCBI protein ID is absent in the uniprot data file	ATG	64	8	-14.93	-33.6	2.25
NP_976325.1_110356	GK	glycerol kinase isoform a	F:kinase activity, F:phosphotransferase activity, alcohol group as acceptor, P:carbohydrate metabolic process	ATG	64	8	-15.16	-33.6	2.22
NP_001191948.1_110355	GK	glycerol kinase isoform d	F:kinase activity, F:phosphotransferase activity, alcohol group as acceptor, P:carbohydrate metabolic process	ATG	64	8	-15.24	-33.6	2.2
XP_011543793.1_110351	GK	glycerol kinase isoform X1	NCBI protein ID is absent in the uniprot data file	ATG	64	8	-15.6	-33.6	2.15
NP_001121599.1_110357	GK	glycerol kinase isoform c	F:kinase activity, F:phosphotransferase activity, alcohol group as acceptor, P:carbohydrate metabolic process	ATG	64	8	-15.85	-33.6	2.12
NP_000158.1_110358	GK	glycerol kinase isoform b	F:kinase activity, F:phosphotransferase activity, alcohol group as acceptor, P:carbohydrate metabolic process	ATG	64	8	-16.01	-33.6	2.1
NP_001615.2_39857	CRYBG1	beta/gamma crystallin domain-containing protein 1	No GO term	ATG	70	8	-16.41	-33.2	2.02
XP_016865822.1_39858	CRYBG1	beta/gamma crystallin domain-containing protein 1 isoform X2	NCBI protein ID is absent in the uniprot data file	ATG	70	8	-16.52	-33.2	2.01
NP_004031.1_11803	RHOB	rho-related GTP-binding protein RhoB precursor	C:cell cortex, C:cell division site, C:cleavage furrow, C:cytoplasm, C:cytoplasmic vesicle, C:cytosol, C:early endosome, C:endosome membrane, C:extracellular exosome, C:focal adhesion, C:intracellular membrane-bounded organelle, C:late endosome membrane, C:nucleus, C:plasma membrane, F:GDP binding, F:GTP binding, F:GTPase activity, F:protein kinase binding, P:actin filament bundle assembly, P:act…	ATG	66	8	-15.7	-32.3	2.06
XP_005270010.1_58151	RUFY2	RUN and FYVE domain-containing protein 2 isoform X1	NCBI protein ID is absent in the uniprot data file	ATG	64	8	-14.96	-32.2	2.15
NP_060457.4_58153	RUFY2	RUN and FYVE domain-containing protein 2 isoform a	C:cytoplasm, C:endosome, C:nucleus, F:metal ion binding, F:SH3 domain binding, P:regulation of endocytosis	ATG	64	8	-15.05	-32.2	2.14
XP_005270013.1_58152	RUFY2	RUN and FYVE domain-containing protein 2 isoform X4	NCBI protein ID is absent in the uniprot data file	ATG	64	8	-15.22	-32.2	2.12
XP_024306786.1_89747	TP53I13	tumor protein p53-inducible protein 13 isoform X2	NCBI protein ID is absent in the uniprot data file	ATG	68	8	-14.83	-31.5	2.12
NP_001333010.1_89745	TP53I13	tumor protein p53-inducible protein 13 isoform d	NCBI protein ID is absent in the uniprot data file	ATG	68	8	-15.18	-31.5	2.08
NP_001333011.1_89746	TP53I13	tumor protein p53-inducible protein 13 isoform d	NCBI protein ID is absent in the uniprot data file	ATG	68	8	-15.2	-31.5	2.07
NP_003746.2_97311	EIF3G	eukaryotic translation initiation factor 3 subunit G	C:cytoplasm, C:cytosol, C:eukaryotic 43S preinitiation complex, C:eukaryotic 48S preinitiation complex, C:eukaryotic translation initiation factor 3 complex, C:perinuclear region of cytoplasm, F:RNA binding, F:translation initiation factor activity, P:formation of cytoplasmic translation initiation complex, P:translational initiation, P:viral translational termination-reinitiation	ATG	62	8	-12.25	-31.1	2.54
NP_056968.1_110233	MBTPS2	membrane-bound transcription factor site-2 protease	C:cytoplasm, C:endoplasmic reticulum membrane, C:Golgi membrane, C:integral component of membrane, F:metal ion binding, F:metalloendopeptidase activity, P:ATF6-mediated unfolded protein response, P:bone maturation, P:cholesterol metabolic process, P:endoplasmic reticulum unfolded protein response, P:membrane protein intracellular domain proteolysis, P:positive regulation of DNA-binding transcript…	ATG	62	8	-14.71	-31.1	2.11
NP_003529.1_36816	HIST1H4A	histone H4	C:nucleosome, C:nucleus, F:DNA binding, F:protein heterodimerization activity, P:DNA-templated transcription, initiation	ATG	66	12	-13.82	-31.07	2.25
NP_005207.2_1454	DDOST	dolichyl-diphosphooligosaccharide--protein glycosyltransferase 48 kDa subunit precursor	C:endoplasmic reticulum membrane, C:integral component of membrane, F:transferase activity, P:protein N-linked glycosylation via asparagine	ATG	64	8	-15.14	-30.89	2.04
NP_997273.3_97910	CLEC17A	C-type lectin domain family 17, member A isoform 2	C:cell surface, C:integral component of membrane, F:fucose binding, F:mannose binding, F:metal ion binding	ATG	64	8	-13.43	-30.7	2.29
NP_001191047.1_97909	CLEC17A	C-type lectin domain family 17, member A isoform 1	C:cell surface, C:integral component of membrane, F:fucose binding, F:mannose binding, F:metal ion binding	ATG	64	8	-13.51	-30.7	2.27
XP_016856402.1_1389	TMCO4	transmembrane and coiled-coil domain-containing protein 4 isoform X2	C:integral component of membrane	ATG	66	0	-14.23	-30.7	2.16
NP_859070.3_1394	TMCO4	transmembrane and coiled-coil domain-containing protein 4 isoform 1	C:integral component of membrane	ATG	66	0	-14.36	-30.7	2.14
XP_005245879.1_1395	TMCO4	transmembrane and coiled-coil domain-containing protein 4 isoform X1	C:integral component of membrane	ATG	66	0	-14.32	-30.7	2.14
XP_011539487.1_1396	TMCO4	transmembrane and coiled-coil domain-containing protein 4 isoform X1	C:integral component of membrane	ATG	66	0	-14.37	-30.7	2.14
XP_005245884.1_1390	TMCO4	transmembrane and coiled-coil domain-containing protein 4 isoform X2	C:integral component of membrane	ATG	66	0	-14.47	-30.7	2.12
NP_001336043.1_1392	TMCO4	transmembrane and coiled-coil domain-containing protein 4 isoform 1	NCBI protein ID is absent in the uniprot data file	ATG	66	0	-14.45	-30.7	2.12
XP_011539488.1_1397	TMCO4	transmembrane and coiled-coil domain-containing protein 4 isoform X1	C:integral component of membrane	ATG	66	0	-14.46	-30.7	2.12
NP_001336044.1_1399	TMCO4	transmembrane and coiled-coil domain-containing protein 4 isoform 2	NCBI protein ID is absent in the uniprot data file	ATG	66	0	-14.47	-30.7	2.12
NP_001336041.1_1391	TMCO4	transmembrane and coiled-coil domain-containing protein 4 isoform 1	NCBI protein ID is absent in the uniprot data file	ATG	66	0	-14.71	-30.7	2.09
NP_001336042.1_1393	TMCO4	transmembrane and coiled-coil domain-containing protein 4 isoform 1	NCBI protein ID is absent in the uniprot data file	ATG	66	0	-14.95	-30.7	2.05
XP_006723026.2_100840	SAE1	SUMO-activating enzyme subunit 1 isoform X1	NCBI protein ID is absent in the uniprot data file	ATG	68	16	-13.84	-30.69	2.22
XP_016881624.2_100842	SAE1	SUMO-activating enzyme subunit 1 isoform X2	NCBI protein ID is absent in the uniprot data file	ATG	68	16	-13.94	-30.69	2.2
NP_001139186.1_100841	SAE1	SUMO-activating enzyme subunit 1 isoform c	C:cytoplasm, C:nucleoplasm, C:nucleus, C:SUMO activating enzyme complex, F:ATP-dependent protein binding, F:enzyme activator activity, F:protein C-terminus binding, F:protein heterodimerization activity, F:small protein activating enzyme binding, F:ubiquitin activating enzyme activity, P:positive regulation of protein sumoylation, P:positive regulation of protein targeting to mitochondrion, P:pro…	ATG	68	16	-14.4	-30.69	2.13
NP_005491.1_100839	SAE1	SUMO-activating enzyme subunit 1 isoform a	F:ubiquitin-like modifier activating enzyme activity, P:cellular protein modification process	ATG	68	16	-14.63	-30.69	2.1
XP_006723028.2_100843	SAE1	SUMO-activating enzyme subunit 1 isoform X4	NCBI protein ID is absent in the uniprot data file	ATG	68	16	-14.86	-30.69	2.07
NP_001139185.1_100838	SAE1	SUMO-activating enzyme subunit 1 isoform b	C:cytoplasm, C:nucleoplasm, C:nucleus, C:SUMO activating enzyme complex, F:ATP-dependent protein binding, F:enzyme activator activity, F:protein C-terminus binding, F:protein heterodimerization activity, F:small protein activating enzyme binding, F:ubiquitin activating enzyme activity, P:positive regulation of protein sumoylation, P:positive regulation of protein targeting to mitochondrion, P:pro…	ATG	68	16	-15.04	-30.69	2.04
NP_002089.4_38206	GUCA1B	guanylyl cyclase-activating protein 2	F:calcium ion binding	ATG	66	8	-12.87	-30.6	2.38
XP_024303129.1_47088	LOC101929400	uncharacterized protein LOC101929400 isoform X2	NCBI protein ID is absent in the uniprot data file	ATG	66	8	-11.67	-30.5	2.61
NP_001335063.1_28915	CCNI	cyclin-I isoform b	C:cyclin-dependent protein kinase holoenzyme complex, C:cytoplasm, C:nucleus, F:cyclin-dependent protein serine/threonine kinase regulator activity, F:protein kinase binding, P:mitotic cell cycle phase transition, P:protein phosphorylation, P:regulation of cyclin-dependent protein serine/threonine kinase activity, P:spermatogenesis	ATG	64	8	-10.84	-30.4	2.8
NP_001289748.1_108348	C22orf24	uncharacterized protein C22orf24 isoform a	No GO term	ATG	64	12	-13.2	-30.32	2.3
NP_001289749.1_108350	C22orf24	uncharacterized protein C22orf24 isoform b	C:integral component of membrane	ATG	64	12	-13.29	-30.32	2.28
XP_011522953.1_90473	GSDMA	gasdermin-A isoform X3	NCBI protein ID is absent in the uniprot data file	ATG	58	8	-9.98	-30.1	3.02
NP_127460.1_29735	GAR1	H/ACA ribonucleoprotein complex subunit 1	C:box H/ACA scaRNP complex, C:box H/ACA snoRNP complex, C:box H/ACA telomerase RNP complex, C:fibrillar center, C:nuclear chromosome, telomeric region, C:nucleoplasm, C:telomerase holoenzyme complex, F:box H/ACA snoRNA binding, F:RNA binding, F:telomerase RNA binding, P:rRNA pseudouridine synthesis, P:snoRNA guided rRNA pseudouridine synthesis, P:telomere maintenance via telomerase	ATG	62	8	-12.8	-30.1	2.35
NP_061856.1_29736	GAR1	H/ACA ribonucleoprotein complex subunit 1	C:box H/ACA scaRNP complex, C:box H/ACA snoRNP complex, C:box H/ACA telomerase RNP complex, C:fibrillar center, C:nuclear chromosome, telomeric region, C:nucleoplasm, C:telomerase holoenzyme complex, F:box H/ACA snoRNA binding, F:RNA binding, F:telomerase RNA binding, P:rRNA pseudouridine synthesis, P:snoRNA guided rRNA pseudouridine synthesis, P:telomere maintenance via telomerase	ATG	62	8	-13.65	-30.1	2.21
XP_011532839.1_35827	GRK6	G protein-coupled receptor kinase 6 isoform X3	NCBI protein ID is absent in the uniprot data file	ATG	60	8	-13.99	-29.9	2.14
NP_112196.3_9047	TRMT1L	TRMT1-like protein isoform 1	C:nucleus, F:metal ion binding, F:RNA binding, F:tRNA (guanine-N2-)-methyltransferase activity, F:tRNA binding, P:behavior, P:tRNA N2-guanine methylation	ATG	68	8	-14.22	-29.6	2.08
XP_005257400.1_90543	KRT10	keratin, type I cytoskeletal 10 isoform X1	NCBI protein ID is absent in the uniprot data file	ATG	60	8	-12.35	-29.2	2.37
NP_000412.3_90544	KRT10	keratin, type I cytoskeletal 10	C:cell surface, C:cornified envelope, C:cytoplasm, C:cytosol, C:extracellular exosome, C:extracellular space, C:intermediate filament, C:membrane, C:nucleus, F:protein heterodimerization activity, F:structural constituent of skin epidermis, P:cornification, P:keratinization, P:keratinocyte differentiation, P:peptide cross-linking, P:positive regulation of epidermis development, P:protein heterote…	ATG	60	8	-12.49	-29.2	2.34
XP_024307186.1_101603	ETFB	electron transfer flavoprotein subunit beta isoform X1	NCBI protein ID is absent in the uniprot data file	ATG	60	8	-10.59	-29.1	2.75
NP_037394.2_36600	MYLIP	E3 ubiquitin-protein ligase MYLIP	C:cytoskeleton, C:cytosol, C:plasma membrane, F:cytoskeletal protein binding, F:metal ion binding, F:ubiquitin protein ligase activity, F:ubiquitin-protein transferase activity, P:cholesterol homeostasis, P:low-density lipoprotein particle receptor catabolic process, P:negative regulation of low-density lipoprotein particle clearance, P:negative regulation of neuron projection development, P:nerv…	ATG	66	8	-12.5	-29.1	2.33
XP_005249089.1_36601	MYLIP	E3 ubiquitin-protein ligase MYLIP isoform X2	NCBI protein ID is absent in the uniprot data file	ATG	66	8	-12.62	-29.1	2.31
XP_016866278.1_36599	MYLIP	E3 ubiquitin-protein ligase MYLIP isoform X1	NCBI protein ID is absent in the uniprot data file	ATG	66	8	-13.04	-29.1	2.23
NP_036516.1_105526	GMEB2	glucocorticoid modulatory element-binding protein 2	C:nucleus, F:transcription coactivator activity	ATG	58	8	-12.42	-28.8	2.32
XP_005260259.1_105525	GMEB2	glucocorticoid modulatory element-binding protein 2 isoform X1	C:cytosol, C:nuclear chromatin, C:nucleoplasm, C:nucleus, F:DNA-binding transcription factor activity, RNA polymerase II-specific, F:metal ion binding, F:RNA polymerase II cis-regulatory region sequence-specific DNA binding, F:transcription coactivator activity, P:regulation of transcription by RNA polymerase II, P:transcription by RNA polymerase II	ATG	58	8	-12.52	-28.8	2.3
NP_115806.1_102285	BRSK1	serine/threonine-protein kinase BRSK1	C:cell junction, C:centrosome, C:cytoplasm, C:distal axon, C:nucleoplasm, C:nucleus, C:presynaptic active zone, C:synaptic vesicle, F:ATP binding, F:gamma-tubulin binding, F:magnesium ion binding, F:protein kinase binding, F:protein serine/threonine kinase activity, F:tau protein binding, F:tau-protein kinase activity, P:associative learning, P:axonogenesis, P:cellular response to DNA damage stim…	ATG	74	0	-13.5	-28.8	2.13
XP_011543616.1_65185	PPFIA1	liprin-alpha-1 isoform X10	NCBI protein ID is absent in the uniprot data file	ATG	66	8	-13.17	-28.7	2.18
XP_016873937.1_65182	PPFIA1	liprin-alpha-1 isoform X9	NCBI protein ID is absent in the uniprot data file	ATG	66	8	-13.37	-28.7	2.15
XP_011543609.1_65178	PPFIA1	liprin-alpha-1 isoform X2	NCBI protein ID is absent in the uniprot data file	ATG	66	8	-13.39	-28.7	2.14
XP_011543621.1_65189	PPFIA1	liprin-alpha-1 isoform X17	NCBI protein ID is absent in the uniprot data file	ATG	66	8	-13.4	-28.7	2.14
XP_011543611.1_65175	PPFIA1	liprin-alpha-1 isoform X4	NCBI protein ID is absent in the uniprot data file	ATG	66	8	-13.47	-28.7	2.13
XP_011543614.1_65180	PPFIA1	liprin-alpha-1 isoform X7	NCBI protein ID is absent in the uniprot data file	ATG	66	8	-13.47	-28.7	2.13
XP_011543610.1_65181	PPFIA1	liprin-alpha-1 isoform X3	NCBI protein ID is absent in the uniprot data file	ATG	66	8	-13.5	-28.7	2.13
NP_003617.1_65191	PPFIA1	liprin-alpha-1 isoform b	No GO term	ATG	66	8	-13.49	-28.7	2.13
XP_011543615.1_65183	PPFIA1	liprin-alpha-1 isoform X8	NCBI protein ID is absent in the uniprot data file	ATG	66	8	-13.57	-28.7	2.12
XP_016873938.1_65190	PPFIA1	liprin-alpha-1 isoform X14	NCBI protein ID is absent in the uniprot data file	ATG	66	8	-13.54	-28.7	2.12
XP_006718779.1_65176	PPFIA1	liprin-alpha-1 isoform X1	NCBI protein ID is absent in the uniprot data file	ATG	66	8	-13.58	-28.7	2.11
NP_803172.1_65192	PPFIA1	liprin-alpha-1 isoform a	C:axon, C:cytoplasm, C:cytosol, C:dendrite, C:focal adhesion, C:presynaptic active zone, C:protein-containing complex, P:cell-matrix adhesion, P:glutamate secretion, P:negative regulation of protein localization to plasma membrane, P:negative regulation of stress fiber assembly, P:neurotransmitter secretion, P:signal transduction, P:synapse organization	ATG	66	8	-13.62	-28.7	2.11
XP_011543613.1_65179	PPFIA1	liprin-alpha-1 isoform X6	NCBI protein ID is absent in the uniprot data file	ATG	66	8	-13.75	-28.7	2.09
XP_016873939.1_65193	PPFIA1	liprin-alpha-1 isoform X15	NCBI protein ID is absent in the uniprot data file	ATG	66	8	-13.7	-28.7	2.09
XP_011543612.1_65187	PPFIA1	liprin-alpha-1 isoform X5	NCBI protein ID is absent in the uniprot data file	ATG	66	8	-13.77	-28.7	2.08
XP_011543608.1_65177	PPFIA1	liprin-alpha-1 isoform X1	NCBI protein ID is absent in the uniprot data file	ATG	66	8	-13.89	-28.7	2.07
XP_011543618.1_65184	PPFIA1	liprin-alpha-1 isoform X12	NCBI protein ID is absent in the uniprot data file	ATG	66	8	-13.86	-28.7	2.07
XP_011543619.1_65186	PPFIA1	liprin-alpha-1 isoform X13	NCBI protein ID is absent in the uniprot data file	ATG	66	8	-13.86	-28.7	2.07
XP_011543617.1_65188	PPFIA1	liprin-alpha-1 isoform X11	NCBI protein ID is absent in the uniprot data file	ATG	66	8	-13.93	-28.7	2.06
XP_005271061.1_6000	SLC22A15	solute carrier family 22 member 15 isoform X3	NCBI protein ID is absent in the uniprot data file	ATG	58	8	-13.26	-28.6	2.16
XP_024304006.1_5999	SLC22A15	solute carrier family 22 member 15 isoform X1	NCBI protein ID is absent in the uniprot data file	ATG	58	8	-13.35	-28.6	2.14
NP_060890.2_5997	SLC22A15	solute carrier family 22 member 15	C:integral component of membrane, F:transmembrane transporter activity, P:ion transport	ATG	58	8	-13.7	-28.6	2.09
XP_024304007.1_5998	SLC22A15	solute carrier family 22 member 15 isoform X2	NCBI protein ID is absent in the uniprot data file	ATG	58	8	-13.71	-28.6	2.09
XP_011519724.1_79914	LPCAT4	lysophospholipid acyltransferase LPCAT4 isoform X2	NCBI protein ID is absent in the uniprot data file	ATG	68	8	-13.94	-28.6	2.05
NP_001181885.1_34425	MATR3	matrin-3 isoform b	C:membrane, C:nuclear inner membrane, C:nuclear matrix, C:nucleus, F:identical protein binding, F:miRNA binding, F:mRNA binding, F:RNA binding, F:structural molecule activity, F:zinc ion binding, P:activation of innate immune response, P:heart valve development, P:innate immune response, P:posttranscriptional regulation of gene expression, P:regulation of translation, P:ventricular septum develop…	ATG	62	8	-13.82	-28.4	2.05
XP_016878743.1_85521	TRIM72	tripartite motif-containing protein 72 isoform X1	NCBI protein ID is absent in the uniprot data file	ATG	62	8	-12.86	-28.1	2.18
XP_011536675.1_70779	MYO1A	unconventional myosin-Ia isoform X1	NCBI protein ID is absent in the uniprot data file	ATG	60	8	-13.33	-28	2.1
NP_005370.1_70778	MYO1A	unconventional myosin-Ia	C:apical plasma membrane, C:basal plasma membrane, C:basolateral plasma membrane, C:brush border, C:cortical actin cytoskeleton, C:cytoplasm, C:filamentous actin, C:lateral plasma membrane, C:microvillus, C:myosin complex, C:plasma membrane raft, F:actin filament binding, F:ATP binding, F:calmodulin binding, F:motor activity, P:microvillus assembly, P:sensory perception of sound, P:vesicle locali…	ATG	60	8	-13.97	-28	2
NP_005339.3_78943	HSP90AA1	heat shock protein HSP 90-alpha isoform 2	C:cytoplasm, C:nucleus, F:ATP binding, F:unfolded protein binding, P:protein folding, P:response to antibiotic, P:response to cold, P:response to heat	ATG	58	8	-11.5	-27.9	2.43
NP_001352.2_86931	DHODH	dihydroorotate dehydrogenase (quinone), mitochondrial	C:cytosol, C:integral component of membrane, C:mitochondrial inner membrane, C:mitochondrion, C:neuronal cell body, C:nucleoplasm, F:dihydroorotate dehydrogenase activity, F:drug binding, F:FMN binding, F:ubiquinone binding, P:'de novo' pyrimidine nucleobase biosynthetic process, P:'de novo' UMP biosynthetic process, P:female pregnancy, P:lactation, P:positive regulation of apoptotic process, P:p…	ATG	60	8	-12.27	-27.8	2.27
NP_001138682.1_184	ANKRD65	ankyrin repeat domain-containing protein 65 isoform 1	No GO term	ATG	62	8	-8.3	-27.7	3.34
XP_005244809.1_185	ANKRD65	ankyrin repeat domain-containing protein 65 isoform X1	No GO term	ATG	62	8	-8.34	-27.7	3.32
XP_016856813.1_183	ANKRD65	ankyrin repeat domain-containing protein 65 isoform X1	No GO term	ATG	62	8	-8.82	-27.7	3.14
XP_016856815.1_190	ANKRD65	ankyrin repeat domain-containing protein 65 isoform X3	No GO term	ATG	62	8	-8.88	-27.7	3.12
XP_006710710.1_186	ANKRD65	ankyrin repeat domain-containing protein 65 isoform X1	No GO term	ATG	62	8	-9.14	-27.7	3.03
XP_016856814.1_188	ANKRD65	ankyrin repeat domain-containing protein 65 isoform X2	No GO term	ATG	62	8	-9.18	-27.7	3.02
NP_001230464.1_189	ANKRD65	ankyrin repeat domain-containing protein 65 isoform 2	No GO term	ATG	62	8	-9.27	-27.7	2.99
XP_011539791.1_187	ANKRD65	ankyrin repeat domain-containing protein 65 isoform X1	No GO term	ATG	62	8	-9.43	-27.7	2.94
NP_001230465.1_191	ANKRD65	ankyrin repeat domain-containing protein 65 isoform 3	No GO term	ATG	62	8	-9.93	-27.7	2.79
XP_016870595.1_52007	LOC730098	uncharacterized protein LOC730098 isoform X1	No GO term	ATG	60	8	-11.35	-27.6	2.43
NP_001306966.1_52008	LOC730098	uncharacterized protein LOC730098	No GO term	ATG	60	8	-11.9	-27.6	2.32
NP_001306967.1_52009	LOC730098	uncharacterized protein LOC730098	No GO term	ATG	60	8	-11.9	-27.6	2.32
XP_016879834.1_88146	SPNS3	protein spinster homolog 3 isoform X6	NCBI protein ID is absent in the uniprot data file	ATG	62	8	-12.57	-27.4	2.18
XP_005269764.1_60651	GRK5	G protein-coupled receptor kinase 5 isoform X1	NCBI protein ID is absent in the uniprot data file	ATG	60	8	-10.98	-27.2	2.48
NP_005299.1_60650	GRK5	G protein-coupled receptor kinase 5	C:cytoplasm, C:cytosol, C:nuclear membrane, C:nuclear speck, C:plasma membrane, F:ATP binding, F:beta-adrenergic receptor kinase activity, F:G protein-coupled receptor kinase activity, F:phospholipid binding, F:protein kinase C binding, F:protein serine/threonine kinase activity, P:adenylate cyclase-modulating G protein-coupled receptor signaling pathway, P:apoptotic process, P:fat cell different…	ATG	60	8	-11.02	-27.2	2.47
XP_011516941.1_52497	PTAR1	protein prenyltransferase alpha subunit repeat-containing protein 1 isoform X3	NCBI protein ID is absent in the uniprot data file	ATG	62	8	-13.04	-27.2	2.09
XP_005252033.1_52500	PTAR1	protein prenyltransferase alpha subunit repeat-containing protein 1 isoform X1	NCBI protein ID is absent in the uniprot data file	ATG	62	8	-13.06	-27.2	2.08
NP_001284368.1_27237	HGFAC	hepatocyte growth factor activator isoform 1 preproprotein	C:extracellular space, C:rough endoplasmic reticulum, F:serine-type endopeptidase activity	ATG	78	0	-13.19	-27.2	2.06
NP_001093136.1_52499	PTAR1	protein prenyltransferase alpha subunit repeat-containing protein 1	C:cytoplasm, F:protein prenyltransferase activity, P:protein prenylation	ATG	62	8	-13.28	-27.2	2.05
XP_005252038.1_52502	PTAR1	protein prenyltransferase alpha subunit repeat-containing protein 1 isoform X6	NCBI protein ID is absent in the uniprot data file	ATG	62	8	-13.24	-27.2	2.05
NP_001672.1_72511	ATP2A2	sarcoplasmic/endoplasmic reticulum calcium ATPase 2 isoform a	C:apical ectoplasmic specialization, C:calcium ion-transporting ATPase complex, C:cell, C:endoplasmic reticulum, C:endoplasmic reticulum membrane, C:extrinsic component of cytoplasmic side of plasma membrane, C:integral component of plasma membrane, C:longitudinal sarcoplasmic reticulum, C:membrane, C:perinuclear region of cytoplasm, C:plasma membrane bounded cell projection, C:platelet dense tub…	ATG	62	8	-13.12	-27.1	2.07
XP_005253945.1_72512	ATP2A2	sarcoplasmic/endoplasmic reticulum calcium ATPase 2 isoform X1	C:apical ectoplasmic specialization, C:calcium ion-transporting ATPase complex, C:cell, C:endoplasmic reticulum, C:endoplasmic reticulum membrane, C:extrinsic component of cytoplasmic side of plasma membrane, C:integral component of plasma membrane, C:longitudinal sarcoplasmic reticulum, C:membrane, C:perinuclear region of cytoplasm, C:plasma membrane bounded cell projection, C:platelet dense tub…	ATG	62	8	-13.45	-27.1	2.01
XP_011533096.1_73565	GOLGA3	golgin subfamily A member 3 isoform X5	NCBI protein ID is absent in the uniprot data file	ATG	56	8	-10.57	-26.9	2.55
XP_024306467.1_90765	TUBG2	tubulin gamma-2 chain isoform X5	NCBI protein ID is absent in the uniprot data file	ATG	58	8	-10.48	-26.8	2.56
NP_000414.2_70206	KRT2	keratin, type II cytoskeletal 2 epidermal	C:cornified envelope, C:cytosol, C:extracellular exosome, C:extracellular space, C:intermediate filament, C:keratin filament, C:membrane, C:nucleus, F:cytoskeletal protein binding, F:structural constituent of cytoskeleton, F:structural constituent of skin epidermis, P:cornification, P:epidermis development, P:intermediate filament organization, P:keratinization, P:keratinocyte activation, P:kerat…	ATG	56	8	-10.54	-26.7	2.53
XP_024302189.1_38533	HSP90AB1	heat shock protein HSP 90-beta isoform X1	NCBI protein ID is absent in the uniprot data file	ATG	52	8	-10.15	-26.6	2.62
NP_031381.2_38534	HSP90AB1	heat shock protein HSP 90-beta isoform a	C:apical plasma membrane, C:axonal growth cone, C:basolateral plasma membrane, C:brush border membrane, C:cell surface, C:cytosol, C:dendritic growth cone, C:HSP90-CDC37 chaperone complex, C:inclusion body, C:lysosomal membrane, C:neuronal cell body, C:ooplasm, C:perinuclear region of cytoplasm, C:sperm head plasma membrane, F:ATP binding, F:CTP binding, F:dATP binding, F:GTP binding, F:ion chann…	ATG	52	8	-10.25	-26.6	2.6
NP_001258898.1_38535	HSP90AB1	heat shock protein HSP 90-beta isoform a	C:apical plasma membrane, C:axonal growth cone, C:basolateral plasma membrane, C:brush border membrane, C:cell surface, C:cytosol, C:dendritic growth cone, C:HSP90-CDC37 chaperone complex, C:inclusion body, C:lysosomal membrane, C:neuronal cell body, C:ooplasm, C:perinuclear region of cytoplasm, C:sperm head plasma membrane, F:ATP binding, F:CTP binding, F:dATP binding, F:GTP binding, F:ion chann…	ATG	52	8	-10.3	-26.6	2.58
NP_001258900.1_38538	HSP90AB1	heat shock protein HSP 90-beta isoform b	C:apical plasma membrane, C:aryl hydrocarbon receptor complex, C:axonal growth cone, C:basolateral plasma membrane, C:brush border membrane, C:cell surface, C:cytoplasm, C:cytosol, C:dendritic growth cone, C:extracellular exosome, C:extracellular region, C:ficolin-1-rich granule lumen, C:HSP90-CDC37 chaperone complex, C:inclusion body, C:lysosomal membrane, C:melanosome, C:membrane, C:mitochondri…	ATG	52	8	-10.38	-26.6	2.56
NP_001258899.1_38536	HSP90AB1	heat shock protein HSP 90-beta isoform a	C:apical plasma membrane, C:axonal growth cone, C:basolateral plasma membrane, C:brush border membrane, C:cell surface, C:cytosol, C:dendritic growth cone, C:HSP90-CDC37 chaperone complex, C:inclusion body, C:lysosomal membrane, C:neuronal cell body, C:ooplasm, C:perinuclear region of cytoplasm, C:sperm head plasma membrane, F:ATP binding, F:CTP binding, F:dATP binding, F:GTP binding, F:ion chann…	ATG	52	8	-10.43	-26.6	2.55
NP_001258901.1_38537	HSP90AB1	heat shock protein HSP 90-beta isoform c	F:ATP binding, F:unfolded protein binding, P:protein folding	ATG	52	8	-10.88	-26.6	2.44
NP_620640.1_60118	TAF5	transcription initiation factor TFIID subunit 5 isoform 2	C:actin cytoskeleton, C:nuclear chromatin, C:nucleoplasm, C:nucleus, C:transcription factor TFIID complex, C:transcription factor TFTC complex, F:identical protein binding, F:RNA polymerase II general transcription initiation factor activity, F:transcription regulatory region DNA binding, P:DNA-templated transcription, initiation, P:regulation of signal transduction by p53 class mediator, P:snRNA…	ATG	66	8	-12.03	-26.6	2.21
NP_008882.2_60117	TAF5	transcription initiation factor TFIID subunit 5 isoform 1	C:actin cytoskeleton, C:nuclear chromatin, C:nucleoplasm, C:nucleus, C:transcription factor TFIID complex, C:transcription factor TFTC complex, F:identical protein binding, F:RNA polymerase II general transcription initiation factor activity, F:transcription regulatory region DNA binding, P:DNA-templated transcription, initiation, P:regulation of signal transduction by p53 class mediator, P:snRNA…	ATG	66	8	-12.8	-26.6	2.08
NP_003036.1_73986	SLC7A1	high affinity cationic amino acid transporter 1	C:integral component of membrane, F:arginine transmembrane transporter activity	ATG	60	8	-12.97	-26.59	2.05
NP_542782.1_43887	SSC4D	scavenger receptor cysteine-rich domain-containing group B protein precursor	C:external side of plasma membrane, C:extracellular region, F:scavenger receptor activity	ATG	58	8	-11.56	-26.5	2.29
XP_024302432.1_43888	SSC4D	scavenger receptor cysteine-rich domain-containing group B protein isoform X1	NCBI protein ID is absent in the uniprot data file	ATG	58	8	-12.65	-26.5	2.09
XP_005266007.1_35450	TENM2	teneurin-2 isoform X3	NCBI protein ID is absent in the uniprot data file	ATG	60	0	-12.87	-26.5	2.06
XP_005251996.1_54948	NTMT1	N-terminal Xaa-Pro-Lys N-methyltransferase 1 isoform X1	C:cytosol, C:nucleoplasm, F:methyltransferase activity, P:N-terminal protein amino acid methylation	ATG	60	8	-11.92	-26.4	2.22
NP_001273732.1_54950	NTMT1	N-terminal Xaa-Pro-Lys N-methyltransferase 1 isoform c	C:cytosol, C:nucleoplasm, F:methyltransferase activity, P:N-terminal protein amino acid methylation	ATG	60	8	-11.96	-26.4	2.21
XP_016870131.1_54947	NTMT1	N-terminal Xaa-Pro-Lys N-methyltransferase 1 isoform X1	C:cytosol, C:nucleoplasm, F:methyltransferase activity, P:N-terminal protein amino acid methylation	ATG	60	8	-12	-26.4	2.2
NP_001273731.1_54949	NTMT1	N-terminal Xaa-Pro-Lys N-methyltransferase 1 isoform c	C:cytosol, C:nucleoplasm, F:methyltransferase activity, P:N-terminal protein amino acid methylation	ATG	60	8	-11.99	-26.4	2.2
NP_001157888.1_112024	H2BFM	histone H2B type F-M	C:nucleosome, C:nucleus, F:DNA binding, F:protein heterodimerization activity	ATG	60	0	-12.74	-26.4	2.07
XP_006724703.1_112025	H2BFM	histone H2B type F-M isoform X1	C:nucleosome, C:nucleus, F:DNA binding, F:protein heterodimerization activity	ATG	60	0	-12.97	-26.4	2.04
XP_011529224.1_112026	H2BFM	histone H2B type F-M isoform X1	C:nucleosome, C:nucleus, F:DNA binding, F:protein heterodimerization activity	ATG	60	0	-13.09	-26.4	2.02
XP_011515264.1_50058	MTBP	mdm2-binding protein isoform X1	NCBI protein ID is absent in the uniprot data file	ATG	62	0	-13.18	-26.4	2
XP_016864016.1_28498	REST	RE1-silencing transcription factor isoform X2	NCBI protein ID is absent in the uniprot data file	ATG	56	8	-11.5	-26.2	2.28
NP_005603.3_28495	REST	RE1-silencing transcription factor	C:cytoplasm, C:cytosol, C:nucleoplasm, C:nucleus, C:transcriptional repressor complex, F:chromatin binding, F:DNA-binding transcription factor activity, F:DNA-binding transcription repressor activity, RNA polymerase II-specific, F:identical protein binding, F:metal ion binding, F:RNA polymerase II cis-regulatory region sequence-specific DNA binding, F:RNA polymerase II core promoter sequence-spec…	ATG	56	8	-11.83	-26.2	2.21
NP_001180437.1_28496	REST	RE1-silencing transcription factor	C:cytoplasm, C:cytosol, C:nucleoplasm, C:nucleus, C:transcriptional repressor complex, F:chromatin binding, F:DNA-binding transcription factor activity, F:DNA-binding transcription repressor activity, RNA polymerase II-specific, F:identical protein binding, F:metal ion binding, F:RNA polymerase II cis-regulatory region sequence-specific DNA binding, F:RNA polymerase II core promoter sequence-spec…	ATG	56	8	-12.08	-26.2	2.17
XP_011532703.1_28497	REST	RE1-silencing transcription factor isoform X1	C:cytoplasm, C:cytosol, C:nucleoplasm, C:nucleus, C:transcriptional repressor complex, F:chromatin binding, F:DNA-binding transcription factor activity, F:DNA-binding transcription repressor activity, RNA polymerase II-specific, F:identical protein binding, F:metal ion binding, F:RNA polymerase II cis-regulatory region sequence-specific DNA binding, F:RNA polymerase II core promoter sequence-spec…	ATG	56	8	-12.11	-26.2	2.16
NP_001316682.1_13552	FAM136A	protein FAM136A isoform 3	NCBI protein ID is absent in the uniprot data file	ATG	62	8	-12.4	-26.2	2.11
NP_116211.2_13551	FAM136A	protein FAM136A isoform 1	C:cytoplasm	ATG	62	8	-12.91	-26.2	2.03
NP_001243093.1_8305	TMCO1	calcium load-activated calcium channel isoform b	C:integral component of endoplasmic reticulum membrane, F:calcium channel activity, P:endoplasmic reticulum calcium ion homeostasis	ATG	58	8	-12.95	-26.2	2.02
NP_001316681.1_13553	FAM136A	protein FAM136A isoform 2	No GO term	ATG	62	8	-12.98	-26.2	2.02
NP_061899.2_8306	TMCO1	calcium load-activated calcium channel isoform a	C:endoplasmic reticulum, C:Golgi membrane, C:integral component of endoplasmic reticulum membrane, F:calcium channel activity, P:calcium ion transmembrane transport, P:endoplasmic reticulum calcium ion homeostasis, P:ER overload response	ATG	58	8	-13.08	-26.2	2
NP_001166950.1_111232	ARHGEF9	rho guanine nucleotide exchange factor 9 isoform 2	C:cell junction, C:cytosol, C:postsynaptic density, F:guanyl-nucleotide exchange factor activity, P:G protein-coupled receptor signaling pathway, P:positive regulation of apoptotic process, P:regulation of small GTPase mediated signal transduction	ATG	64	8	-12.56	-26.1	2.08
XP_005248812.1_39577	RRAGD	ras-related GTP-binding protein D isoform X2	NCBI protein ID is absent in the uniprot data file	ATG	72	8	-12.98	-26.1	2.01
NP_008880.2_96980	STXBP2	syntaxin-binding protein 2 isoform a	P:vesicle docking involved in exocytosis	ATG	52	8	-7.76	-26	3.35
XP_011526514.1_96983	STXBP2	syntaxin-binding protein 2 isoform X2	NCBI protein ID is absent in the uniprot data file	ATG	52	8	-7.82	-26	3.33
NP_001258963.1_96979	STXBP2	syntaxin-binding protein 2 isoform c	C:apical plasma membrane, C:azurophil granule, C:cytolytic granule, C:cytosol, C:extracellular exosome, C:extracellular region, C:phagocytic vesicle, C:plasma membrane, C:specific granule, C:tertiary granule, C:zymogen granule membrane, F:syntaxin-1 binding, F:syntaxin-3 binding, P:cellular response to interferon-gamma, P:leukocyte mediated cytotoxicity, P:neutrophil degranulation, P:platelet deg…	ATG	52	8	-8.04	-26	3.23
NP_001120868.1_96981	STXBP2	syntaxin-binding protein 2 isoform b	C:apical plasma membrane, C:azurophil granule, C:cytolytic granule, C:cytosol, C:extracellular exosome, C:extracellular region, C:phagocytic vesicle, C:plasma membrane, C:specific granule, C:tertiary granule, C:zymogen granule membrane, F:syntaxin-1 binding, F:syntaxin-3 binding, P:cellular response to interferon-gamma, P:leukocyte mediated cytotoxicity, P:neutrophil degranulation, P:platelet deg…	ATG	52	8	-8.12	-26	3.2
XP_011526512.1_96982	STXBP2	syntaxin-binding protein 2 isoform X1	NCBI protein ID is absent in the uniprot data file	ATG	52	8	-8.23	-26	3.16
XP_011513871.2_41822	MAD1L1	mitotic spindle assembly checkpoint protein MAD1 isoform X5	NCBI protein ID is absent in the uniprot data file	ATG	62	0	-11.79	-26	2.21
NP_001258710.1_23157	PSMD6	26S proteasome non-ATPase regulatory subunit 6 isoform 4	C:cytosol, C:extracellular region, C:ficolin-1-rich granule lumen, C:nucleoplasm, C:proteasome accessory complex, C:proteasome complex, C:proteasome regulatory particle, C:secretory granule lumen, F:ATPase activity, F:enzyme regulator activity, P:anaphase-promoting complex-dependent catabolic process, P:antigen processing and presentation of exogenous peptide antigen via MHC class I, TAP-dependen…	ATG	52	8	-10.6	-25.9	2.44
XP_005256559.1_88463	DVL2	segment polarity protein dishevelled homolog DVL-2 isoform X1	NCBI protein ID is absent in the uniprot data file	ATG	60	8	-11.57	-25.9	2.24
NP_004413.1_88464	DVL2	segment polarity protein dishevelled homolog DVL-2	C:aggresome, C:apical part of cell, C:clathrin-coated endocytic vesicle, C:cytoplasm, C:cytoplasmic vesicle, C:cytosol, C:lateral plasma membrane, C:nuclear body, C:nucleoplasm, C:nucleus, F:frizzled binding, F:identical protein binding, F:protein binding, bridging, F:protein domain specific binding, F:protein kinase binding, F:protein self-association, F:Rac GTPase binding, P:beta-catenin destru…	ATG	60	8	-11.93	-25.9	2.17
XP_016858412.1_7716	ARHGEF11	rho guanine nucleotide exchange factor 11 isoform X13	NCBI protein ID is absent in the uniprot data file	ATG	50	0	-10.07	-25.8	2.56
NP_055599.1_7715	ARHGEF11	rho guanine nucleotide exchange factor 11 isoform 1	C:cytoplasm, C:cytosol, C:membrane, F:G protein-coupled receptor binding, F:GTPase activator activity, F:Rho guanyl-nucleotide exchange factor activity, P:actin cytoskeleton organization, P:establishment of cell polarity, P:G protein-coupled receptor signaling pathway, P:positive regulation of apoptotic process, P:positive regulation of transcription, DNA-templated, P:regulation of cell growth, P…	ATG	50	0	-10.13	-25.8	2.55
XP_005245686.1_7719	ARHGEF11	rho guanine nucleotide exchange factor 11 isoform X7	NCBI protein ID is absent in the uniprot data file	ATG	50	0	-10.3	-25.8	2.51
XP_016858410.1_7717	ARHGEF11	rho guanine nucleotide exchange factor 11 isoform X9	NCBI protein ID is absent in the uniprot data file	ATG	50	0	-10.33	-25.8	2.5
NP_937879.1_7718	ARHGEF11	rho guanine nucleotide exchange factor 11 isoform 2	C:cytoplasm, C:cytosol, C:membrane, F:G protein-coupled receptor binding, F:GTPase activator activity, F:Rho guanyl-nucleotide exchange factor activity, P:actin cytoskeleton organization, P:establishment of cell polarity, P:G protein-coupled receptor signaling pathway, P:positive regulation of apoptotic process, P:positive regulation of transcription, DNA-templated, P:regulation of cell growth, P…	ATG	50	0	-10.49	-25.8	2.46
NP_001288754.1_2529	AZIN2	antizyme inhibitor 2 isoform 3	C:axon, C:cis-Golgi network, C:cytoplasm, C:cytoplasmic vesicle, C:cytosol, C:dendrite, C:endoplasmic reticulum-Golgi intermediate compartment membrane, C:granular vesicle, C:mitochondrion, C:nucleus, C:perikaryon, C:perinuclear region of cytoplasm, C:trans-Golgi network, C:transport vesicle, F:arginine decarboxylase activity, F:ornithine decarboxylase activator activity, P:agmatine biosynthetic …	ATG	54	8	-11.02	-25.8	2.34
XP_005270463.1_2533	AZIN2	antizyme inhibitor 2 isoform X1	NCBI protein ID is absent in the uniprot data file	ATG	54	8	-11.13	-25.8	2.32
XP_011538868.1_2537	AZIN2	antizyme inhibitor 2 isoform X7	NCBI protein ID is absent in the uniprot data file	ATG	54	8	-11.26	-25.8	2.29
NP_001288755.1_2535	AZIN2	antizyme inhibitor 2 isoform 4	C:axon, C:cis-Golgi network, C:cytoplasm, C:cytoplasmic vesicle, C:cytosol, C:dendrite, C:endoplasmic reticulum-Golgi intermediate compartment membrane, C:granular vesicle, C:mitochondrion, C:nucleus, C:perikaryon, C:perinuclear region of cytoplasm, C:trans-Golgi network, C:transport vesicle, F:arginine decarboxylase activity, F:ornithine decarboxylase activator activity, P:agmatine biosynthetic …	ATG	54	8	-11.3	-25.8	2.28
XP_011538865.1_2536	AZIN2	antizyme inhibitor 2 isoform X5	C:axon, C:cis-Golgi network, C:cytoplasm, C:cytoplasmic vesicle, C:cytosol, C:dendrite, C:endoplasmic reticulum-Golgi intermediate compartment membrane, C:granular vesicle, C:mitochondrion, C:nucleus, C:perikaryon, C:perinuclear region of cytoplasm, C:trans-Golgi network, C:transport vesicle, F:arginine decarboxylase activity, F:ornithine decarboxylase activator activity, P:agmatine biosynthetic …	ATG	54	8	-11.42	-25.8	2.26
XP_016855663.1_2528	AZIN2	antizyme inhibitor 2 isoform X6	NCBI protein ID is absent in the uniprot data file	ATG	54	8	-11.46	-25.8	2.25
NP_001280491.1_2532	AZIN2	antizyme inhibitor 2 isoform 1	C:axon, C:cis-Golgi network, C:cytoplasm, C:cytoplasmic vesicle, C:cytosol, C:dendrite, C:endoplasmic reticulum-Golgi intermediate compartment membrane, C:granular vesicle, C:mitochondrion, C:nucleus, C:perikaryon, C:perinuclear region of cytoplasm, C:trans-Golgi network, C:transport vesicle, F:arginine decarboxylase activity, F:ornithine decarboxylase activator activity, P:agmatine biosynthetic …	ATG	54	8	-11.51	-25.8	2.24
XP_016855656.1_2527	AZIN2	antizyme inhibitor 2 isoform X2	NCBI protein ID is absent in the uniprot data file	ATG	54	8	-11.63	-25.8	2.22
NP_443724.1_2530	AZIN2	antizyme inhibitor 2 isoform 1	C:axon, C:cis-Golgi network, C:cytoplasm, C:cytoplasmic vesicle, C:cytosol, C:dendrite, C:endoplasmic reticulum-Golgi intermediate compartment membrane, C:granular vesicle, C:mitochondrion, C:nucleus, C:perikaryon, C:perinuclear region of cytoplasm, C:trans-Golgi network, C:transport vesicle, F:arginine decarboxylase activity, F:ornithine decarboxylase activator activity, P:agmatine biosynthetic …	ATG	54	8	-11.78	-25.8	2.19
XP_005270461.1_2531	AZIN2	antizyme inhibitor 2 isoform X3	C:axon, C:cis-Golgi network, C:cytoplasm, C:cytoplasmic vesicle, C:cytosol, C:dendrite, C:endoplasmic reticulum-Golgi intermediate compartment membrane, C:granular vesicle, C:mitochondrion, C:nucleus, C:perikaryon, C:perinuclear region of cytoplasm, C:trans-Golgi network, C:transport vesicle, F:arginine decarboxylase activity, F:ornithine decarboxylase activator activity, P:agmatine biosynthetic …	ATG	54	8	-11.77	-25.8	2.19
XP_011538859.1_2534	AZIN2	antizyme inhibitor 2 isoform X1	NCBI protein ID is absent in the uniprot data file	ATG	54	8	-12.09	-25.8	2.13
NP_054892.2_98150	BABAM1	BRISC and BRCA1-A complex member 1 isoform 1	C:BRCA1-A complex, C:BRISC complex, C:cytosol, C:nuclear body, C:nucleoplasm, P:positive regulation of DNA repair	ATG	64	8	-10.17	-25.7	2.53
NP_001028721.1_98151	BABAM1	BRISC and BRCA1-A complex member 1 isoform 1	C:BRCA1-A complex, C:BRISC complex, C:cytosol, C:nuclear body, C:nucleoplasm, P:positive regulation of DNA repair	ATG	64	8	-10.32	-25.7	2.49
NP_001275686.1_98152	BABAM1	BRISC and BRCA1-A complex member 1 isoform 2	C:BRCA1-A complex, C:BRISC complex, C:cytosol, C:nuclear body, C:nucleoplasm, P:positive regulation of DNA repair	ATG	64	8	-10.6	-25.7	2.42
NP_085151.1_30331	SETD7	histone-lysine N-methyltransferase SETD7 isoform 1	C:chromosome, C:nucleolus, C:nucleoplasm, F:chromatin binding, F:histone-lysine N-methyltransferase activity, F:p53 binding, F:protein-lysine N-methyltransferase activity, P:cellular response to DNA damage stimulus, P:chromatin organization, P:heterochromatin organization, P:peptidyl-lysine dimethylation, P:peptidyl-lysine monomethylation, P:positive regulation of transcription, DNA-templated, P:…	ATG	62	8	-11.05	-25.7	2.33
NP_001293129.1_30333	SETD7	histone-lysine N-methyltransferase SETD7 isoform 3	No GO term	ATG	62	8	-11.07	-25.7	2.32
NP_001293128.1_30330	SETD7	histone-lysine N-methyltransferase SETD7 isoform 2	C:chromosome, F:histone-lysine N-methyltransferase activity, P:regulation of transcription, DNA-templated	ATG	62	8	-11.12	-25.7	2.31
NP_001275685.1_98149	BABAM1	BRISC and BRCA1-A complex member 1 isoform 1	C:BRCA1-A complex, C:BRISC complex, C:cytosol, C:nuclear body, C:nucleoplasm, P:positive regulation of DNA repair	ATG	64	8	-11.25	-25.7	2.29
NP_055095.2_2115	DNAJC8	dnaJ homolog subfamily C member 8	C:cytosol, C:intercellular bridge, C:nucleoplasm, C:nucleus, F:Hsp70 protein binding, P:mRNA splicing, via spliceosome	ATG	62	8	-12.73	-25.6	2.01
XP_005261265.1_106504	RSPH1	radial spoke head 1 homolog isoform X2	NCBI protein ID is absent in the uniprot data file	ATG	56	8	-7.86	-25.5	3.24
NP_001004105.1_35830	GRK6	G protein-coupled receptor kinase 6 isoform C	C:membrane, C:plasma membrane, F:ATP binding, F:beta-adrenergic receptor kinase activity, F:G protein-coupled receptor kinase activity, P:G protein-coupled receptor signaling pathway, P:regulation of G protein-coupled receptor signaling pathway, P:Wnt signaling pathway	ATG	60	8	-12.01	-25.4	2.11
NP_001004106.1_35829	GRK6	G protein-coupled receptor kinase 6 isoform A	C:membrane, C:plasma membrane, F:ATP binding, F:beta-adrenergic receptor kinase activity, F:G protein-coupled receptor kinase activity, P:G protein-coupled receptor signaling pathway, P:regulation of G protein-coupled receptor signaling pathway, P:Wnt signaling pathway	ATG	60	8	-12.07	-25.4	2.1
XP_016856891.1_3187	ZNF691	zinc finger protein 691 isoform X3	F:nucleic acid binding	ATG	54	8	-12.17	-25.4	2.09
NP_002073.2_35828	GRK6	G protein-coupled receptor kinase 6 isoform B	C:membrane, C:plasma membrane, F:ATP binding, F:beta-adrenergic receptor kinase activity, F:G protein-coupled receptor kinase activity, P:G protein-coupled receptor signaling pathway, P:regulation of G protein-coupled receptor signaling pathway, P:Wnt signaling pathway	ATG	60	8	-12.39	-25.4	2.05
NP_002106.2_35737	HK3	hexokinase-3	C:cell, F:ATP binding, F:glucose binding, F:hexokinase activity, P:cellular glucose homeostasis, P:glycolytic process	ATG	60	0	-12.53	-25.4	2.03
NP_002060.4_43984	GNAI1	guanine nucleotide-binding protein G(i) subunit alpha-1 isoform 1	C:cell cortex region, C:centrosome, C:cytoplasm, C:extracellular exosome, C:heterotrimeric G-protein complex, C:lysosomal membrane, C:membrane raft, C:midbody, C:nucleus, C:plasma membrane, F:G protein-coupled receptor binding, F:G protein-coupled serotonin receptor binding, F:G-protein beta/gamma-subunit complex binding, F:GDP binding, F:GTP binding, F:GTPase activating protein binding, F:GTPase…	ATG	64	8	-11.3	-25.2	2.23
XP_011512050.1_28241	TXK	tyrosine-protein kinase TXK isoform X5	NCBI protein ID is absent in the uniprot data file	ATG	52	0	-11.65	-25.2	2.16
XP_006718715.1_64913	RAD9A	cell cycle checkpoint control protein RAD9A isoform X1	NCBI protein ID is absent in the uniprot data file	ATG	58	8	-10.39	-25.1	2.42
XP_016869489.1_51016	RECQL4	ATP-dependent DNA helicase Q4 isoform X11	NCBI protein ID is absent in the uniprot data file	ATG	58	8	-10.56	-25.1	2.38
XP_016869490.1_51015	RECQL4	ATP-dependent DNA helicase Q4 isoform X12	NCBI protein ID is absent in the uniprot data file	ATG	58	8	-10.93	-25.1	2.3
NP_001801.1_103115	CENPB	major centromere autoantigen B	C:chromosome, C:chromosome, centromeric region, C:condensed nuclear chromosome, centromeric region, C:nuclear body, C:nuclear pericentric heterochromatin, C:nucleoplasm, F:centromeric DNA binding, F:chromatin binding, F:satellite DNA binding, F:sequence-specific DNA binding	ATG	60	8	-12.23	-24.7	2.02
XP_016885071.1_111563	CHIC1	cysteine-rich hydrophobic domain-containing protein 1 isoform X1	NCBI protein ID is absent in the uniprot data file	ATG	60	8	-11.56	-24.6	2.13
XP_016885073.1_111564	CHIC1	cysteine-rich hydrophobic domain-containing protein 1 isoform X3	NCBI protein ID is absent in the uniprot data file	ATG	60	8	-11.54	-24.6	2.13
NP_001287813.1_111562	CHIC1	cysteine-rich hydrophobic domain-containing protein 1 isoform 2	C:cytoplasmic vesicle, C:plasma membrane	ATG	60	8	-11.78	-24.6	2.09
NP_001034929.2_111561	CHIC1	cysteine-rich hydrophobic domain-containing protein 1 isoform 1	C:cytoplasmic vesicle, C:plasma membrane	ATG	60	8	-11.8	-24.6	2.08
NP_037508.2_99833	SERTAD1	SERTA domain-containing protein 1	C:cytoplasm, C:nucleus, P:negative regulation of cell growth, P:positive regulation of transcription by RNA polymerase II	ATG	60	8	-8.62	-24.5	2.84
XP_011542653.1_10656	LOC101927401	MAGE-like protein 2 isoform X3	NCBI protein ID is absent in the uniprot data file	ATG	62	8	-10.49	-24.5	2.34
NP_005231.1_7737	ETV3	ETS translocation variant 3 isoform 2	C:nuclear chromatin, C:nucleus, C:RNA polymerase II transcription repressor complex, F:DEAD/H-box RNA helicase binding, F:DNA-binding transcription factor activity, RNA polymerase II-specific, F:DNA-binding transcription repressor activity, RNA polymerase II-specific, F:RNA polymerase II regulatory region sequence-specific DNA binding, P:cell differentiation, P:cellular response to granulocyte ma…	ATG	52	8	-9.14	-24.4	2.67
XP_005260638.1_103797	COX4I2	cytochrome c oxidase subunit 4 isoform 2, mitochondrial isoform X3	NCBI protein ID is absent in the uniprot data file	ATG	60	8	-9.63	-24.4	2.53
NP_001138784.1_7735	ETV3	ETS translocation variant 3 isoform 1	C:nuclear chromatin, C:nucleus, C:RNA polymerase II transcription repressor complex, F:DEAD/H-box RNA helicase binding, F:DNA-binding transcription factor activity, RNA polymerase II-specific, F:DNA-binding transcription repressor activity, RNA polymerase II-specific, F:RNA polymerase II regulatory region sequence-specific DNA binding, P:cell differentiation, P:cellular response to granulocyte ma…	ATG	52	8	-9.66	-24.4	2.52
XP_006711273.1_7736	ETV3	ETS translocation variant 3 isoform X1	C:nuclear chromatin, C:nucleus, C:RNA polymerase II transcription repressor complex, F:DEAD/H-box RNA helicase binding, F:DNA-binding transcription factor activity, RNA polymerase II-specific, F:DNA-binding transcription repressor activity, RNA polymerase II-specific, F:RNA polymerase II regulatory region sequence-specific DNA binding, P:cell differentiation, P:cellular response to granulocyte ma…	ATG	52	8	-9.81	-24.4	2.49
NP_115998.2_103796	COX4I2	cytochrome c oxidase subunit 4 isoform 2, mitochondrial	C:integral component of membrane, C:mitochondrial membrane, F:cytochrome-c oxidase activity, P:cellular response to hypoxia	ATG	60	8	-9.92	-24.4	2.46
NP_116167.3_23489	RIOX2	ribosomal oxygenase 2 isoform b	C:cytosol, C:nucleolus, C:nucleoplasm, C:transcription factor complex, F:histone demethylase activity (H3-K36 specific), F:histone demethylase activity (H3-K4 specific), F:identical protein binding, F:metal ion binding, F:transcription corepressor activity, P:ribosome biogenesis	ATG	60	0	-10.55	-24.3	2.3
NP_003103.2_42359	SP4	transcription factor Sp4 isoform 1	C:cytosol, C:nuclear chromatin, C:nucleoplasm, C:nucleus, F:DNA-binding transcription factor activity, RNA polymerase II-specific, F:metal ion binding, F:sequence-specific DNA binding, F:transcription coactivator activity, P:regulation of transcription by RNA polymerase II	ATG	68	8	-10.7	-24.3	2.27
NP_694822.2_23492	RIOX2	ribosomal oxygenase 2 isoform a	C:cytosol, C:nucleolus, C:nucleoplasm, C:transcription factor complex, F:histone demethylase activity (H3-K36 specific), F:histone demethylase activity (H3-K4 specific), F:identical protein binding, F:metal ion binding, F:transcription corepressor activity, P:ribosome biogenesis	ATG	60	0	-10.84	-24.3	2.24
XP_005247895.1_23493	RIOX2	ribosomal oxygenase 2 isoform X1	C:cytosol, C:nucleolus, C:nucleoplasm, C:transcription factor complex, F:histone demethylase activity (H3-K36 specific), F:histone demethylase activity (H3-K4 specific), F:identical protein binding, F:metal ion binding, F:transcription corepressor activity, P:ribosome biogenesis	ATG	60	0	-10.86	-24.3	2.24
NP_001248758.1_23490	RIOX2	ribosomal oxygenase 2 isoform b	C:cytosol, C:nucleolus, C:nucleoplasm, C:transcription factor complex, F:histone demethylase activity (H3-K36 specific), F:histone demethylase activity (H3-K4 specific), F:identical protein binding, F:metal ion binding, F:transcription corepressor activity, P:ribosome biogenesis	ATG	60	0	-10.94	-24.3	2.22
NP_001338151.1_56434	TRDMT1	tRNA (cytosine(38)-C(5))-methyltransferase isoform k	NCBI protein ID is absent in the uniprot data file	ATG	58	0	-11.16	-24.3	2.18
XP_011513788.1_42361	SP4	transcription factor Sp4 isoform X1	NCBI protein ID is absent in the uniprot data file	ATG	68	8	-11.21	-24.3	2.17
NP_001035998.1_23491	RIOX2	ribosomal oxygenase 2 isoform a	C:cytosol, C:nucleolus, C:nucleoplasm, C:transcription factor complex, F:histone demethylase activity (H3-K36 specific), F:histone demethylase activity (H3-K4 specific), F:identical protein binding, F:metal ion binding, F:transcription corepressor activity, P:ribosome biogenesis	ATG	60	0	-11.21	-24.3	2.17
XP_016868046.1_42362	SP4	transcription factor Sp4 isoform X3	NCBI protein ID is absent in the uniprot data file	ATG	68	8	-11.41	-24.3	2.13
XP_016871299.1_56433	TRDMT1	tRNA (cytosine(38)-C(5))-methyltransferase isoform X14	NCBI protein ID is absent in the uniprot data file	ATG	58	0	-11.44	-24.3	2.12
XP_005249886.1_42360	SP4	transcription factor Sp4 isoform X2	NCBI protein ID is absent in the uniprot data file	ATG	68	8	-11.53	-24.3	2.11
XP_016871295.1_56425	TRDMT1	tRNA (cytosine(38)-C(5))-methyltransferase isoform X9	NCBI protein ID is absent in the uniprot data file	ATG	58	0	-11.51	-24.3	2.11
NP_001307936.1_56426	TRDMT1	tRNA (cytosine(38)-C(5))-methyltransferase isoform g	F:methyltransferase activity, P:methylation	ATG	58	0	-11.56	-24.3	2.1
XP_011544238.1_84663	UMOD	uromodulin isoform X1	NCBI protein ID is absent in the uniprot data file	ATG	54	8	-11.85	-24.3	2.05
NP_001338152.1_56435	TRDMT1	tRNA (cytosine(38)-C(5))-methyltransferase isoform k	NCBI protein ID is absent in the uniprot data file	ATG	58	0	-11.88	-24.3	2.04
XP_024303625.1_56424	TRDMT1	tRNA (cytosine(38)-C(5))-methyltransferase isoform X11	NCBI protein ID is absent in the uniprot data file	ATG	58	0	-11.95	-24.3	2.03
XP_016871293.1_56429	TRDMT1	tRNA (cytosine(38)-C(5))-methyltransferase isoform X8	NCBI protein ID is absent in the uniprot data file	ATG	58	0	-12	-24.3	2.02
XP_011513789.1_42363	SP4	transcription factor Sp4 isoform X4	NCBI protein ID is absent in the uniprot data file	ATG	68	8	-12.1	-24.3	2.01
XP_016871292.1_56428	TRDMT1	tRNA (cytosine(38)-C(5))-methyltransferase isoform X8	NCBI protein ID is absent in the uniprot data file	ATG	58	0	-12.08	-24.3	2.01
XP_005252435.1_56436	TRDMT1	tRNA (cytosine(38)-C(5))-methyltransferase isoform X10	NCBI protein ID is absent in the uniprot data file	ATG	58	0	-12.06	-24.3	2.01
XP_016885745.1_117388	LOC101930434	putative golgin subfamily A member 8I	NCBI protein ID is absent in the uniprot data file	ATG	62	8	-9.21	-24.1	2.62
XP_016885744.1_117387	LOC101930434	putative golgin subfamily A member 8I	NCBI protein ID is absent in the uniprot data file	ATG	62	8	-9.37	-24.1	2.57
XP_016885806.1_114679	LOC101930434	putative golgin subfamily A member 8I	NCBI protein ID is absent in the uniprot data file	ATG	62	8	-9.7	-24.1	2.48
XP_016885805.1_114678	LOC101930434	putative golgin subfamily A member 8I	NCBI protein ID is absent in the uniprot data file	ATG	62	8	-10.22	-24.1	2.36
XP_024307075.1_98451	SUGP2	SURP and G-patch domain-containing protein 2 isoform X1	NCBI protein ID is absent in the uniprot data file	ATG	62	8	-11	-24.1	2.19
NP_001308628.1_98445	SUGP2	SURP and G-patch domain-containing protein 2 isoform 2	C:nuclear body, C:nucleoplasm, F:RNA binding, P:RNA processing	ATG	62	8	-11.03	-24.1	2.18
NP_001308627.1_98444	SUGP2	SURP and G-patch domain-containing protein 2 isoform 2	C:nuclear body, C:nucleoplasm, F:RNA binding, P:RNA processing	ATG	62	8	-11.26	-24.1	2.14
XP_024307076.1_98446	SUGP2	SURP and G-patch domain-containing protein 2 isoform X2	NCBI protein ID is absent in the uniprot data file	ATG	62	8	-11.78	-24.1	2.05
XP_011521347.1_86422	FHOD1	FH1/FH2 domain-containing protein 1 isoform X3	NCBI protein ID is absent in the uniprot data file	ATG	56	0	-9.85	-24	2.44
NP_004202.3_62668	SLC6A5	sodium- and chloride-dependent glycine transporter 2 isoform 1	C:integral component of membrane, F:neurotransmitter:sodium symporter activity	ATG	64	8	-11.37	-23.9	2.1
NP_001336454.1_23009	PXK	PX domain-containing protein kinase-like protein isoform aa	NCBI protein ID is absent in the uniprot data file	ATG	46	8	-5.36	-23.8	4.44
NP_001336463.1_23010	PXK	PX domain-containing protein kinase-like protein isoform gg	NCBI protein ID is absent in the uniprot data file	ATG	46	8	-5.39	-23.8	4.41
NP_001336469.1_23017	PXK	PX domain-containing protein kinase-like protein isoform ii	NCBI protein ID is absent in the uniprot data file	ATG	46	8	-5.39	-23.8	4.41
NP_001336420.1_23005	PXK	PX domain-containing protein kinase-like protein isoform g	NCBI protein ID is absent in the uniprot data file	ATG	46	8	-5.42	-23.8	4.39
NP_001336466.1_23015	PXK	PX domain-containing protein kinase-like protein isoform ss	NCBI protein ID is absent in the uniprot data file	ATG	46	8	-5.55	-23.8	4.29
NP_001336461.1_23008	PXK	PX domain-containing protein kinase-like protein isoform ff	NCBI protein ID is absent in the uniprot data file	ATG	46	8	-5.56	-23.8	4.28
NP_001276030.1_23006	PXK	PX domain-containing protein kinase-like protein isoform g	F:actin binding, F:ATP binding, F:protein kinase activity	ATG	46	8	-5.58	-23.8	4.27
NP_001336462.1_23011	PXK	PX domain-containing protein kinase-like protein isoform gg	NCBI protein ID is absent in the uniprot data file	ATG	46	8	-5.68	-23.8	4.19
NP_001336464.1_23013	PXK	PX domain-containing protein kinase-like protein isoform hh	NCBI protein ID is absent in the uniprot data file	ATG	46	8	-5.76	-23.8	4.13
NP_001336468.1_23016	PXK	PX domain-containing protein kinase-like protein isoform ii	NCBI protein ID is absent in the uniprot data file	ATG	46	8	-5.77	-23.8	4.13
NP_001336455.1_23007	PXK	PX domain-containing protein kinase-like protein isoform bb	NCBI protein ID is absent in the uniprot data file	ATG	46	8	-5.81	-23.8	4.1
NP_001336467.1_23014	PXK	PX domain-containing protein kinase-like protein isoform ss	NCBI protein ID is absent in the uniprot data file	ATG	46	8	-5.83	-23.8	4.09
NP_001336465.1_23012	PXK	PX domain-containing protein kinase-like protein isoform hh	NCBI protein ID is absent in the uniprot data file	ATG	46	8	-5.92	-23.8	4.02
NP_006256.1_49990	RAD21	double-strand-break repair protein rad21 homolog	C:chromatin, C:cohesin complex, C:condensed nuclear chromosome, C:nucleoplasm, P:negative regulation of G2/M transition of mitotic cell cycle, P:negative regulation of mitotic metaphase/anaphase transition, P:sister chromatid cohesion	ATG	50	0	-10.13	-23.8	2.35
NP_689497.1_49225	CHMP4C	charged multivesicular body protein 4c	C:cell, C:cytosol, C:ESCRT III complex, C:Flemming body, C:late endosome membrane, C:midbody, F:protein homodimerization activity, P:abscission, P:endosomal transport, P:macroautophagy, P:midbody abscission, P:mitotic cytokinesis checkpoint, P:mitotic metaphase plate congression, P:multivesicular body assembly, P:negative regulation of cytokinesis, P:nucleus organization, P:positive regulation of…	ATG	58	0	-11.69	-23.7	2.03
XP_005268764.1_69514	ANO6	anoctamin-6 isoform X2	NCBI protein ID is absent in the uniprot data file	ATG	52	8	-4.58	-23.6	5.16
NP_569057.1_94016	COLEC12	collectin-12	C:collagen trimer, C:endocytic vesicle membrane, C:extracellular matrix, C:extracellular space, C:integral component of membrane, C:plasma membrane, F:galactose binding, F:low-density lipoprotein particle binding, F:metal ion binding, F:pattern recognition receptor activity, F:scavenger receptor activity, P:carbohydrate mediated signaling, P:cellular response to exogenous dsRNA, P:defense respons…	ATG	52	8	-10.29	-23.6	2.29
XP_016869411.1_49273	LRRCC1	leucine-rich repeat and coiled-coil domain-containing protein 1 isoform X3	NCBI protein ID is absent in the uniprot data file	ATG	66	8	-10.54	-23.6	2.24
XP_016869410.1_49271	LRRCC1	leucine-rich repeat and coiled-coil domain-containing protein 1 isoform X2	NCBI protein ID is absent in the uniprot data file	ATG	66	8	-10.89	-23.6	2.17
NP_208325.3_49274	LRRCC1	leucine-rich repeat and coiled-coil domain-containing protein 1 isoform 1	No GO term	ATG	66	8	-11.16	-23.6	2.12
XP_016869409.1_49272	LRRCC1	leucine-rich repeat and coiled-coil domain-containing protein 1 isoform X1	NCBI protein ID is absent in the uniprot data file	ATG	66	8	-11.57	-23.6	2.04
XP_016873707.1_61614	TNNT3	troponin T, fast skeletal muscle isoform X21	NCBI protein ID is absent in the uniprot data file	ATG	52	8	-3.87	-23.5	6.08
XP_006710738.1_1339	MRTO4	mRNA turnover protein 4 homolog isoform X1	NCBI protein ID is absent in the uniprot data file	ATG	56	0	-10.97	-23.4	2.13
NP_945320.1_96454	AES	amino-terminal enhancer of split isoform a	No GO term	ATG	56	0	-11.5	-23.4	2.04
XP_006722727.1_96453	AES	amino-terminal enhancer of split isoform X1	NCBI protein ID is absent in the uniprot data file	ATG	56	0	-11.64	-23.4	2.01
NP_008986.2_58743	POLR3A	DNA-directed RNA polymerase III subunit RPC1	C:cytosol, C:membrane, C:nucleoplasm, C:RNA polymerase III complex, F:chromatin binding, F:DNA binding, F:DNA-directed 5'-3' RNA polymerase activity, F:metal ion binding, P:defense response to virus, P:innate immune response, P:positive regulation of interferon-beta production, P:positive regulation of type I interferon production, P:transcription by RNA polymerase III, P:transcription, DNA-templ…	ATG	46	0	-8.72	-23.3	2.67
NP_001276059.1_96877	TUBB4A	tubulin beta-4A chain isoform 4	C:axoneme, C:cytoplasm, C:cytosol, C:extracellular exosome, C:internode region of axon, C:microtubule, C:myelin sheath, C:neuronal cell body, C:nucleus, F:calcium ion binding, F:GTP binding, F:GTPase activity, F:structural constituent of cytoskeleton, P:ciliary basal body-plasma membrane docking, P:G2/M transition of mitotic cell cycle, P:microtubule cytoskeleton organization, P:microtubule-based…	ATG	58	0	-11.09	-23.3	2.1
NP_001276060.1_96878	TUBB4A	tubulin beta-4A chain isoform 4	C:axoneme, C:cytoplasm, C:cytosol, C:extracellular exosome, C:internode region of axon, C:microtubule, C:myelin sheath, C:neuronal cell body, C:nucleus, F:calcium ion binding, F:GTP binding, F:GTPase activity, F:structural constituent of cytoskeleton, P:ciliary basal body-plasma membrane docking, P:G2/M transition of mitotic cell cycle, P:microtubule cytoskeleton organization, P:microtubule-based…	ATG	58	0	-11.2	-23.3	2.08
XP_016873704.1_61612	TNNT3	troponin T, fast skeletal muscle isoform X16	NCBI protein ID is absent in the uniprot data file	ATG	54	8	-6.52	-23	3.53
XP_016873706.1_61611	TNNT3	troponin T, fast skeletal muscle isoform X20	NCBI protein ID is absent in the uniprot data file	ATG	54	8	-6.61	-23	3.48
XP_024304440.1_61613	TNNT3	troponin T, fast skeletal muscle isoform X17	NCBI protein ID is absent in the uniprot data file	ATG	54	8	-6.83	-23	3.37
NP_001276038.1_112353	LONRF3	LON peptidase N-terminal domain and RING finger protein 3 isoform 3	No GO term	ATG	56	8	-10.36	-22.9	2.21
NP_060607.2_5451	PRMT6	protein arginine N-methyltransferase 6	C:nucleolus, C:nucleoplasm, C:nucleus, F:chromatin binding, F:histone binding, F:histone methyltransferase activity, F:histone methyltransferase activity (H2A-R3 specific), F:histone methyltransferase activity (H3-R2 specific), F:histone methyltransferase activity (H4-R3 specific), F:histone-arginine N-methyltransferase activity, F:protein-arginine N-methyltransferase activity, F:protein-arginine…	ATG	62	8	-8.92	-22.8	2.56
NP_001244329.1_70529	CD63	CD63 antigen isoform D precursor	C:azurophil granule membrane, C:cell surface, C:endosome lumen, C:endosome membrane, C:extracellular exosome, C:extracellular space, C:integral component of plasma membrane, C:intrinsic component of plasma membrane, C:late endosome membrane, C:lysosomal membrane, C:melanosome, C:multivesicular body membrane, C:multivesicular body, internal vesicle, C:plasma membrane, C:platelet dense granule memb…	ATG	52	8	-10.54	-22.7	2.15
NP_085096.1_99623	SIRT2	NAD-dependent protein deacetylase sirtuin-2 isoform 2	C:cytosol, C:nucleolus, C:plasma membrane, F:NAD+ binding, F:NAD-dependent histone deacetylase activity, F:transferase activity, F:zinc ion binding	ATG	58	0	-11.01	-22.7	2.06
NP_001244330.1_70530	CD63	CD63 antigen isoform D precursor	C:azurophil granule membrane, C:cell surface, C:endosome lumen, C:endosome membrane, C:extracellular exosome, C:extracellular space, C:integral component of plasma membrane, C:intrinsic component of plasma membrane, C:late endosome membrane, C:lysosomal membrane, C:melanosome, C:multivesicular body membrane, C:multivesicular body, internal vesicle, C:plasma membrane, C:platelet dense granule memb…	ATG	52	8	-11.11	-22.7	2.04
XP_006723174.1_99624	SIRT2	NAD-dependent protein deacetylase sirtuin-2 isoform X1	C:cytosol, C:nucleolus, C:plasma membrane, F:NAD+ binding, F:NAD-dependent histone deacetylase activity, F:transferase activity, F:zinc ion binding	ATG	58	0	-11.21	-22.7	2.02
NP_001180215.1_114869	SIRT2	NAD-dependent protein deacetylase sirtuin-2 isoform 3	C:cytosol, C:nucleolus, C:plasma membrane, F:NAD+ binding	ATG	58	0	-11.27	-22.7	2.01
XP_016881584.1_95328	LIPG	endothelial lipase isoform X4	NCBI protein ID is absent in the uniprot data file	ATG	52	0	-10.69	-22.6	2.11
NP_001127695.1_28324	USP46	ubiquitin carboxyl-terminal hydrolase 46 isoform 2	C:glutamatergic synapse, F:cysteine-type endopeptidase activity, F:metal ion binding, F:thiol-dependent ubiquitin-specific protease activity, F:thiol-dependent ubiquitinyl hydrolase activity, P:adult feeding behavior, P:behavioral fear response, P:behavioral response to ethanol, P:protein deubiquitination, P:regulation of postsynaptic neurotransmitter receptor internalization, P:regulation of syn…	ATG	52	0	-9.14	-22.5	2.46
NP_001073918.2_58159	DNA2	DNA replication ATP-dependent helicase/nuclease DNA2	C:cytoplasm, C:mitochondrial nucleoid, C:mitochondrion, C:nuclear chromosome, telomeric region, C:nucleoplasm, C:nucleus, F:4 iron, 4 sulfur cluster binding, F:5'-3' DNA helicase activity, F:5'-flap endonuclease activity, F:ATP binding, F:ATPase activity, F:DNA binding, F:DNA helicase activity, F:helicase activity, F:metal ion binding, F:nuclease activity, F:RNA binding, F:single-stranded DNA hel…	ATG	58	8	-10.98	-22.5	2.05
XP_006716398.1_48084	NRG1	pro-neuregulin-1, membrane-bound isoform isoform X13	NCBI protein ID is absent in the uniprot data file	ATG	48	8	-7.76	-22.4	2.88
NP_005959.2_97091	HNRNPM	heterogeneous nuclear ribonucleoprotein M isoform a	C:catalytic step 2 spliceosome, C:collagen-containing extracellular matrix, C:cytoplasm, C:extracellular exosome, C:membrane, C:nuclear matrix, C:nucleolus, C:nucleoplasm, C:nucleus, C:paraspeckles, C:post-mRNA release spliceosomal complex, C:ribonucleoprotein complex, C:spliceosomal complex, F:mRNA binding, F:protein domain specific binding, F:RNA binding, P:alternative mRNA splicing, via splice…	ATG	64	8	-8.38	-22.3	2.66
XP_016882314.1_97098	HNRNPM	heterogeneous nuclear ribonucleoprotein M isoform X6	NCBI protein ID is absent in the uniprot data file	ATG	64	8	-8.42	-22.3	2.65
NP_722517.3_60624	CACUL1	CDK2-associated and cullin domain-containing protein 1	F:protein kinase binding, F:ubiquitin protein ligase binding, P:G1/S transition of mitotic cell cycle, P:positive regulation of cell population proliferation, P:positive regulation of protein kinase activity, P:ubiquitin-dependent protein catabolic process	ATG	62	8	-8.75	-22.3	2.55
XP_016882312.1_97094	HNRNPM	heterogeneous nuclear ribonucleoprotein M isoform X3	NCBI protein ID is absent in the uniprot data file	ATG	64	8	-8.76	-22.3	2.54
XP_005272536.1_97092	HNRNPM	heterogeneous nuclear ribonucleoprotein M isoform X2	NCBI protein ID is absent in the uniprot data file	ATG	64	8	-9.21	-22.3	2.42
XP_005272537.1_97097	HNRNPM	heterogeneous nuclear ribonucleoprotein M isoform X4	NCBI protein ID is absent in the uniprot data file	ATG	64	8	-9.35	-22.3	2.38
NP_112480.2_97095	HNRNPM	heterogeneous nuclear ribonucleoprotein M isoform b	C:catalytic step 2 spliceosome, C:collagen-containing extracellular matrix, C:cytoplasm, C:extracellular exosome, C:membrane, C:nuclear matrix, C:nucleolus, C:nucleoplasm, C:nucleus, C:paraspeckles, C:post-mRNA release spliceosomal complex, C:ribonucleoprotein complex, C:spliceosomal complex, F:mRNA binding, F:protein domain specific binding, F:RNA binding, P:alternative mRNA splicing, via splice…	ATG	64	8	-9.92	-22.3	2.25
XP_005272535.1_97093	HNRNPM	heterogeneous nuclear ribonucleoprotein M isoform X1	NCBI protein ID is absent in the uniprot data file	ATG	64	8	-10.45	-22.3	2.13
XP_006721486.1_88645	CHD3	chromodomain-helicase-DNA-binding protein 3 isoform X2	NCBI protein ID is absent in the uniprot data file	ATG	62	8	-10.67	-22.3	2.09
XP_016882313.1_97096	HNRNPM	heterogeneous nuclear ribonucleoprotein M isoform X5	NCBI protein ID is absent in the uniprot data file	ATG	64	8	-10.85	-22.3	2.05
XP_006712605.1_16266	NEB	nebulin isoform X20	NCBI protein ID is absent in the uniprot data file	ATG	46	8	-5.1	-22.2	4.36
XP_005246661.1_16251	NEB	nebulin isoform X15	NCBI protein ID is absent in the uniprot data file	ATG	46	8	-5.1	-22.2	4.35
XP_016859667.1_16247	NEB	nebulin isoform X8	NCBI protein ID is absent in the uniprot data file	ATG	46	8	-5.16	-22.2	4.3
XP_005246659.1_16246	NEB	nebulin isoform X13	NCBI protein ID is absent in the uniprot data file	ATG	46	8	-5.17	-22.2	4.29
XP_011509529.1_16230	NEB	nebulin isoform X36	NCBI protein ID is absent in the uniprot data file	ATG	46	8	-5.2	-22.2	4.27
XP_005246670.1_16232	NEB	nebulin isoform X27	NCBI protein ID is absent in the uniprot data file	ATG	46	8	-5.24	-22.2	4.24
XP_005246673.1_16269	NEB	nebulin isoform X33	NCBI protein ID is absent in the uniprot data file	ATG	46	8	-5.25	-22.2	4.23
XP_016859672.1_16240	NEB	nebulin isoform X28	NCBI protein ID is absent in the uniprot data file	ATG	46	8	-5.3	-22.2	4.18
XP_011509527.1_16238	NEB	nebulin isoform X29	NCBI protein ID is absent in the uniprot data file	ATG	46	8	-5.32	-22.2	4.17
XP_005246674.1_16235	NEB	nebulin isoform X35	NCBI protein ID is absent in the uniprot data file	ATG	46	8	-5.36	-22.2	4.14
XP_005246654.1_16258	NEB	nebulin isoform X9	NCBI protein ID is absent in the uniprot data file	ATG	46	8	-5.41	-22.2	4.1
XP_016859671.1_16242	NEB	nebulin isoform X23	NCBI protein ID is absent in the uniprot data file	ATG	46	8	-5.44	-22.2	4.08
XP_005246668.1_16256	NEB	nebulin isoform X25	NCBI protein ID is absent in the uniprot data file	ATG	46	8	-5.46	-22.2	4.06
XP_005246672.1_16264	NEB	nebulin isoform X31	NCBI protein ID is absent in the uniprot data file	ATG	46	8	-5.47	-22.2	4.06
XP_016859666.1_16236	NEB	nebulin isoform X6	NCBI protein ID is absent in the uniprot data file	ATG	46	8	-5.49	-22.2	4.05
XP_016859669.1_16239	NEB	nebulin isoform X19	NCBI protein ID is absent in the uniprot data file	ATG	46	8	-5.51	-22.2	4.03
NP_001157980.1_16262	NEB	nebulin isoform 2	NCBI protein ID is absent in the uniprot data file	ATG	46	8	-5.51	-22.2	4.03
XP_005246647.1_16255	NEB	nebulin isoform X1	NCBI protein ID is absent in the uniprot data file	ATG	46	8	-5.54	-22.2	4
XP_005246660.1_16250	NEB	nebulin isoform X14	NCBI protein ID is absent in the uniprot data file	ATG	46	8	-5.58	-22.2	3.98
NP_001157979.1_16267	NEB	nebulin isoform 1	NCBI protein ID is absent in the uniprot data file	ATG	46	8	-5.57	-22.2	3.98
XP_005246667.1_16241	NEB	nebulin isoform X24	NCBI protein ID is absent in the uniprot data file	ATG	46	8	-5.61	-22.2	3.96
XP_005246649.1_16259	NEB	nebulin isoform X5	NCBI protein ID is absent in the uniprot data file	ATG	46	8	-5.6	-22.2	3.96
NP_001258137.1_16268	NEB	nebulin isoform 4	NCBI protein ID is absent in the uniprot data file	ATG	46	8	-5.61	-22.2	3.96
XP_005246665.1_16249	NEB	nebulin isoform X22	NCBI protein ID is absent in the uniprot data file	ATG	46	8	-5.62	-22.2	3.95
XP_016859674.1_16237	NEB	nebulin isoform X32	NCBI protein ID is absent in the uniprot data file	ATG	46	8	-5.63	-22.2	3.94
XP_005246650.1_16261	NEB	nebulin isoform X3	NCBI protein ID is absent in the uniprot data file	ATG	46	8	-5.63	-22.2	3.94
XP_005246669.1_16233	NEB	nebulin isoform X26	NCBI protein ID is absent in the uniprot data file	ATG	46	8	-5.68	-22.2	3.91
XP_005246648.1_16257	NEB	nebulin isoform X2	NCBI protein ID is absent in the uniprot data file	ATG	46	8	-5.68	-22.2	3.91
XP_005246651.1_16248	NEB	nebulin isoform X4	NCBI protein ID is absent in the uniprot data file	ATG	46	8	-5.69	-22.2	3.9
XP_005246655.1_16260	NEB	nebulin isoform X10	NCBI protein ID is absent in the uniprot data file	ATG	46	8	-5.69	-22.2	3.9
XP_016859670.1_16243	NEB	nebulin isoform X21	NCBI protein ID is absent in the uniprot data file	ATG	46	8	-5.7	-22.2	3.89
XP_005246656.1_16253	NEB	nebulin isoform X11	NCBI protein ID is absent in the uniprot data file	ATG	46	8	-5.71	-22.2	3.89
NP_004534.2_16234	NEB	nebulin isoform 3	No GO term	ATG	46	8	-5.74	-22.2	3.87
XP_005246658.1_16252	NEB	nebulin isoform X12	NCBI protein ID is absent in the uniprot data file	ATG	46	8	-5.74	-22.2	3.87
XP_005246653.1_16254	NEB	nebulin isoform X7	NCBI protein ID is absent in the uniprot data file	ATG	46	8	-5.78	-22.2	3.84
XP_011509528.1_16231	NEB	nebulin isoform X34	NCBI protein ID is absent in the uniprot data file	ATG	46	8	-5.83	-22.2	3.81
XP_016859673.1_16263	NEB	nebulin isoform X30	NCBI protein ID is absent in the uniprot data file	ATG	46	8	-5.88	-22.2	3.78
NP_001306173.1_73296	RILPL1	RILP-like protein 1 isoform 3	C:centriole, C:centrosome, C:cilium, C:cytoplasm, C:cytosol, C:nucleoplasm, C:plasma membrane, F:dynein light intermediate chain binding, F:protein dimerization activity, F:small GTPase binding, P:epithelial cell morphogenesis, P:protein transport from ciliary membrane to plasma membrane, P:regulation of neuron death	ATG	56	8	-5.91	-22.2	3.76
XP_006712604.1_16265	NEB	nebulin isoform X17	NCBI protein ID is absent in the uniprot data file	ATG	46	8	-5.93	-22.2	3.75
XP_016859668.1_16244	NEB	nebulin isoform X16	NCBI protein ID is absent in the uniprot data file	ATG	46	8	-5.95	-22.2	3.73
XP_005246663.1_16245	NEB	nebulin isoform X18	NCBI protein ID is absent in the uniprot data file	ATG	46	8	-6.04	-22.2	3.68
NP_001306231.1_73297	RILPL1	RILP-like protein 1 isoform 3	C:centriole, C:centrosome, C:cilium, C:cytoplasm, C:cytosol, C:nucleoplasm, C:plasma membrane, F:dynein light intermediate chain binding, F:protein dimerization activity, F:small GTPase binding, P:epithelial cell morphogenesis, P:protein transport from ciliary membrane to plasma membrane, P:regulation of neuron death	ATG	56	8	-6.54	-22.2	3.39
XP_006719436.1_73298	RILPL1	RILP-like protein 1 isoform X3	NCBI protein ID is absent in the uniprot data file	ATG	56	8	-6.91	-22.2	3.21
XP_011532801.1_35726	EIF4E1B	eukaryotic translation initiation factor 4E type 1B isoform X1	C:eukaryotic translation initiation factor 4F complex, C:mRNA cap binding complex, F:RNA 7-methylguanosine cap binding, F:translation initiation factor activity	ATG	58	8	-7.93	-21.9	2.76
NP_001092878.1_35725	EIF4E1B	eukaryotic translation initiation factor 4E type 1B	C:eukaryotic translation initiation factor 4F complex, C:mRNA cap binding complex, F:RNA 7-methylguanosine cap binding, F:translation initiation factor activity	ATG	58	8	-8.03	-21.9	2.73
NP_001340853.1_111239	ARHGEF9	rho guanine nucleotide exchange factor 9 isoform 8	NCBI protein ID is absent in the uniprot data file	ATG	64	8	-10.63	-21.9	2.06
NP_002582.3_105195	PCK1	phosphoenolpyruvate carboxykinase, cytosolic [GTP	C:cell, C:cytoplasm, C:cytosol, C:extracellular exosome, C:mitochondrion, F:carboxylic acid binding, F:GDP binding, F:GTP binding, F:magnesium ion binding, F:manganese ion binding, F:phosphoenolpyruvate carboxykinase (GTP) activity, P:aging, P:cellular response to cAMP, P:cellular response to dexamethasone stimulus, P:cellular response to fructose stimulus, P:cellular response to glucagon stimulu…	ATG	58	0	-10.64	-21.9	2.06
XP_016884869.1_111256	ARHGEF9	rho guanine nucleotide exchange factor 9 isoform X13	NCBI protein ID is absent in the uniprot data file	ATG	64	8	-10.93	-21.9	2
XP_016871937.1_57162	ZNF248	zinc finger protein 248 isoform X3	NCBI protein ID is absent in the uniprot data file	ATG	62	0	-10.81	-21.8	2.02
XP_011530148.1_30162	INTU	protein inturned isoform X3	C:cell surface, C:ciliary basal body, C:cytoplasm, C:motile cilium, P:cilium assembly, P:embryonic digit morphogenesis, P:establishment of planar polarity, P:hair follicle morphogenesis, P:keratinocyte differentiation, P:limb development, P:motile cilium assembly, P:negative regulation of cell division, P:negative regulation of keratinocyte proliferation, P:nervous system development, P:neural tu…	ATG	68	0	-10.76	-21.7	2.02
XP_016873705.1_61607	TNNT3	troponin T, fast skeletal muscle isoform X19	NCBI protein ID is absent in the uniprot data file	ATG	56	8	-7.76	-21.6	2.78
XP_024304438.1_61608	TNNT3	troponin T, fast skeletal muscle isoform X12	NCBI protein ID is absent in the uniprot data file	ATG	56	8	-7.86	-21.6	2.75
XP_016873702.1_61610	TNNT3	troponin T, fast skeletal muscle isoform X14	NCBI protein ID is absent in the uniprot data file	ATG	56	8	-8.11	-21.6	2.66
XP_016873701.1_61609	TNNT3	troponin T, fast skeletal muscle isoform X11	NCBI protein ID is absent in the uniprot data file	ATG	56	8	-8.16	-21.6	2.65
NP_001338163.1_57443	FAM25E	protein FAM25E	NCBI protein ID is absent in the uniprot data file	ATG	56	8	-7.64	-21.5	2.81
XP_011536586.1_73299	RILPL1	RILP-like protein 1 isoform X4	NCBI protein ID is absent in the uniprot data file	ATG	54	8	-6.59	-21.4	3.25
XP_011536587.1_73300	RILPL1	RILP-like protein 1 isoform X4	NCBI protein ID is absent in the uniprot data file	ATG	54	8	-6.8	-21.4	3.15
NP_001201836.1_85374	ZNF48	zinc finger protein 48 isoform 2	F:nucleic acid binding	ATG	58	0	-9.49	-21.4	2.26
NP_001311423.1_85373	ZNF48	zinc finger protein 48 isoform 2	F:nucleic acid binding	ATG	58	0	-9.64	-21.4	2.22
XP_011531035.1_12981	FSHR	follicle-stimulating hormone receptor isoform X1	NCBI protein ID is absent in the uniprot data file	ATG	52	0	-10.58	-21.4	2.02
XP_024306603.1_89848	ADAP2	arf-GAP with dual PH domain-containing protein 2 isoform X5	NCBI protein ID is absent in the uniprot data file	ATG	56	0	-10.51	-21.3	2.03
NP_000927.1_60569	PNLIP	pancreatic triacylglycerol lipase precursor	C:extracellular region, C:extracellular space, F:lipase activity, F:metal ion binding, F:triglyceride lipase activity, P:intestinal cholesterol absorption, P:lipid catabolic process, P:lipid digestion, P:lipid metabolic process, P:positive regulation of triglyceride lipase activity, P:retinoid metabolic process	ATG	48	0	-9.68	-21.1	2.18
NP_009175.2_117313	PRR4	proline-rich protein 4 isoform 2 precursor	C:extracellular space, P:retina homeostasis, P:visual perception	ATG	52	0	-9.54	-21	2.2
NP_001092008.2_68465	PRR4	proline-rich protein 4 isoform 1 precursor	C:extracellular space, P:retina homeostasis, P:visual perception	ATG	52	0	-9.87	-21	2.13
NP_009175.2_68466	PRR4	proline-rich protein 4 isoform 2 precursor	C:extracellular space, P:retina homeostasis, P:visual perception	ATG	52	0	-9.88	-21	2.12
NP_001092008.2_115905	PRR4	proline-rich protein 4 isoform 1 precursor	C:extracellular space, P:retina homeostasis, P:visual perception	ATG	52	0	-9.97	-21	2.11
NP_009175.2_115906	PRR4	proline-rich protein 4 isoform 2 precursor	C:extracellular space, P:retina homeostasis, P:visual perception	ATG	52	0	-9.97	-21	2.11
NP_001092008.2_117312	PRR4	proline-rich protein 4 isoform 1 precursor	C:extracellular space, P:retina homeostasis, P:visual perception	ATG	52	0	-10.04	-21	2.09
NP_001191732.1_69512	ANO6	anoctamin-6 isoform d	C:integral component of membrane, F:protein dimerization activity, P:blood coagulation, P:calcium activated phospholipid scrambling, P:chloride transmembrane transport, P:dendritic cell chemotaxis, P:positive regulation of bone mineralization, P:positive regulation of ion transmembrane transport	ATG	52	8	-5.76	-20.9	3.63
NP_001020527.2_69513	ANO6	anoctamin-6 isoform a	C:integral component of membrane, F:protein dimerization activity, P:blood coagulation, P:calcium activated phospholipid scrambling, P:chloride transmembrane transport, P:dendritic cell chemotaxis, P:positive regulation of bone mineralization, P:positive regulation of ion transmembrane transport	ATG	52	8	-5.88	-20.9	3.56
NP_001136151.1_69511	ANO6	anoctamin-6 isoform c	C:integral component of membrane, F:protein dimerization activity, P:blood coagulation, P:calcium activated phospholipid scrambling, P:chloride transmembrane transport, P:dendritic cell chemotaxis, P:positive regulation of bone mineralization, P:positive regulation of ion transmembrane transport	ATG	52	8	-6.4	-20.9	3.26
XP_011529278.1_111870	ARMCX6	protein ARMCX6 isoform X1	NCBI protein ID is absent in the uniprot data file	ATG	56	8	-10.23	-20.9	2.04
NP_001340107.1_91009	TMUB2	transmembrane and ubiquitin-like domain-containing protein 2 isoform a	NCBI protein ID is absent in the uniprot data file	ATG	56	8	-9.96	-20.89	2.1
NP_001340104.1_91013	TMUB2	transmembrane and ubiquitin-like domain-containing protein 2 isoform a	NCBI protein ID is absent in the uniprot data file	ATG	56	8	-10.34	-20.89	2.02
NP_001340112.1_91012	TMUB2	transmembrane and ubiquitin-like domain-containing protein 2 isoform a	NCBI protein ID is absent in the uniprot data file	ATG	56	8	-10.44	-20.89	2
XP_016885441.1_111160	FAM104B	protein FAM104B isoform X2	NCBI protein ID is absent in the uniprot data file	ATG	52	8	-8.23	-20.7	2.52
NP_003995.2_73684	GJB2	gap junction beta-2 protein	C:astrocyte projection, C:cell body, C:connexin complex, C:cytosol, C:integral component of plasma membrane, C:lateral plasma membrane, C:perinuclear region of cytoplasm, F:gap junction channel activity, P:aging, P:cell-cell signaling, P:cellular response to dexamethasone stimulus, P:cellular response to glucagon stimulus, P:cellular response to oxidative stress, P:decidualization, P:epididymis d…	ATG	54	0	-9.05	-20.7	2.29
XP_011533351.1_73685	GJB2	gap junction beta-2 protein isoform X1	C:astrocyte projection, C:cell body, C:connexin complex, C:cytosol, C:integral component of plasma membrane, C:lateral plasma membrane, C:perinuclear region of cytoplasm, F:gap junction channel activity, P:aging, P:cell-cell signaling, P:cellular response to dexamethasone stimulus, P:cellular response to glucagon stimulus, P:cellular response to oxidative stress, P:decidualization, P:epididymis d…	ATG	54	0	-9.88	-20.7	2.09
XP_016873708.1_61615	TNNT3	troponin T, fast skeletal muscle isoform X25	C:troponin complex, P:regulation of striated muscle contraction	ATG	58	8	-6.83	-20.6	3.02
NP_056444.3_118695	PRPF31	U4/U6 small nuclear ribonucleoprotein Prp31	C:Cajal body, C:MLL1 complex, C:nuclear speck, C:nucleoplasm, C:nucleus, C:precatalytic spliceosome, C:spliceosomal tri-snRNP complex, C:U2-type precatalytic spliceosome, C:U2-type spliceosomal complex, C:U4 snRNP, C:U4/U6 x U5 tri-snRNP complex, C:U4atac snRNP, F:ribonucleoprotein complex binding, F:RNA binding, F:snRNP binding, F:U4 snRNA binding, F:U4atac snRNA binding, P:mRNA splicing, via sp…	ATG	54	8	-6.12	-20.59	3.36
NP_056444.3_119444	PRPF31	U4/U6 small nuclear ribonucleoprotein Prp31	C:Cajal body, C:MLL1 complex, C:nuclear speck, C:nucleoplasm, C:nucleus, C:precatalytic spliceosome, C:spliceosomal tri-snRNP complex, C:U2-type precatalytic spliceosome, C:U2-type spliceosomal complex, C:U4 snRNP, C:U4/U6 x U5 tri-snRNP complex, C:U4atac snRNP, F:ribonucleoprotein complex binding, F:RNA binding, F:snRNP binding, F:U4 snRNA binding, F:U4atac snRNA binding, P:mRNA splicing, via sp…	ATG	54	8	-6.29	-20.59	3.27
NP_056444.3_119096	PRPF31	U4/U6 small nuclear ribonucleoprotein Prp31	C:Cajal body, C:MLL1 complex, C:nuclear speck, C:nucleoplasm, C:nucleus, C:precatalytic spliceosome, C:spliceosomal tri-snRNP complex, C:U2-type precatalytic spliceosome, C:U2-type spliceosomal complex, C:U4 snRNP, C:U4/U6 x U5 tri-snRNP complex, C:U4atac snRNP, F:ribonucleoprotein complex binding, F:RNA binding, F:snRNP binding, F:U4 snRNA binding, F:U4atac snRNA binding, P:mRNA splicing, via sp…	ATG	54	8	-6.31	-20.59	3.26
NP_056444.3_119562	PRPF31	U4/U6 small nuclear ribonucleoprotein Prp31	C:Cajal body, C:MLL1 complex, C:nuclear speck, C:nucleoplasm, C:nucleus, C:precatalytic spliceosome, C:spliceosomal tri-snRNP complex, C:U2-type precatalytic spliceosome, C:U2-type spliceosomal complex, C:U4 snRNP, C:U4/U6 x U5 tri-snRNP complex, C:U4atac snRNP, F:ribonucleoprotein complex binding, F:RNA binding, F:snRNP binding, F:U4 snRNA binding, F:U4atac snRNA binding, P:mRNA splicing, via sp…	ATG	54	8	-6.44	-20.59	3.2
NP_056444.3_119652	PRPF31	U4/U6 small nuclear ribonucleoprotein Prp31	C:Cajal body, C:MLL1 complex, C:nuclear speck, C:nucleoplasm, C:nucleus, C:precatalytic spliceosome, C:spliceosomal tri-snRNP complex, C:U2-type precatalytic spliceosome, C:U2-type spliceosomal complex, C:U4 snRNP, C:U4/U6 x U5 tri-snRNP complex, C:U4atac snRNP, F:ribonucleoprotein complex binding, F:RNA binding, F:snRNP binding, F:U4 snRNA binding, F:U4atac snRNA binding, P:mRNA splicing, via sp…	ATG	54	8	-6.57	-20.59	3.13
NP_056444.3_117939	PRPF31	U4/U6 small nuclear ribonucleoprotein Prp31	C:Cajal body, C:MLL1 complex, C:nuclear speck, C:nucleoplasm, C:nucleus, C:precatalytic spliceosome, C:spliceosomal tri-snRNP complex, C:U2-type precatalytic spliceosome, C:U2-type spliceosomal complex, C:U4 snRNP, C:U4/U6 x U5 tri-snRNP complex, C:U4atac snRNP, F:ribonucleoprotein complex binding, F:RNA binding, F:snRNP binding, F:U4 snRNA binding, F:U4atac snRNA binding, P:mRNA splicing, via sp…	ATG	54	8	-6.6	-20.59	3.12
NP_056444.3_102031	PRPF31	U4/U6 small nuclear ribonucleoprotein Prp31	C:Cajal body, C:MLL1 complex, C:nuclear speck, C:nucleoplasm, C:nucleus, C:precatalytic spliceosome, C:spliceosomal tri-snRNP complex, C:U2-type precatalytic spliceosome, C:U2-type spliceosomal complex, C:U4 snRNP, C:U4/U6 x U5 tri-snRNP complex, C:U4atac snRNP, F:ribonucleoprotein complex binding, F:RNA binding, F:snRNP binding, F:U4 snRNA binding, F:U4atac snRNA binding, P:mRNA splicing, via sp…	ATG	54	8	-6.65	-20.59	3.1
NP_056444.3_118301	PRPF31	U4/U6 small nuclear ribonucleoprotein Prp31	C:Cajal body, C:MLL1 complex, C:nuclear speck, C:nucleoplasm, C:nucleus, C:precatalytic spliceosome, C:spliceosomal tri-snRNP complex, C:U2-type precatalytic spliceosome, C:U2-type spliceosomal complex, C:U4 snRNP, C:U4/U6 x U5 tri-snRNP complex, C:U4atac snRNP, F:ribonucleoprotein complex binding, F:RNA binding, F:snRNP binding, F:U4 snRNA binding, F:U4atac snRNA binding, P:mRNA splicing, via sp…	ATG	54	8	-6.73	-20.59	3.06
NP_056444.3_116671	PRPF31	U4/U6 small nuclear ribonucleoprotein Prp31	C:Cajal body, C:MLL1 complex, C:nuclear speck, C:nucleoplasm, C:nucleus, C:precatalytic spliceosome, C:spliceosomal tri-snRNP complex, C:U2-type precatalytic spliceosome, C:U2-type spliceosomal complex, C:U4 snRNP, C:U4/U6 x U5 tri-snRNP complex, C:U4atac snRNP, F:ribonucleoprotein complex binding, F:RNA binding, F:snRNP binding, F:U4 snRNA binding, F:U4atac snRNA binding, P:mRNA splicing, via sp…	ATG	54	8	-6.99	-20.59	2.95
XP_006723200.1_102032	PRPF31	U4/U6 small nuclear ribonucleoprotein Prp31 isoform X1	C:Cajal body, C:MLL1 complex, C:nuclear speck, C:nucleoplasm, C:nucleus, C:precatalytic spliceosome, C:spliceosomal tri-snRNP complex, C:U2-type precatalytic spliceosome, C:U2-type spliceosomal complex, C:U4 snRNP, C:U4/U6 x U5 tri-snRNP complex, C:U4atac snRNP, F:ribonucleoprotein complex binding, F:RNA binding, F:snRNP binding, F:U4 snRNA binding, F:U4atac snRNA binding, P:mRNA splicing, via sp…	ATG	54	8	-7.07	-20.59	2.91
NP_056444.3_117513	PRPF31	U4/U6 small nuclear ribonucleoprotein Prp31	C:Cajal body, C:MLL1 complex, C:nuclear speck, C:nucleoplasm, C:nucleus, C:precatalytic spliceosome, C:spliceosomal tri-snRNP complex, C:U2-type precatalytic spliceosome, C:U2-type spliceosomal complex, C:U4 snRNP, C:U4/U6 x U5 tri-snRNP complex, C:U4atac snRNP, F:ribonucleoprotein complex binding, F:RNA binding, F:snRNP binding, F:U4 snRNA binding, F:U4atac snRNA binding, P:mRNA splicing, via sp…	ATG	54	8	-7.11	-20.59	2.9
XP_011528088.1_106502	RSPH1	radial spoke head 1 homolog isoform X1	NCBI protein ID is absent in the uniprot data file	ATG	52	8	-4	-20.5	5.13
NP_543136.1_106503	RSPH1	radial spoke head 1 homolog isoform 1	C:condensed nuclear chromosome, C:cytosol, C:meiotic spindle, C:motile cilium, C:nucleus, C:outer dense fiber, P:axoneme assembly, P:meiotic cell cycle, P:spermatid development	ATG	52	8	-4.24	-20.5	4.84
NP_001273435.1_106501	RSPH1	radial spoke head 1 homolog isoform 2	C:condensed nuclear chromosome, C:cytosol, C:meiotic spindle, C:motile cilium, C:nucleus, C:outer dense fiber, P:axoneme assembly, P:meiotic cell cycle, P:spermatid development	ATG	52	8	-4.77	-20.5	4.3
XP_016858272.1_6111	ZNF697	zinc finger protein 697 isoform X1	NCBI protein ID is absent in the uniprot data file	ATG	60	8	-7.2	-20.5	2.85
NP_004080.2_112108	TSC22D3	TSC22 domain family protein 3 isoform 2	C:cytosol, C:nucleus, F:DNA-binding transcription factor activity, F:DNA-binding transcription factor activity, RNA polymerase II-specific, P:ion transmembrane transport, P:negative regulation of activation-induced cell death of T cells, P:regulation of transcription, DNA-templated, P:response to osmotic stress	ATG	54	8	-9.35	-20.5	2.19
XP_024305682.1_7251	TRIM46	tripartite motif-containing protein 46 isoform X2	NCBI protein ID is absent in the uniprot data file	ATG	60	8	-9.62	-20.49	2.13
XP_016882749.1_100390	ZNF223	zinc finger protein 223 isoform X2	NCBI protein ID is absent in the uniprot data file	ATG	54	0	-9.26	-20.2	2.18
NP_056161.2_77597	ZFYVE26	zinc finger FYVE domain-containing protein 26	C:centrosome, C:lysosomal membrane, C:midbody, F:metal ion binding, F:phosphatidylinositol-3-phosphate binding, P:double-strand break repair via homologous recombination, P:mitotic cytokinesis, P:regulation of cytokinesis	ATG	46	0	-9.4	-20.2	2.15
XP_016876613.1_77598	ZFYVE26	zinc finger FYVE domain-containing protein 26 isoform X1	NCBI protein ID is absent in the uniprot data file	ATG	46	0	-9.49	-20.2	2.13
XP_016876614.1_77596	ZFYVE26	zinc finger FYVE domain-containing protein 26 isoform X2	NCBI protein ID is absent in the uniprot data file	ATG	46	0	-9.58	-20.2	2.11
XP_011534911.1_77602	ZFYVE26	zinc finger FYVE domain-containing protein 26 isoform X6	NCBI protein ID is absent in the uniprot data file	ATG	46	0	-9.8	-20.2	2.06
NP_776213.1_15334	IL1RN	interleukin-1 receptor antagonist protein isoform 2	C:cytoplasm, C:extracellular exosome, C:extracellular space, C:plasma membrane, F:cytokine activity, F:interleukin-1 receptor antagonist activity, F:interleukin-1 receptor binding, F:interleukin-1 type I receptor antagonist activity, F:interleukin-1 type II receptor antagonist activity, F:interleukin-1, type I receptor binding, F:interleukin-1, type II receptor binding, P:acute-phase response, P:…	ATG	48	8	-3.61	-20.1	5.58
NP_001156759.1_107971	EWSR1	RNA-binding protein EWS isoform 5	C:cytoplasm, C:nucleolus, C:nucleoplasm, C:nucleus, C:plasma membrane, F:calmodulin binding, F:identical protein binding, F:metal ion binding, F:RNA binding, F:transcription coregulator activity, P:regulation of transcription, DNA-templated	ATG	54	0	-8.56	-20.1	2.35
XP_016884143.1_107950	EWSR1	RNA-binding protein EWS isoform X20	NCBI protein ID is absent in the uniprot data file	ATG	54	0	-8.81	-20.1	2.28
XP_011528298.1_107943	EWSR1	RNA-binding protein EWS isoform X3	NCBI protein ID is absent in the uniprot data file	ATG	54	0	-8.85	-20.1	2.27
XP_011528297.1_107937	EWSR1	RNA-binding protein EWS isoform X1	NCBI protein ID is absent in the uniprot data file	ATG	54	0	-8.88	-20.1	2.26
XP_011528301.1_107938	EWSR1	RNA-binding protein EWS isoform X7	NCBI protein ID is absent in the uniprot data file	ATG	54	0	-8.93	-20.1	2.25
XP_016884138.1_107941	EWSR1	RNA-binding protein EWS isoform X13	NCBI protein ID is absent in the uniprot data file	ATG	54	0	-8.92	-20.1	2.25
XP_016884147.1_107951	EWSR1	RNA-binding protein EWS isoform X24	NCBI protein ID is absent in the uniprot data file	ATG	54	0	-9	-20.1	2.23
NP_053733.2_107952	EWSR1	RNA-binding protein EWS isoform 1	C:cytoplasm, C:nucleolus, C:nucleoplasm, C:nucleus, C:plasma membrane, F:calmodulin binding, F:identical protein binding, F:metal ion binding, F:RNA binding, F:transcription coregulator activity, P:regulation of transcription, DNA-templated	ATG	54	0	-9.04	-20.1	2.22
XP_011528300.1_107945	EWSR1	RNA-binding protein EWS isoform X6	NCBI protein ID is absent in the uniprot data file	ATG	54	0	-9.09	-20.1	2.21
XP_011528304.1_107947	EWSR1	RNA-binding protein EWS isoform X27	NCBI protein ID is absent in the uniprot data file	ATG	54	0	-9.11	-20.1	2.21
XP_005261447.1_107965	EWSR1	RNA-binding protein EWS isoform X19	NCBI protein ID is absent in the uniprot data file	ATG	54	0	-9.1	-20.1	2.21
XP_016884152.1_107970	EWSR1	RNA-binding protein EWS isoform X32	NCBI protein ID is absent in the uniprot data file	ATG	54	0	-9.11	-20.1	2.21
[truncated: 295 more rows]

## Sheet: Mus_musculus
id	gene	protein	go_info	icodon	gc_percent	G-quartet	random_mfe	mfe	ratio
[truncated: 555 more rows]

## Sheet: Saccharomyces_cerevisiae
id	gene	protein	go_info	icodon	gc_percent	G-quartet	random_mfe	mfe	ratio
[truncated: 151 more rows]
