# Supplementary material for: How Many Messenger RNAs Can Be Translated by the START Mechanism?
Source: Int J Mol Sci. 2020 Nov 8;21(21):8373. doi: 10.3390/ijms21218373 (PMC7664666; doi:10.3390/ijms21218373)
Supplement: Supplementary file 1 [file ijms-21-08373-s001.zip › Supplemental table 3.xlsx]

## Sheet: Bacillus_anthracis
id	gene	protein	go_info	icodon	gc_percent	G-quartet	random_mfe	mfe	ratio
NP_846973.1_4406		iron ABC transporter permease	C:integral component of membrane, C:plasma membrane, F:transmembrane transporter activity	ATG	50	8	-11.2	-26.3	2.35
NP_844398.1_1828		hypothetical protein	No GO term	ATG	54	8	-8.39	-24.6	2.93
NP_844105.1_1540		chemotaxis protein MotA	C:integral component of membrane	GTG	44	8	-8	-24.4	3.05
NP_847116.1_4550	acuC	acetoin utilization protein AcuC	P:acetoin metabolic process	ATG	42	0	-5.58	-23.3	4.18
NP_845089.1_2518		hypothetical protein	No GO term	GTG	42	0	-7.88	-23.1	2.93
NP_847439.1_4874		purine efflux pump PbuE	C:integral component of membrane, P:transmembrane transport	TTG	36	0	-6.61	-22.5	3.4
NP_843421.1_851		hypothetical protein	No GO term	TTG	56	0	-10.32	-21.6	2.09
NP_846242.1_3675		serine/threonine-protein kinase PrkC	C:integral component of membrane, C:plasma membrane, F:ATP binding, F:peptidoglycan binding, F:protein serine/threonine kinase activity, P:cellular response to peptidoglycan, P:protein phosphorylation, P:signal transduction, P:spore germination	GTG	44	8	-7.99	-21.2	2.65
NP_845894.1_3326		hypothetical protein	No GO term	ATG	32	0	-5.97	-21.1	3.53
NP_847877.1_5315	gidB	rRNA small subunit methyltransferase G	C:cytoplasm, F:rRNA (guanine-N7-)-methyltransferase activity	ATG	40	0	-6.44	-21	3.26
NP_847244.1_4679		hypothetical protein	No GO term	TTG	30	0	-4.53	-19.6	4.32
NP_845799.1_3231		hypothetical protein	No GO term	ATG	40	0	-7	-19	2.71
NP_845513.1_2944		hypothetical protein	C:integral component of membrane	ATG	38	0	-7.22	-18.3	2.53
NP_846924.1_4357		hypothetical protein	No GO term	TTG	24	0	-4.18	-18.1	4.33
NP_846773.1_4207	comEC	DNA internalization-related competence protein ComEC/Rec2	C:integral component of membrane	TTG	44	0	-6.65	-17.8	2.68
NP_842777.1_205		hypothetical protein	No GO term	ATG	36	0	-5.64	-17.1	3.03
NP_844236.1_1666		hypothetical protein	No GO term	ATG	38	0	-6.55	-16.8	2.56
NP_846350.1_3784		membrane protein	C:integral component of membrane	GTG	40	0	-7.48	-16.4	2.19
NP_842584.3_12		hypothetical protein	F:DNA-binding transcription factor activity, P:DNA-templated transcription, initiation	TTG	36	0	-6.86	-16.1	2.35
NP_843281.1_711		thioredoxin	No GO term	ATG	36	0	-5.84	-16	2.74
NP_847776.1_5214		zinc metalloprotease	C:integral component of membrane, F:metallopeptidase activity	ATG	42	0	-6.08	-15.9	2.62
NP_843273.1_703		oxidoreductase	No GO term	ATG	42	0	-3.59	-15.6	4.35
NP_847451.1_4886		hypothetical protein	No GO term	ATG	38	0	-7.12	-15.5	2.18
NP_844020.1_1455	nth	endonuclease III	F:4 iron, 4 sulfur cluster binding, F:class I DNA-(apurinic or apyrimidinic site) endonuclease activity, F:DNA binding, F:DNA N-glycosylase activity, F:endonuclease activity, P:DNA repair	ATG	40	0	-6.7	-15.4	2.3
NP_844787.3_2216		hypothetical protein	F:N-acetyltransferase activity	ATG	22	0	-3.49	-15.3	4.38
NP_847194.1_4629		hypothetical protein	No GO term	ATG	42	0	-6.9	-15.3	2.22
NP_847725.1_5163		threonylcarbamoyl-AMP synthase	C:cytoplasm, F:ATP binding, F:double-stranded RNA binding, F:L-threonylcarbamoyladenylate synthase, P:tRNA processing	ATG	32	0	-5.14	-15.2	2.96
NP_846629.1_4063	dxs	1-deoxy-D-xylulose-5-phosphate synthase	F:1-deoxy-D-xylulose-5-phosphate synthase activity, F:magnesium ion binding, F:thiamine pyrophosphate binding, P:1-deoxy-D-xylulose 5-phosphate biosynthetic process, P:terpenoid biosynthetic process, P:thiamine biosynthetic process	GTG	34	0	-6.2	-14.9	2.41
NP_843952.1_1387		peptidase	No GO term	ATG	32	0	-5.46	-14.7	2.69
NP_846307.1_3741		hypothetical protein	No GO term	ATG	40	0	-7.07	-14.6	2.06
NP_845777.1_3209		hydroxylamine reductase	C:cytoplasm, F:hydroxylamine reductase activity, F:iron-sulfur cluster binding	ATG	44	0	-6.51	-14.5	2.23
NP_844149.1_1581	fliR	flagellar biosynthesis protein FliR	No GO term	ATG	40	0	-5.54	-14.2	2.56
NP_844333.1_1763		L-amino acid oxidase	No GO term	ATG	38	0	-6.47	-14.2	2.19
NP_846592.1_4026	sdaAB2	L-serine dehydratase subunit beta	F:4 iron, 4 sulfur cluster binding, F:L-serine ammonia-lyase activity	ATG	34	0	-6.12	-14	2.29
NP_843369.1_799		amino acid ABC transporter permease	C:ATP-binding cassette (ABC) transporter complex, F:transmembrane transporter activity, P:nitrogen compound transport	TTG	32	0	-6.27	-14	2.23
NP_847074.1_4508	ald2	alanine dehydrogenase	F:alanine dehydrogenase activity	ATG	48	0	-4.92	-13.9	2.83
NP_847367.1_4802		hypothetical protein	F:transferase activity	ATG	34	0	-5.99	-13.9	2.32
NP_844665.1_2093	proV1	glycine betaine/L-proline ABC transporter ATP-binding protein	F:ATP binding, F:hydrolase activity	GTG	38	0	-5.44	-13.8	2.54
NP_847757.1_5195		hypothetical protein	No GO term	TTG	32	0	-6.15	-13.7	2.23
NP_846887.1_4320		GTPase Obg	F:transferase activity	ATG	38	0	-6	-13.6	2.27
NP_846179.1_3611	dapA2	4-hydroxy-tetrahydrodipicolinate synthase	C:cytoplasm, F:4-hydroxy-tetrahydrodipicolinate synthase activity, P:diaminopimelate biosynthetic process, P:lysine biosynthetic process via diaminopimelate	ATG	40	0	-6.58	-13.6	2.07
NP_846361.1_3795		hypothetical protein	No GO term	ATG	34	0	-4.9	-13.5	2.75
NP_843852.1_1284		hypothetical protein	No GO term	ATG	28	0	-4.36	-13.4	3.07
NP_846947.1_4380		hypothetical protein	C:integral component of membrane	ATG	34	0	-4.97	-13.4	2.69
NP_846035.1_3467		hypothetical protein	No GO term	ATG	34	0	-5.17	-13.4	2.59
NP_842745.1_174		Bcr/CflA family drug resistance transporter	C:integral component of membrane, C:plasma membrane, F:xenobiotic transmembrane transporter activity, P:xenobiotic detoxification by transmembrane export across the plasma membrane	GTG	34	0	-5.58	-13.4	2.4
NP_845860.1_3292		hypothetical protein	No GO term	ATG	32	0	-6.04	-13.4	2.22
NP_843012.1_440		hypothetical protein	No GO term	ATG	38	0	-6.57	-13.4	2.04
NP_846749.1_4183	dgkA	undecaprenol kinase	F:diacylglycerol kinase activity	ATG	30	0	-5.22	-13.3	2.55
NP_846511.1_3945		hypothetical protein	No GO term	ATG	34	0	-6.13	-13.3	2.17
NP_843137.1_566		LytR family transcription antiterminator	No GO term	ATG	42	0	-5.24	-13.2	2.52
NP_844123.1_1558		flagellar assembly protein FliH	No GO term	ATG	30	0	-5.22	-13.1	2.51
NP_844341.1_1771		hypothetical protein	No GO term	TTG	38	0	-6.38	-13.1	2.05
NP_842840.1_268	purB	adenylosuccinate lyase	F:(S)-2-(5-amino-1-(5-phospho-D-ribosyl)imidazole-4-carboxamido)succinate AMP-lyase (fumarate-forming) activity, F:N6-(1,2-dicarboxyethyl)AMP AMP-lyase (fumarate-forming) activity	ATG	46	0	-6.5	-13.1	2.02
NP_847097.1_4531	sspB	small acid-soluble spore protein B	No GO term	ATG	36	0	-5.34	-13	2.43
NP_847765.1_5203		carboxypeptidase	F:carboxypeptidase activity	ATG	30	0	-5.57	-13	2.33
NP_843686.1_1115		hypothetical protein	No GO term	ATG	38	0	-5.85	-13	2.22
NP_843844.1_1276	dltD	D-alanyl-lipoteichoic acid biosynthesis protein DltD	C:integral component of membrane, C:plasma membrane, P:lipoteichoic acid biosynthetic process	ATG	40	0	-4.64	-12.8	2.76
NP_843035.1_464		hypothetical protein	C:integral component of membrane	TTG	30	0	-4.14	-12.7	3.07
NP_843295.1_725		hypothetical protein	No GO term	ATG	30	0	-5.12	-12.7	2.48
NP_844561.1_1991		hypothetical protein	No GO term	ATG	22	0	-3.15	-12.5	3.96
NP_843790.1_1221		small acid-soluble spore protein	No GO term	ATG	32	0	-4.45	-12.5	2.81
NP_844601.1_2029		hypothetical protein	No GO term	TTG	30	0	-4.56	-12.5	2.74
NP_846362.1_3796		hypothetical protein	C:integral component of membrane	GTG	36	0	-6.07	-12.5	2.06
NP_843329.1_759		hypothetical protein	No GO term	ATG	32	0	-5.13	-12.4	2.42
NP_847597.1_5033		hypothetical protein	No GO term	TTG	32	0	-5.22	-12.4	2.38
NP_847476.1_4911		pyrimidine nucleoside transport protein	C:integral component of membrane	ATG	34	0	-5.56	-12.4	2.23
NP_842690.1_118	rplE	50S ribosomal protein L5	C:cytosolic large ribosomal subunit, F:rRNA binding, F:structural constituent of ribosome, F:tRNA binding, P:translation	TTG	38	0	-5.92	-12.4	2.09
NP_846453.1_3887	metE	5-methyltetrahydropteroyltriglutamate--homocysteine methyltransferase	F:5-methyltetrahydropteroyltriglutamate-homocysteine S-methyltransferase activity, F:zinc ion binding, P:methionine biosynthetic process, P:methylation	ATG	38	0	-4.96	-12.3	2.48
NP_847758.1_5196		aminopeptidase	F:aminopeptidase activity	ATG	38	0	-5.55	-12.3	2.22
NP_846001.1_3433		multidrug ABC transporter permease/ATP-binding protein	F:ATP binding	ATG	34	0	-5.76	-12.3	2.14
NP_846981.1_4414		sensor histidine kinase	F:protein histidine kinase activity	ATG	14	0	-3.57	-12.2	3.42
NP_843949.1_1384	resD	DNA-binding response regulator ResD	F:DNA binding, P:phosphorelay signal transduction system	ATG	32	0	-5.78	-12.2	2.11
NP_842702.1_130	rpmJ	50S ribosomal protein L36	C:ribosome, F:structural constituent of ribosome, P:translation	ATG	34	0	-5.39	-12.1	2.24
NP_844756.1_2184		EmrB/QacA family drug resistance transporter	No GO term	ATG	32	0	-5.8	-12	2.07
NP_845547.1_2979		hypothetical protein	No GO term	ATG	30	0	-4.25	-11.7	2.75
NP_843927.1_1361		hypothetical protein	No GO term	ATG	18	0	-2.96	-11.6	3.92
NP_843587.1_1017		tRNA nuclease	No GO term	ATG	36	0	-5.67	-11.6	2.04
NP_843943.1_1377	dacB	D-alanyl-D-alanine carboxypeptidase	F:serine-type D-Ala-D-Ala carboxypeptidase activity	ATG	34	0	-4	-11.5	2.87
NP_843608.1_1038		hypothetical protein	No GO term	ATG	24	0	-4.05	-11.3	2.79
NP_845745.1_3177		oxidoreductase	No GO term	ATG	38	0	-4.12	-11.3	2.74
NP_846209.1_3642	codY	GTP-sensing transcriptional pleiotropic repressor CodY	C:cytoplasm, F:DNA binding, F:DNA-binding transcription factor activity, F:GTP binding, P:negative regulation of transcription, DNA-templated, P:regulation of transcription, DNA-templated	ATG	38	0	-4.18	-11.3	2.7
NP_844782.1_2211		hydrolase	F:hydrolase activity	ATG	30	0	-4.77	-11.3	2.37
NP_843231.1_660		hypothetical protein	C:integral component of membrane	TTG	26	0	-4.88	-11.3	2.32
NP_846053.1_3485		hypothetical protein	F:hydrolase activity	ATG	32	0	-4.75	-11.1	2.34
NP_845935.1_3367		DNA polymerase III subunit epsilon	No GO term	GTG	32	0	-5.33	-11.1	2.08
NP_846878.1_4311		cysteine desulfurase NifS	F:transaminase activity	ATG	38	0	-4.96	-11	2.22
NP_843754.1_1184		hypothetical protein	F:methyltransferase activity, P:methylation	GTG	36	0	-5.09	-10.9	2.14
NP_847105.1_4539		hypothetical protein	No GO term	TTG	24	0	-4.13	-10.8	2.62
NP_844826.1_2255	blcB	spore surface glycoprotein BclB	No GO term	TTG	36	0	-5.16	-10.7	2.07
NP_844575.1_2005		hypothetical protein	No GO term	ATG	36	0	-3.06	-10.6	3.46
NP_842614.1_42		hypothetical protein	No GO term	TTG	14	0	-2.8	-10.5	3.75
NP_843835.1_1267		hypothetical protein	C:integral component of membrane	ATG	22	0	-3.87	-10.5	2.72
NP_845044.1_2473		hypothetical protein	F:aminopeptidase activity	ATG	32	0	-4.4	-10.5	2.39
NP_846274.1_3708	ileS2	isoleucine--tRNA ligase	C:cytoplasm, F:aminoacyl-tRNA editing activity, F:ATP binding, F:isoleucine-tRNA ligase activity, F:tRNA binding, F:zinc ion binding, P:isoleucyl-tRNA aminoacylation	ATG	38	0	-4.27	-10.4	2.43
NP_843241.1_671		phosphate ABC transporter permease	No GO term	ATG	28	0	-4.36	-10.4	2.39
NP_846721.1_4155	phoX	phosphate ABC transporter substrate-binding protein	No GO term	GTG	34	0	-5.17	-10.4	2.01
NP_844686.1_2114		hypothetical protein	No GO term	ATG	32	0	-4.58	-10.3	2.25
NP_844641.1_2069	asnO3	asparagine synthetase	F:asparagine synthase (glutamine-hydrolyzing) activity	ATG	34	0	-4.59	-10.3	2.24
NP_844831.1_2260		hypothetical protein	No GO term	ATG	32	0	-3.68	-10.2	2.77
NP_843102.1_531		glycerol-3-phosphate ABC transporter permease	C:integral component of membrane, C:plasma membrane	ATG	34	0	-4.86	-10.1	2.08
NP_843939.1_1373	mprF	phosphatidylglycerol lysyltransferase	C:integral component of membrane, C:plasma membrane, F:lysyltransferase activity, P:lipid metabolic process, P:response to antibiotic	ATG	30	0	-4.1	-9.9	2.42
NP_847403.1_4838		methionine ABC transporter ATP-binding protein	C:plasma membrane, F:ATP binding, F:ATPase activity, F:ATPase-coupled amino acid transmembrane transporter activity, F:ATPase-coupled transmembrane transporter activity	ATG	32	0	-3.3	-9.8	2.97
NP_847151.1_4585		hypothetical protein	No GO term	ATG	28	0	-4.78	-9.7	2.03
NP_842673.1_101	rpsL	30S ribosomal protein S12	C:small ribosomal subunit, F:rRNA binding, F:structural constituent of ribosome, F:tRNA binding, P:translation	ATG	34	0	-4.74	-9.6	2.02
NP_847590.1_5026	secA1	protein translocase subunit SecA	C:cytoplasm, C:plasma membrane, F:ATP binding, F:metal ion binding, F:P-P-bond-hydrolysis-driven protein transmembrane transporter activity, P:intracellular protein transmembrane transport, P:protein import, P:protein secretion, P:protein targeting	ATG	32	0	-3.32	-9.5	2.86
NP_847280.1_4715		ABC transporter ATP-binding protein	F:ATP binding, F:ATPase activity	ATG	40	0	-4.54	-9.5	2.09
NP_843386.1_816		hypothetical protein	No GO term	ATG	34	0	-3.75	-9.4	2.51
NP_847141.1_4575		hypothetical protein	No GO term	ATG	34	0	-3.17	-9.3	2.93
NP_847007.1_4441	pheS	phenylalanine--tRNA ligase subunit alpha	C:cytoplasm, F:ATP binding, F:magnesium ion binding, F:phenylalanine-tRNA ligase activity, F:tRNA binding, P:phenylalanyl-tRNA aminoacylation	ATG	38	0	-3.41	-9.3	2.73
NP_847290.1_4725		D-alanyl-D-alanine carboxypeptidase	F:carboxypeptidase activity	ATG	30	0	-3.59	-9.3	2.59
NP_845870.1_3302		acetyltransferase	F:transferase activity	ATG	26	0	-3.84	-9.3	2.42
NP_846975.1_4408		hypothetical protein	No GO term	TTG	22	0	-4.38	-9.2	2.1
NP_843846.1_1278	dltB	D-alanyl-lipoteichoic acid biosynthesis protein DltB	C:plasma membrane, P:lipoteichoic acid biosynthetic process	ATG	26	0	-2.48	-9.1	3.67
NP_846075.1_3507		hypothetical protein	No GO term	ATG	30	0	-3.55	-9.1	2.56
NP_846794.1_4227		GTP pyrophosphokinase	F:kinase activity	ATG	32	0	-3.75	-9.1	2.43
NP_846730.1_4164		zinc ABC transporter ATP-binding protein	F:ATP binding	ATG	32	0	-4.08	-9.1	2.23
NP_846917.1_4350	clpX	ATP-dependent Clp protease ATP-binding subunit ClpX	F:ATP binding, F:protein dimerization activity, F:unfolded protein binding, F:zinc ion binding, P:protein folding, P:proteolysis	ATG	32	0	-4.02	-9	2.24
NP_842603.1_31		rRNA small subunit methyltransferase I	C:cytoplasm, F:rRNA (cytosine-2'-O-)-methyltransferase activity, P:enzyme-directed rRNA 2'-O-methylation	ATG	30	0	-4.17	-9	2.16
NP_846074.1_3506		hypothetical protein	No GO term	ATG	34	0	-4.23	-8.9	2.1
NP_846187.1_3619		hypothetical protein	No GO term	ATG	30	0	-4.36	-8.9	2.04
NP_847348.1_4783		transporter	No GO term	ATG	30	0	-2.94	-8.8	3
NP_844194.1_1624	nhaC2	malate-2H(+)/Na(+)-lactate antiporter	No GO term	ATG	28	0	-3.33	-8.8	2.65
NP_843601.1_1031		AraC family transcriptional regulator	No GO term	ATG	32	0	-3.91	-8.7	2.22
NP_846060.1_3492		hypothetical protein	No GO term	TTG	28	0	-2.71	-8.6	3.18
NP_847412.1_4847		hypothetical protein	No GO term	TTG	42	0	-3.55	-8.6	2.43
NP_846498.1_3932		NAD(P)H nitroreductase	No GO term	ATG	36	0	-3.66	-8.6	2.35
NP_847005.1_4439	asnS	asparagine--tRNA ligase	C:cytoplasm, F:asparagine-tRNA ligase activity, F:ATP binding, F:nucleic acid binding, P:asparaginyl-tRNA aminoacylation	ATG	34	0	-3.92	-8.6	2.2
NP_846517.1_3951		peptidyl-prolyl cis-trans isomerase B	F:peptidyl-prolyl cis-trans isomerase activity	ATG	26	0	-3.98	-8.6	2.16
NP_844148.1_1580		flagellar biosynthesis protein FliQ	No GO term	ATG	18	0	-4.21	-8.6	2.04
NP_845482.1_2912		hypothetical protein	C:integral component of membrane	ATG	32	0	-2.25	-8.5	3.78
NP_844550.1_1980		N-acetyltransferase	F:transferase activity	ATG	26	0	-2.51	-8.5	3.38
NP_843833.1_1265		hypothetical protein	No GO term	ATG	20	0	-3.24	-8.5	2.63
NP_845950.1_3382		acetyl-CoA acetyltransferase	F:transferase activity	ATG	36	0	-3.49	-8.5	2.43
NP_845204.1_2633		hypothetical protein	No GO term	TTG	26	0	-3.75	-8.5	2.27
NP_847274.1_4709		ABC transporter permease	C:integral component of membrane, C:plasma membrane, P:transmembrane transport	ATG	38	0	-4.24	-8.5	2.01
NP_847505.1_4940		iron ABC transporter permease	C:integral component of membrane, C:plasma membrane, F:transmembrane transporter activity	ATG	28	0	-2.16	-8.3	3.84
NP_847212.1_4647		hypothetical protein	C:integral component of membrane	ATG	14	0	-3.32	-8.3	2.5
NP_845651.1_3083		ABC transporter permease	C:integral component of membrane	ATG	28	0	-3.89	-8.3	2.14
NP_847731.1_5169	rpmE	50S ribosomal protein L31 type B	C:ribosome, F:structural constituent of ribosome, P:translation	ATG	40	0	-3.99	-8.3	2.08
NP_843000.1_428		hypothetical protein	No GO term	ATG	38	0	-4.09	-8.3	2.03
NP_845877.1_3309		sodium/pantothenate symporter	No GO term	ATG	24	0	-4.1	-8.3	2.03
NP_847667.1_5105	fabZ	3-hydroxyacyl-ACP dehydratase FabZ	C:cytoplasm, F:(3R)-hydroxymyristoyl-[acyl-carrier-protein] dehydratase activity, F:3-hydroxydecanoyl-[acyl-carrier-protein] dehydratase activity, F:3-hydroxyoctanoyl-[acyl-carrier-protein] dehydratase activity, F:3-hydroxypalmitoyl-[acyl-carrier-protein] dehydratase activity, P:fatty acid biosynthetic process, P:lipid A biosynthetic process	ATG	30	0	-2.97	-8.2	2.76
NP_845862.1_3294		hypothetical protein	C:integral component of membrane	ATG	26	0	-3.64	-8.2	2.25
NP_844406.1_1836		HTH-type transcriptional regulator	No GO term	ATG	28	0	-3.19	-8.1	2.54
NP_846848.1_4281		tRNA threonylcarbamoyladenosine dehydratase	No GO term	ATG	30	0	-3.77	-8.1	2.15
NP_844237.1_1667		nudix family protein	F:hydrolase activity	ATG	34	0	-4.01	-8.1	2.02
NP_847201.1_4636		hypothetical protein	C:integral component of membrane	GTG	34	0	-4.05	-8.1	2
NP_847310.1_4745		hypothetical protein	No GO term	TTG	38	0	-3.35	-8	2.39
NP_844805.1_2234		hypothetical protein	No GO term	ATG	34	0	-3.59	-8	2.23
NP_843492.1_922	rsbW	serine-protein kinase RsbW	F:ATP binding, F:protein serine/threonine kinase activity, F:sigma factor antagonist activity, P:negative regulation of transcription, DNA-templated, P:regulation of transcription, DNA-templated	ATG	32	0	-3.75	-8	2.14
NP_842588.1_16		hypothetical protein	No GO term	ATG	34	0	-3.92	-8	2.04
NP_846602.1_4036		L,D-transpeptidase	No GO term	ATG	34	0	-3.28	-7.9	2.41
NP_846339.1_3773		hypothetical protein	No GO term	ATG	28	0	-3.61	-7.9	2.19
NP_843248.1_678		hypothetical protein	No GO term	ATG	30	0	-3.31	-7.8	2.36
NP_845339.1_2769		hypothetical protein	F:kinase activity	ATG	30	0	-3.78	-7.8	2.06
NP_847330.1_4765		hypothetical protein	No GO term	ATG	30	0	-2.94	-7.7	2.61
NP_847814.1_5252		sensory transduction protein LytT	F:DNA binding	ATG	34	0	-3.07	-7.6	2.47
NP_844983.1_2412		hypothetical protein	No GO term	ATG	36	0	-3.65	-7.6	2.08
NP_845105.1_2534		nudix family protein	F:hydrolase activity	ATG	26	0	-3.74	-7.6	2.03
NP_846876.1_4309	nadC	nicotinate-nucleotide diphosphorylase	F:nicotinate-nucleotide diphosphorylase (carboxylating) activity	ATG	30	0	-3.24	-7.5	2.31
NP_843228.1_657	qoxC	quinol oxidase subunit III	F:oxidoreductase activity	ATG	34	0	-3.52	-7.5	2.13
NP_845766.1_3198		hypothetical protein	F:metallopeptidase activity	GTG	26	0	-3.75	-7.5	2
NP_845812.1_3244		hypothetical protein	No GO term	ATG	38	0	-2.59	-7.3	2.81
NP_844867.3_2296		stage II sporulation protein SB	P:sporulation resulting in formation of a cellular spore	TTG	36	0	-2.9	-7.3	2.51
NP_843475.1_905		hypothetical protein	No GO term	ATG	24	0	-3.38	-7.3	2.16
NP_844898.1_2327		TetR family transcriptional regulator	F:DNA binding	ATG	36	0	-3.55	-7.3	2.05

## Sheet: Escherichia_coli
id	gene	protein	go_info	icodon	gc_percent	G-quartet	random_mfe	mfe	ratio
NP_414637.1_93	ftsZ	GTP-binding tubulin-like cell division protein	C:cell division site, C:cytoplasm, F:GTP binding, F:GTPase activity, F:identical protein binding, P:cell division, P:division septum assembly, P:FtsZ-dependent cytokinesis, P:protein polymerization	ATG	60	8	-12.95	-31.9	2.46
NP_415173.1_637	holA	DNA polymerase III, delta subunit	C:DNA polymerase III complex, F:DNA binding, F:DNA-directed DNA polymerase activity, P:DNA-dependent DNA replication	ATG	66	0	-14.91	-30.8	2.07
NP_418816.1_4315	creC	sensory histidine kinase in two-component regulatory system with CreB or PhoB	C:integral component of plasma membrane, C:membrane, C:plasma membrane, F:ATP binding, F:phosphorelay sensor kinase activity, P:peptidyl-histidine phosphorylation, P:regulation of response to osmotic stress, P:response to nutrient, P:signal transduction by protein phosphorylation	ATG	56	8	-11.75	-29.4	2.5
NP_416387.1_1866	torY	TMAO reductase III (TorYZ), cytochrome c-type subunit	C:Gram-negative-bacterium-type cell wall, C:integral component of plasma membrane, C:membrane, F:electron transfer activity, F:heme binding, F:iron ion binding, P:anaerobic electron transport chain, P:anaerobic respiration	ATG	54	8	-9.76	-25.7	2.63
NP_418539.1_4033	adiC	arginine:agmatine antiporter	C:cell, C:integral component of plasma membrane, C:plasma membrane, F:antiporter activity, F:arginine transmembrane transporter activity, P:amino acid transmembrane transport, P:intracellular pH elevation	ATG	56	0	-12.22	-25.4	2.08
NP_417211.1_2694	fhlA	formate hydrogenlyase transcriptional activator	C:cytosol, F:ATP binding, F:identical protein binding, F:sequence-specific DNA binding, F:transcription factor binding, P:phosphorelay signal transduction system, P:positive regulation of DNA-templated transcription, initiation, P:protein homotetramerization, P:transcription, DNA-templated	ATG	46	0	-8.54	-22.7	2.66
NP_417028.1_2515	suhB	inositol monophosphatase	C:cytoplasm, C:cytosol, F:glycerol-2-phosphatase activity, F:inositol monophosphate 1-phosphatase activity, F:inositol monophosphate 3-phosphatase activity, F:inositol monophosphate 4-phosphatase activity, F:lithium ion binding, F:magnesium ion binding, P:inositol metabolic process, P:inositol phosphate dephosphorylation, P:phosphatidylinositol phosphorylation, P:signal transduction	ATG	54	0	-9.75	-22	2.26
NP_415742.1_1208	narG	nitrate reductase 1, alpha subunit	C:intrinsic component of membrane, C:intrinsic component of the cytoplasmic side of the plasma membrane, C:membrane, C:NarGHI complex, F:4 iron, 4 sulfur cluster binding, F:electron transfer activity, F:metal ion binding, F:molybdopterin cofactor binding, F:nitrate reductase activity, P:anaerobic respiration, P:nitrate assimilation, P:nitrate metabolic process	ATG	52	0	-10.27	-21.3	2.07
NP_418429.1_3920	yjaH	DUF1481 family putative lipoprotein	No GO term	GTG	50	0	-10.15	-21.2	2.09
NP_418322.1_3815	yihY	BrkB family putative transporter, inner membrane protein	C:integral component of plasma membrane, C:plasma membrane	ATG	58	0	-8.84	-20.9	2.36
NP_416851.1_2333	gtrA	CPS-53 (KpLE1) prophage| bactoprenol-linked glucose translocase/flippase	C:integral component of membrane, C:plasma membrane, F:5-aminolevulinate synthase activity, F:catalytic activity, F:glutamyl-tRNA reductase activity, F:NADP binding, P:heme biosynthetic process, P:polysaccharide biosynthetic process	ATG	48	0	-9.6	-20.9	2.18
NP_417364.2_2844	uacT	uric acid permease	C:integral component of plasma membrane, C:plasma membrane, F:symporter activity, F:urate transmembrane transporter activity, F:xanthine transmembrane transporter activity, P:urate transport, P:xanthine transport	ATG	54	0	-7.9	-20.5	2.6
NP_416995.1_2482	purN	phosphoribosylglycinamide formyltransferase 1	C:cytoplasm, C:cytosol, F:phosphoribosylglycinamide formyltransferase activity, P:'de novo' IMP biosynthetic process, P:cellular response to DNA damage stimulus	ATG	40	0	-6.97	-20.4	2.93
NP_415024.4_483	fetB	iron export ABC transporter permease| peroxide resistance protein	C:cell, C:integral component of plasma membrane, C:plasma membrane, P:cellular iron ion homeostasis, P:ion transport	ATG	42	8	-8.35	-20.4	2.44
NP_415321.1_782	ybiB	putative family 3 glycosyltransferase	C:cytosol, F:DNA binding, F:RNA binding, F:transferase activity, transferring glycosyl groups, P:tryptophan biosynthetic process	ATG	54	0	-9.54	-20.4	2.14
NP_417269.1_2752	gudP	putative D-glucarate transporter	C:integral component of membrane, C:plasma membrane, F:transmembrane transporter activity	ATG	50	0	-9.41	-20.2	2.15
NP_416397.1_1876	cheB	fused chemotaxis regulator: protein-glutamate methylesterase in two-component regulatory system with CheA	C:cytosol, C:plasma membrane, F:deaminase binding, F:phosphorelay response regulator activity, F:protein-glutamate methylesterase activity, F:protein-glutamine glutaminase activity, P:chemotaxis, P:protein deamination, P:protein demethylation, P:signal transduction by protein phosphorylation	ATG	46	0	-9.21	-20.1	2.18
NP_416739.1_2219	yfaE	ferredoxin involved with ribonucleotide reductase diferric-tyrosyl radical (Y*) cofactor maintenance	C:cytoplasm, F:2 iron, 2 sulfur cluster binding, F:electron transfer activity, F:metal ion binding, P:cellular protein modification process, P:ferredoxin metabolic process, P:protein repair	ATG	58	0	-8	-19.1	2.39
NP_418775.1_4272	tsr	methyl-accepting chemotaxis protein I, serine sensor receptor	C:integral component of plasma membrane, C:methyl accepting chemotaxis protein complex, C:plasma membrane, F:identical protein binding, F:protein histidine kinase binding, F:transmembrane signaling receptor activity, P:cell motility, P:cellular response to amino acid stimulus, P:chemotaxis, P:detection of chemical stimulus, P:receptor clustering, P:regulation of bacterial-type flagellum-dependent…	ATG	42	0	-7.93	-18.8	2.37
NP_414600.1_56	rluA	dual specificity 23S rRNA pseudouridine(746), tRNA pseudouridine(32) synthase, SAM-dependent	F:pseudouridine synthase activity, F:RNA binding, F:rRNA pseudouridine synthase activity, F:tRNA pseudouridine synthase activity, P:enzyme-directed rRNA pseudouridine synthesis, P:pseudouridine synthesis, P:RNA modification, P:rRNA processing, P:rRNA pseudouridine synthesis, P:tRNA processing, P:tRNA pseudouridine synthesis	ATG	50	0	-8.26	-18.7	2.26
NP_417153.1_2636	ygaV	tributyltin-inducible repressor of ygaVP	F:DNA-binding transcription factor activity, F:transcription regulatory region DNA binding, P:regulation of transcription, DNA-templated	ATG	52	0	-9.2	-18.4	2
NP_418792.1_4290	prfC	peptide chain release factor RF-3	C:cytosol, F:GDP binding, F:GTP binding, F:GTPase activity, F:translation release factor activity, codon nonspecific, F:translation release factor activity, codon specific, P:regulation of translational termination, P:translational termination	ATG	50	0	-8.95	-18.3	2.05
NP_417812.1_3292	yheT	UPF0017 family putative hydrolase	F:hydrolase activity, acting on ester bonds, F:poly(3-hydroxybutyrate) depolymerase activity, P:cellular lipid metabolic process	ATG	52	0	-8.15	-17.9	2.2
NP_416090.2_1561	ydfB	Qin prophage| uncharacterized protein	C:cytoplasm	ATG	48	0	-8.23	-17.9	2.18
NP_415744.1_1210	narJ	molybdenum-cofactor-assembly chaperone delta subunit of nitrate reductase 1	C:cytoplasm, F:metallochaperone activity, F:unfolded protein binding, P:chaperone-mediated protein complex assembly, P:nitrate assimilation	ATG	48	0	-8.47	-17.8	2.1
NP_414588.1_45	kefF	potassium-efflux system ancillary protein for KefC, glutathione-regulated| quinone oxidoreductase, FMN-dependent	C:plasma membrane, F:electron transfer activity, F:FMN binding, F:NAD(P)H dehydrogenase (quinone) activity, P:positive regulation of ion transmembrane transporter activity, P:positive regulation of potassium ion transmembrane transport, P:potassium ion transport	ATG	48	0	-7.61	-17.5	2.3
NP_414556.1_14	dnaJ	chaperone Hsp40, DnaK co-chaperone	C:cytoplasm, C:cytosol, C:membrane, C:protein-containing complex, F:ATP binding, F:chaperone binding, F:heat shock protein binding, F:protein disulfide isomerase activity, F:protein disulfide oxidoreductase activity, F:sigma factor antagonist activity, F:unfolded protein binding, F:zinc ion binding, P:chaperone cofactor-dependent protein refolding, P:DNA replication, P:protein folding, P:protein …	ATG	42	0	-7.65	-17.3	2.26
NP_415542.1_1005	pgaB	poly-beta-1,6-N-acetyl-D-glucosamine (PGA) N-deacetylase outer membrane export lipoprotein	C:cell outer membrane, F:hydrolase activity, acting on carbon-nitrogen (but not peptide) bonds, F:hydrolase activity, hydrolyzing O-glycosyl compounds, P:carbohydrate metabolic process, P:cell adhesion involved in biofilm formation, P:macromolecule deacylation	ATG	40	0	-7.19	-17.2	2.39
YP_026221.1_3372	gntU	gluconate transporter, low affinity GNT 1 system	C:integral component of plasma membrane, C:plasma membrane, F:carbohydrate:cation symporter activity, F:gluconate transmembrane transporter activity, P:D-gluconate metabolic process, P:gluconate transmembrane transport	GTG	38	0	-6.3	-16.4	2.6
NP_414691.1_145	mrcB	fused glycosyl transferase and transpeptidase	C:integral component of plasma membrane, C:membrane, C:outer membrane-bounded periplasmic space, C:peptidoglycan-based cell wall, C:plasma membrane, F:drug binding, F:lipopeptide binding, F:penicillin binding, F:peptidoglycan glycosyltransferase activity, F:serine-type D-Ala-D-Ala carboxypeptidase activity, P:cell wall organization, P:peptidoglycan biosynthetic process, P:positive regulation of b…	ATG	56	0	-7.88	-16.4	2.08
NP_418605.1_4103	yjfL	UPF0719 family inner membrane protein	C:integral component of membrane, C:plasma membrane	ATG	42	0	-5.86	-16.3	2.78
NP_416247.1_1722	chbG	chito-oligosaccharide deacetylase	C:cytoplasm, F:chitin disaccharide deacetylase activity, F:deacetylase activity, F:metal ion binding, P:chitin catabolic process, P:diacetylchitobiose catabolic process, P:polysaccharide catabolic process	ATG	40	0	-7.5	-16.3	2.17
NP_417550.1_3029	ygjJ	putative periplasmic protein	No GO term	ATG	52	0	-7.33	-16.2	2.21
NP_417374.1_2855	ygfZ	iron-sulfur cluster repair protein, plumbagin resistance	C:cytosol, F:folic acid binding, P:iron-sulfur cluster assembly, P:RNA modification, P:tRNA processing	ATG	60	0	-7.55	-16.1	2.13
NP_418155.1_3648	recF	gap repair protein	C:cytosol, F:ATP binding, F:single-stranded DNA binding, P:DNA replication, P:DNA synthesis involved in DNA repair, P:double-strand break repair, P:response to radiation, P:response to UV, P:SOS response	ATG	50	0	-7.84	-16	2.04
NP_414714.1_167	frr	ribosome recycling factor	C:cytoplasm, C:cytosol, F:ribosomal large subunit binding, P:cytoplasmic translational termination, P:translation	GTG	42	0	-4.94	-15.8	3.2
NP_417673.1_3151	npr	phosphohistidinoprotein-hexose phosphotransferase component of N-regulated PTS system (Npr)	C:cytoplasm, F:transferase activity, transferring phosphorus-containing groups, P:phosphoenolpyruvate-dependent sugar phosphotransferase system, P:protein phosphorylation, P:response to organonitrogen compound	ATG	50	0	-7.85	-15.8	2.01
NP_415046.4_504	ybbY	putative uracil/xanthine transporter	C:integral component of plasma membrane, C:plasma membrane, F:xanthine transmembrane transporter activity, P:xanthine transport	ATG	40	0	-7.24	-15.5	2.14
NP_415849.1_1320	uspE	stress-induced protein	C:cytoplasm, P:bacterial-type flagellum-dependent cell motility, P:cellular response to hydrogen peroxide, P:cellular response to UV, P:single-species biofilm formation	ATG	50	0	-7.44	-15.5	2.08
NP_414603.1_59	araD	L-ribulose-5-phosphate 4-epimerase	C:cytosol, F:aldehyde-lyase activity, F:L-ribulose-phosphate 4-epimerase activity, F:zinc ion binding, P:L-arabinose catabolic process to xylulose 5-phosphate, P:L-lyxose metabolic process, P:pentose catabolic process, P:protein homotetramerization	ATG	52	0	-7.15	-15.4	2.15
NP_417404.1_2886	yggD	MtlR family putative transcriptional repressor	F:fumarate hydratase activity	ATG	38	0	-7.47	-15.2	2.04
NP_415219.1_679	potE	putrescine/proton symporter: putrescine/ornithine antiporter	C:integral component of plasma membrane, C:plasma membrane, F:putrescine:ornithine antiporter activity, F:symporter activity, P:putrescine transport	ATG	44	0	-7.09	-15	2.12
NP_414559.1_16	mokC	regulatory protein for HokC, overlaps CDS of hokC	C:integral component of membrane, C:plasma membrane	ATG	48	0	-7.16	-15	2.09
NP_418384.1_3876	frwC	putative enzyme IIC component of PTS	C:integral component of plasma membrane, C:plasma membrane, F:carbohydrate:proton symporter activity, F:protein-N(PI)-phosphohistidine-sugar phosphotransferase activity, F:protein-phosphocysteine-sugar phosphotransferase activity, P:phosphoenolpyruvate-dependent sugar phosphotransferase system	ATG	44	0	-6	-14.8	2.47
NP_418044.1_3529	yiaW	DUF3302 family inner membrane protein	C:integral component of membrane, C:plasma membrane	ATG	38	0	-6.28	-14.8	2.36
NP_414943.1_402	secF	SecYEG protein translocase auxillary subunit	C:integral component of membrane, C:plasma membrane, F:P-P-bond-hydrolysis-driven protein transmembrane transporter activity, P:intracellular protein transmembrane transport, P:protein targeting, P:protein transport, P:protein transport by the Sec complex	GTG	44	0	-6.98	-14.1	2.02
NP_415761.1_1225	oppC	oligopeptide ABC transporter permease	C:integral component of membrane, C:plasma membrane, P:protein transport, P:transmembrane transport	ATG	46	0	-4.9	-13.7	2.8
NP_417997.1_3478	dppF	dipeptide/heme ABC transporter ATPas	C:plasma membrane, F:ATP binding, F:ATPase activity, F:heme transporter activity, P:protein transport, P:response to radiation	ATG	50	0	-5.72	-13.7	2.39
NP_414680.4_134	yadM	putative fimbrial-like adhesin protein	C:pilus, P:cell adhesion, P:cell adhesion involved in single-species biofilm formation, P:pilus organization	ATG	32	0	-4.75	-13.6	2.86
NP_415540.1_1003	pgaD	biofilm PGA synthase PgaCD, regulatory subunit| c-di-GMP-stimulated activity and dimerization	C:integral component of membrane, C:plasma membrane, P:cell adhesion involved in biofilm formation, P:cell adhesion involved in single-species biofilm formation	ATG	44	0	-6.12	-13.5	2.2
YP_026171.3_2591	yfjD	UPF0053 family inner membrane protein	C:integral component of membrane, C:plasma membrane, F:flavin adenine dinucleotide binding	CTG	38	0	-5.48	-13.2	2.41
NP_415405.1_866	aat	leucyl/phenylalanyl-tRNA-protein transferase	C:cytoplasm, F:leucyltransferase activity, F:transferase activity, transferring amino-acyl groups, P:protein catabolic process	ATG	54	0	-6.44	-13.2	2.05
NP_418034.1_3517	yiaM	2,3-diketo-L-gulonate TRAP transporter small permease protein	C:integral component of membrane, C:plasma membrane, F:carbohydrate transmembrane transporter activity, F:transmembrane transporter activity, P:C4-dicarboxylate transport, P:carbohydrate transmembrane transport	ATG	38	0	-6.41	-13.1	2.04
NP_416912.1_2397	crr	glucose-specific enzyme IIA component of PTS	C:cytosol, C:extrinsic component of cytoplasmic side of plasma membrane, C:membrane, F:kinase activity, F:metal ion binding, P:negative regulation of carbohydrate metabolic process, P:phosphoenolpyruvate-dependent sugar phosphotransferase system	ATG	42	0	-6.23	-12.9	2.07

## Sheet: Listeria_monocytogenes
id	gene	protein	go_info	icodon	gc_percent	G-quartet	random_mfe	mfe	ratio
WP_003741281.1_1697		o-succinylbenzoate--CoA ligase	NCBI protein ID is absent in the uniprot data file	ATG	48	0	-8.38	-24.3	2.9
WP_010959095.1_2759		ROK family protein	NCBI protein ID is absent in the uniprot data file	ATG	52	0	-11.34	-24.3	2.14
WP_010958955.1_1848		serine/threonine protein kinase	NCBI protein ID is absent in the uniprot data file	ATG	40	8	-6.91	-21	3.04
WP_003724625.1_1107		UTP--glucose-1-phosphate uridylyltransferase	NCBI protein ID is absent in the uniprot data file	ATG	50	0	-8.53	-18.4	2.16
WP_003730843.1_1852		primosomal protein N'	NCBI protein ID is absent in the uniprot data file	ATG	44	0	-8.21	-17.5	2.13
WP_003724790.1_885		sugar ABC transporter permease	NCBI protein ID is absent in the uniprot data file	ATG	44	0	-6.97	-15.5	2.22
WP_003727107.1_926		SprT family protein	C:cytoplasm, F:zinc ion binding	ATG	38	0	-5.88	-15.1	2.57
WP_010958660.1_66		type VII secretion protein EsaA	NCBI protein ID is absent in the uniprot data file	ATG	36	0	-5.91	-14.5	2.45
WP_003726344.1_978		alpha/beta hydrolase	NCBI protein ID is absent in the uniprot data file	ATG	28	0	-4.59	-14.4	3.14
WP_003727310.1_513		nitroreductase	NCBI protein ID is absent in the uniprot data file	ATG	42	0	-5.96	-14	2.35
WP_009927841.1_2715		MerR family DNA-binding transcriptional regulator	NCBI protein ID is absent in the uniprot data file	GTG	50	0	-6.94	-13.9	2
WP_003727200.1_736		flagellar motor switch protein FliM	NCBI protein ID is absent in the uniprot data file	ATG	42	0	-6.4	-13.6	2.13
WP_071661769.1_800		hypothetical protein	NCBI protein ID is absent in the uniprot data file	CTG	40	0	-5.57	-13.1	2.35
WP_003727470.1_1393		alpha-ketoacid dehydrogenase subunit beta	NCBI protein ID is absent in the uniprot data file	ATG	40	0	-6.05	-12.9	2.13
WP_003727041.1_1043		glycine/betaine ABC transporter ATP-binding protein	NCBI protein ID is absent in the uniprot data file	TTG	36	0	-5.75	-12.5	2.17
WP_010958892.1_1385		1-deoxy-D-xylulose-5-phosphate synthase	F:1-deoxy-D-xylulose-5-phosphate synthase activity, F:magnesium ion binding, F:thiamine pyrophosphate binding, P:1-deoxy-D-xylulose 5-phosphate biosynthetic process, P:terpenoid biosynthetic process, P:thiamine biosynthetic process	GTG	28	0	-5.18	-12.1	2.34
WP_003727463.1_1409		ABC transporter ATP-binding protein	NCBI protein ID is absent in the uniprot data file	GTG	34	0	-4.62	-12	2.59
WP_003734390.1_2161		alpha-glycosidase	NCBI protein ID is absent in the uniprot data file	ATG	36	0	-4.75	-12	2.52
WP_003721929.1_1444		divalent metal cation transporter	C:integral component of membrane, C:plasma membrane, F:metal ion binding, F:metal ion transmembrane transporter activity, F:symporter activity	ATG	44	0	-4.1	-11.8	2.88
WP_003719797.1_1524		IreB family regulatory phosphoprotein	No GO term	ATG	32	0	-4.83	-11.7	2.42
WP_010958885.1_1320		arsenical efflux pump membrane protein ArsB	NCBI protein ID is absent in the uniprot data file	ATG	32	0	-5.4	-11.6	2.15
WP_003725152.1_445		PTS mannose transporter subunit IIAB	NCBI protein ID is absent in the uniprot data file	ATG	32	0	-4.79	-11.5	2.4
WP_003727230.1_676		glyoxalase	NCBI protein ID is absent in the uniprot data file	ATG	34	0	-4.85	-11.5	2.37
WP_003727521.1_1286		hypothetical protein	NCBI protein ID is absent in the uniprot data file	ATG	32	0	-5.74	-11.5	2
WP_003726180.1_989		collagenase-like protease	NCBI protein ID is absent in the uniprot data file	ATG	34	0	-3.47	-11.4	3.29
WP_003740550.1_1406		DNA translocase FtsK	NCBI protein ID is absent in the uniprot data file	ATG	36	0	-1.33	-11.3	8.5
WP_003731442.1_1412		insulinase family protein	NCBI protein ID is absent in the uniprot data file	ATG	38	0	-4.66	-11.3	2.43
WP_003721574.1_1189		ethanolamine ammonia lyase large subunit	NCBI protein ID is absent in the uniprot data file	ATG	40	0	-5.35	-11.3	2.11
WP_003736331.1_1176		ethanolamine utilization protein EutN	NCBI protein ID is absent in the uniprot data file	ATG	34	0	-3.85	-11.2	2.91
WP_003726112.1_2545		DUF1648 domain-containing protein	NCBI protein ID is absent in the uniprot data file	ATG	30	0	-4.8	-11.2	2.34
WP_003740483.1_723		chemotaxis protein MotB	NCBI protein ID is absent in the uniprot data file	GTG	42	0	-5.58	-11.2	2.01
WP_003727892.1_2505		ATP synthase subunit alpha	C:plasma membrane, C:proton-transporting ATP synthase complex, catalytic core F(1), F:ATP binding, F:proton-transporting ATP synthase activity, rotational mechanism, P:ATP synthesis coupled proton transport	ATG	32	0	-3.39	-10.9	3.22
WP_003727328.1_1689		S-adenosylmethionine synthase	C:cytoplasm, F:ATP binding, F:magnesium ion binding, F:methionine adenosyltransferase activity, P:one-carbon metabolic process, P:S-adenosylmethionine biosynthetic process	TTG	36	0	-4.99	-10.9	2.18
WP_003727514.1_1299		HslU--HslV peptidase ATPase subunit	C:HslUV protease complex, F:ATP binding, F:ATPase activity, F:peptidase activity, acting on L-amino acid peptides, P:protein unfolding	TTG	32	0	-3.65	-10.8	2.96
WP_003727844.1_2236		MarR family transcriptional regulator	NCBI protein ID is absent in the uniprot data file	TTG	34	0	-4.76	-10.8	2.27
WP_003725621.1_9		spermidine N1-acetyltransferase	NCBI protein ID is absent in the uniprot data file	ATG	34	0	-5.01	-10.8	2.15
WP_003718336.1_260		50S ribosomal protein L11	C:ribosome, F:large ribosomal subunit rRNA binding, F:structural constituent of ribosome, P:translation	GTG	36	0	-3.4	-10.7	3.15
WP_003740996.1_1473		tRNA (adenine(22)-N(1))-methyltransferase TrmK	NCBI protein ID is absent in the uniprot data file	ATG	36	0	-4.05	-10.7	2.64
WP_003726239.1_2242		chaperone protein ClpB	C:cytoplasm, F:ATP binding, F:ATPase activity, P:protein metabolic process, P:protein refolding, P:response to heat	ATG	40	0	-4.5	-10.5	2.33
WP_003724067.1_2060		cell division protein SepF	C:cytoplasm, P:division septum assembly, P:FtsZ-dependent cytokinesis	ATG	24	0	-4.16	-10.4	2.5
WP_003726251.1_1383		polyprenyl synthetase family protein	NCBI protein ID is absent in the uniprot data file	TTG	26	0	-4.47	-10.4	2.33
WP_003724599.1_2217		SrtB family sortase	NCBI protein ID is absent in the uniprot data file	GTG	36	0	-4.98	-10.3	2.07
WP_003734844.1_2353		Na+/H+ antiporter subunit A	NCBI protein ID is absent in the uniprot data file	TTG	36	0	-4.2	-10.2	2.43
WP_010958850.1_1131		hypothetical protein	NCBI protein ID is absent in the uniprot data file	GTG	34	0	-3.07	-9.7	3.16
WP_003722746.1_226		cell division protein DIVIC	NCBI protein ID is absent in the uniprot data file	ATG	34	0	-3.1	-9.7	3.13
WP_003721960.1_1474		RNA polymerase sigma factor SigA	NCBI protein ID is absent in the uniprot data file	ATG	36	0	-3.21	-9.7	3.02
WP_003727404.1_1539		hypothetical protein	NCBI protein ID is absent in the uniprot data file	ATG	36	0	-4.17	-9.7	2.33
WP_003728390.1_2555		ABC transporter ATP-binding protein	NCBI protein ID is absent in the uniprot data file	ATG	30	0	-4.65	-9.7	2.09
WP_003730731.1_2774		hypothetical protein	NCBI protein ID is absent in the uniprot data file	TTG	24	0	-3.94	-9.4	2.39
WP_003723871.1_1838		transcription factor FapR	F:DNA binding, F:DNA-binding transcription factor activity, P:fatty acid biosynthetic process, P:negative regulation of fatty acid biosynthetic process, P:negative regulation of transcription, DNA-templated	ATG	32	0	-4.27	-9.4	2.2
WP_003727379.1_1604		class I SAM-dependent methyltransferase	NCBI protein ID is absent in the uniprot data file	TTG	30	0	-4.25	-9.3	2.19
WP_010958685.1_191		glycoside hydrolase family 31 protein	NCBI protein ID is absent in the uniprot data file	ATG	26	0	-2.36	-9.2	3.9
WP_010958843.1_1110		glycosyltransferase family 2 protein	NCBI protein ID is absent in the uniprot data file	ATG	34	0	-4.6	-9.2	2
WP_003728015.1_1926		hypothetical protein	NCBI protein ID is absent in the uniprot data file	ATG	34	0	-4.35	-9	2.07
WP_003740646.1_2025		GntR family transcriptional regulator	NCBI protein ID is absent in the uniprot data file	ATG	30	0	-3.98	-8.9	2.24
WP_003726345.1_979		alpha/beta hydrolase	NCBI protein ID is absent in the uniprot data file	ATG	30	0	-3.97	-8.8	2.21
WP_003724481.1_789		GTPase HflX	NCBI protein ID is absent in the uniprot data file	ATG	26	0	-4.34	-8.8	2.03
WP_003726223.1_2481		YitT family protein	NCBI protein ID is absent in the uniprot data file	ATG	28	0	-3.86	-8.7	2.26
WP_003726553.1_1036		hypothetical protein	NCBI protein ID is absent in the uniprot data file	ATG	32	0	-2.96	-8.6	2.91
WP_010959101.1_2796		ribosomal RNA small subunit methyltransferase G	C:cytoplasm, F:rRNA (guanine-N7-)-methyltransferase activity	ATG	40	0	-4.27	-8.6	2.01
WP_003726281.1_1718		hypothetical protein	NCBI protein ID is absent in the uniprot data file	TTG	32	0	-3.89	-8.5	2.19
WP_010958968.1_1940		GGDEF domain-containing protein	NCBI protein ID is absent in the uniprot data file	TTG	32	0	-2.73	-8.4	3.08
WP_003726527.1_1501		DNA polymerase III subunit delta	NCBI protein ID is absent in the uniprot data file	ATG	34	0	-4.1	-8.4	2.05
WP_003721672.1_58		cyclic lactone autoinducer peptide	NCBI protein ID is absent in the uniprot data file	ATG	30	0	-3.34	-8.3	2.49
WP_003726004.1_1616		cysteine desulfurase	NCBI protein ID is absent in the uniprot data file	ATG	40	0	-3.96	-8.3	2.1
WP_003724715.1_1190		ethanolamine ammonia-lyase light chain	F:cobalamin binding, F:ethanolamine ammonia-lyase activity, P:cellular amino acid metabolic process, P:ethanolamine catabolic process, P:ethanolamine metabolic process	ATG	32	0	-3.96	-8.3	2.09
WP_003725646.1_34		DUF2705 domain-containing protein	NCBI protein ID is absent in the uniprot data file	ATG	22	0	-2.68	-8.2	3.06
WP_003724427.1_727		FliC/FljB family flagellin	NCBI protein ID is absent in the uniprot data file	ATG	28	0	-3.08	-8.1	2.63
WP_003734494.1_2448		phospho-sugar mutase	NCBI protein ID is absent in the uniprot data file	ATG	28	0	-3.2	-8.1	2.53
WP_003725116.1_2320		amino acid ABC transporter ATP-binding protein	NCBI protein ID is absent in the uniprot data file	ATG	24	0	-3.67	-8.1	2.21
WP_003724841.1_944		PTS sugar transporter subunit IIC	NCBI protein ID is absent in the uniprot data file	ATG	22	0	-3.68	-7.9	2.14
WP_003722628.1_2468		phosphate ABC transporter ATP-binding protein	C:plasma membrane, F:ATP binding, F:ATPase activity, F:ATPase-coupled phosphate ion transmembrane transporter activity, F:ATPase-coupled transmembrane transporter activity, F:inorganic phosphate transmembrane transporter activity, P:phosphate ion transport	ATG	24	0	-3.85	-7.9	2.05
WP_003726035.1_1255		hypothetical protein	NCBI protein ID is absent in the uniprot data file	TTG	28	0	-3.62	-7.8	2.15
WP_003726838.1_261		50S ribosomal protein L1	C:large ribosomal subunit, F:rRNA binding, F:structural constituent of ribosome, F:tRNA binding, P:regulation of translation, P:translation	ATG	26	0	-2.22	-7.7	3.47

## Sheet: Moraxella_catarrhalis
id	gene	protein	go_info	icodon	gc_percent	G-quartet	random_mfe	mfe	ratio
WP_013108036.1_1049		lipid A biosynthesis acyltransferase	C:integral component of membrane, F:transferase activity	GTG	52	0	-11.42	-25.3	2.22
WP_003658716.1_1640		metal ABC transporter permease	NCBI protein ID is absent in the uniprot data file	ATG	50	8	-10.49	-24	2.29
WP_004463270.1_261		Fe(3+) ABC transporter substrate-binding protein	NCBI protein ID is absent in the uniprot data file	ATG	52	0	-9.91	-21.9	2.21
WP_003660874.1_345		two-component sensor histidine kinase	NCBI protein ID is absent in the uniprot data file	TTG	48	0	-10	-21.8	2.18
WP_003659394.1_580		polyisoprenoid-binding protein	No GO term	ATG	46	8	-9.49	-21.7	2.29
WP_003671460.1_194		DUF560 domain-containing protein	No GO term	ATG	40	0	-5.38	-19.7	3.66
WP_041786512.1_53		hypothetical protein	NCBI protein ID is absent in the uniprot data file	ATG	36	0	-6.33	-19.6	3.1
WP_080513628.1_685		hypothetical protein	NCBI protein ID is absent in the uniprot data file	ATT	46	0	-5.49	-18.9	3.44
WP_003673006.1_581		UDP-2,3-diacylglucosamine diphosphatase	C:cytoplasm, C:extrinsic component of plasma membrane, F:manganese ion binding, F:UDP-2,3-diacylglucosamine hydrolase activity, P:lipid A biosynthetic process	ATG	36	0	-6.29	-17.1	2.72
WP_003662265.1_1653		hypothetical protein	NCBI protein ID is absent in the uniprot data file	ATG	40	0	-7.5	-16.4	2.19
WP_013107781.1_493		cytochrome d ubiquinol oxidase subunit II	C:integral component of membrane, F:oxidoreductase activity	ATG	38	0	-7.01	-15.1	2.15
WP_003657546.1_1171		hypothetical protein	No GO term	ATG	44	0	-6.42	-14.9	2.32
WP_003657550.1_1175		L,D-transpeptidase	F:transferase activity	ATG	40	0	-6.31	-14.6	2.31
WP_003658948.1_330		metal ABC transporter permease	C:ATP-binding cassette (ABC) transporter complex, C:integral component of plasma membrane, F:ATPase-coupled transmembrane transporter activity	ATG	42	0	-6.92	-14.6	2.11
WP_003663410.1_119		nitric-oxide reductase large subunit	C:integral component of membrane, F:cytochrome-c oxidase activity, F:heme binding, F:nitric oxide reductase activity, P:aerobic respiration	ATG	40	0	-6.96	-14.5	2.08
WP_003658305.1_764		murein L,D-transpeptidase	NCBI protein ID is absent in the uniprot data file	ATG	42	0	-6.27	-14.3	2.28
WP_003657525.1_1155		ABC transporter permease	NCBI protein ID is absent in the uniprot data file	ATG	40	0	-6.56	-14.3	2.18
WP_013107631.1_50		hypothetical protein	No GO term	ATG	42	0	-6.82	-14.3	2.1
WP_013108142.1_1325		molecular chaperone	F:DNA binding, F:DNA primase activity, F:zinc ion binding	ATG	52	0	-3.64	-13.9	3.81
WP_003664568.1_1136		DUF4212 domain-containing protein	C:integral component of membrane	ATG	42	0	-6.64	-13.8	2.08
WP_003663427.1_646		CoA transferase subunit A	F:3-oxoacid CoA-transferase activity	ATG	40	0	-5.27	-13.7	2.6
WP_003659197.1_470		heme ABC exporter ATP-binding protein CcmA	C:plasma membrane, F:ATP binding, F:ATPase activity, F:ATPase-coupled heme transmembrane transporter activity, P:cytochrome complex assembly	ATG	34	0	-5.9	-13.6	2.31
WP_003658977.1_344		DNA-binding response regulator	F:DNA binding, P:phosphorelay signal transduction system, P:regulation of transcription, DNA-templated	ATG	36	0	-5.22	-13.5	2.58
WP_013107729.1_351		pilin	C:integral component of membrane, C:pilus, C:type II protein secretion system complex, P:cell adhesion, P:protein secretion by the type II secretion system	ATG	36	0	-6.44	-13	2.02
WP_013107724.1_337		F0F1 ATP synthase subunit B	C:integral component of membrane, C:plasma membrane, C:proton-transporting ATP synthase complex, coupling factor F(o), F:hydrolase activity, F:proton-transporting ATP synthase activity, rotational mechanism, P:ATP synthesis coupled proton transport	ATG	36	0	-5.97	-12.7	2.13
WP_003657535.1_1163		cell division protein FtsB	NCBI protein ID is absent in the uniprot data file	GTG	34	0	-6.06	-12.3	2.03
WP_013108179.1_1435		hypothetical protein	C:integral component of membrane	ATG	34	0	-4.84	-11.7	2.41
WP_003660031.1_858		phage minor tail protein L	No GO term	ATG	36	0	-4.01	-11.6	2.9
WP_003658768.1_240		membrane protein	C:integral component of membrane	ATG	42	0	-5.12	-11.6	2.27
WP_003656972.1_1383		30S ribosomal protein S8	C:ribosome, F:rRNA binding, F:structural constituent of ribosome, P:translation	ATG	48	0	-5.17	-11.5	2.22
WP_003657460.1_1099		hypothetical protein	F:palmitoyl hydrolase activity	ATG	40	0	-3.63	-11.2	3.08
WP_003673159.1_916		4-hydroxythreonine-4-phosphate dehydrogenase PdxA	F:4-hydroxythreonine-4-phosphate dehydrogenase activity, F:metal ion binding, F:NAD binding	ATG	34	0	-2.86	-11.1	3.89
WP_013107666.1_143		methyltransferase domain-containing protein	F:8-amino-7-oxononanoate synthase activity, F:methyltransferase activity	ATG	38	0	-3.27	-10.8	3.3
WP_003659307.1_534		cysteine hydrolase	F:isochorismatase activity	ATG	38	0	-5.03	-10.6	2.11
WP_003663563.1_750		ribonucleoside-diphosphate reductase subunit alpha	F:ATP binding, F:ribonucleoside-diphosphate reductase activity, thioredoxin disulfide as acceptor, P:DNA replication	ATG	40	0	-5.14	-10.5	2.04
WP_003660212.1_1066		ABC transporter ATP-binding protein	F:ATP binding, F:ATPase activity	ATG	38	0	-4.71	-10.4	2.21
WP_041786709.1_985		M23 family peptidase	NCBI protein ID is absent in the uniprot data file	ATG	36	0	-3.83	-10.3	2.69
WP_003660128.1_1012		peptide chain release factor N(5)-glutamine methyltransferase	F:nucleic acid binding, F:protein-(glutamine-N5) methyltransferase activity, F:protein-glutamine N-methyltransferase activity, P:peptidyl-glutamine methylation	ATG	38	0	-4.68	-10.3	2.2
WP_013107934.1_849		hypothetical protein	No GO term	ATG	44	0	-4.67	-10.1	2.16
WP_003667278.1_104		amino-acid N-acetyltransferase	C:cytoplasm, F:acetyl-CoA:L-glutamate N-acetyltransferase activity, F:methione N-acyltransferase activity, P:arginine biosynthetic process	ATG	46	0	-4.36	-9.9	2.27
WP_013107793.1_516		AI-2E family transporter	C:integral component of membrane	ATG	38	0	-4.84	-9.9	2.05
WP_013107952.1_873		transcription-repair coupling factor	C:cytoplasm, F:ATP binding, F:damaged DNA binding, F:hydrolase activity, P:regulation of transcription, DNA-templated, P:transcription-coupled nucleotide-excision repair, DNA damage recognition	ATG	36	0	-3.47	-9.7	2.79
WP_003660329.1_1211		MBOAT family protein	C:integral component of membrane, C:plasma membrane, F:transferase activity, transferring acyl groups, P:alginic acid biosynthetic process	ATG	34	0	-3.77	-9.6	2.55

## Sheet: Neisseria_meningitidis
id	gene	protein	go_info	icodon	gc_percent	G-quartet	random_mfe	mfe	ratio
NP_273395.1_302		hypothetical protein	F:peptidyl-prolyl cis-trans isomerase activity	ATG	56	0	-12.49	-25.1	2.01
NP_273171.1_93		hypothetical protein	No GO term	ATG	62	8	-11.95	-23.9	2
NP_273605.1_495	grpE	heat shock protein GrpE	C:cytosol, F:adenyl-nucleotide exchange factor activity, F:chaperone binding, F:protein homodimerization activity, F:unfolded protein binding, P:protein folding	ATG	50	8	-5.78	-21.8	3.77
NP_273638.1_528		sensor histidine kinase	C:integral component of membrane, C:plasma membrane, F:ATP binding, F:phosphorelay sensor kinase activity	ATG	50	0	-8.67	-19.4	2.24
NP_274928.1_1739	atpD	ATP synthase F0F1 subunit beta	C:plasma membrane, C:proton-transporting ATP synthase complex, catalytic core F(1), F:ATP binding, F:proton-transporting ATP synthase activity, rotational mechanism, P:ATP synthesis coupled proton transport	ATG	46	0	-9.41	-19	2.02
NP_274899.1_1714	rnpA	ribonuclease P	C:ribonuclease P complex, F:3'-tRNA processing endoribonuclease activity, F:ribonuclease P activity, F:tRNA binding, P:tRNA 3'-trailer cleavage, endonucleolytic, P:tRNA 5'-leader removal	TTG	44	0	-9	-18.6	2.07
NP_273217.1_138	rpsE	30S ribosomal protein S5	C:cytosolic small ribosomal subunit, F:rRNA binding, F:structural constituent of ribosome, P:translation	ATG	46	0	-8.55	-17.9	2.09
NP_275092.1_1897	mafB	mafB protein	No GO term	ATG	42	0	-6.11	-17.6	2.88
NP_274101.1_962	proA	gamma-glutamyl phosphate reductase	C:cytoplasm, F:glutamate-5-semialdehyde dehydrogenase activity, F:NADP binding, P:L-proline biosynthetic process	ATG	52	0	-6.61	-16.3	2.46
NP_273512.1_414		hypothetical protein	C:integral component of membrane	ATG	50	0	-7.6	-15.6	2.05
NP_273778.1_659	ptsN	PTS system nitrogen regulatory protein IIA	F:D-glucosamine PTS permease activity, F:kinase activity, F:protein kinase activator activity, F:protein-N(PI)-phosphohistidine-sugar phosphotransferase activity, P:phosphoenolpyruvate-dependent sugar phosphotransferase system, P:regulation of ion transmembrane transporter activity	ATG	38	0	-7.58	-15.2	2
NP_273374.1_282	rplU	50S ribosomal protein L21	C:ribosome, F:rRNA binding, F:structural constituent of ribosome, P:translation	ATG	42	0	-5.52	-15.1	2.74
YP_338290.1_24		fimbrial protein	C:pilus, P:cell adhesion	ATG	46	0	-6.99	-14.5	2.08
NP_274756.1_1582		hypothetical protein	No GO term	ATG	30	0	-4.86	-12.7	2.61
NP_273371.1_279	rpmG	50S ribosomal protein L33	C:cytosolic large ribosomal subunit, C:large ribosomal subunit, F:structural constituent of ribosome, P:ribosomal large subunit assembly, P:translation	ATG	44	0	-4.89	-12.6	2.58
NP_273204.1_125	rpsS	30S ribosomal protein S19	C:cytosolic small ribosomal subunit, F:rRNA binding, F:structural constituent of ribosome, P:ribosomal small subunit assembly, P:translation	ATG	40	0	-6.13	-12.4	2.02

## Sheet: Pseudomonas_aeruginosa
id	gene	protein	go_info	icodon	gc_percent	G-quartet	random_mfe	mfe	ratio
NP_251804.1_3113	truA	tRNA pseudouridine synthase A	F:pseudouridine synthase activity, F:RNA binding, F:tRNA pseudouridine synthase activity, P:tRNA pseudouridine synthesis	ATG	70	0	-16.06	-34.7	2.16
NP_253442.1_4757		hypothetical protein	C:integral component of membrane	TTG	64	0	-15.56	-33.7	2.17
NP_249455.1_764	mucB	sigma factor AlgU regulator MucB	C:outer membrane-bounded periplasmic space, F:antisigma factor binding, P:alginic acid biosynthetic process, P:regulation of polysaccharide biosynthetic process	ATG	62	0	-13.87	-28.4	2.05
NP_064723.1_3	recF	DNA replication and repair protein RecF	C:cytoplasm, F:ATP binding, F:single-stranded DNA binding, P:DNA replication, P:DNA synthesis involved in DNA repair, P:double-strand break repair, P:SOS response	ATG	70	0	-11.2	-25.4	2.27
NP_248868.1_178		two-component sensor	C:cytoplasm, F:ATP binding, F:phosphorelay sensor kinase activity, P:chemotaxis	ATG	56	0	-10.76	-25	2.32
NP_251084.1_2395	pvdN	pyoverdine biosynthesis protein PvdN	C:outer membrane-bounded periplasmic space, F:catalytic activity, P:pyoverdine biosynthetic process	ATG	66	0	-10.84	-22.8	2.1
NP_250364.1_1675		bacteriohemerythrin	F:iron ion binding, F:oxygen carrier activity	ATG	46	0	-7.01	-19.5	2.78
NP_251935.1_3241	minE	cell division topological specificity factor MinE	C:plasma membrane, P:division septum site selection, P:regulation of division septum assembly	ATG	52	0	-8.86	-19.5	2.2
NP_249630.1_939		hypothetical protein	No GO term	ATG	62	0	-9.64	-19.5	2.02
NP_254003.1_5319	rpmB	50S ribosomal protein L28	C:cytosolic large ribosomal subunit, F:structural constituent of ribosome, P:translation	ATG	52	0	-9.07	-19.4	2.14

## Sheet: Staphylococcus_aureus
id	gene	protein	go_info	icodon	gc_percent	G-quartet	random_mfe	mfe	ratio
WP_000579564.1_1229		serine/threonine protein kinase	NCBI protein ID is absent in the uniprot data file	ATG	40	8	-5.57	-20.7	3.72
WP_016187065.1_1392		hypothetical protein	NCBI protein ID is absent in the uniprot data file	GTG	36	0	-6.41	-18.9	2.95
WP_001791453.1_605		hypothetical protein	NCBI protein ID is absent in the uniprot data file	GTG	46	0	-8.59	-18.3	2.13
WP_000129645.1_915		D-alanine--poly(phosphoribitol) ligase	C:cytoplasm, F:ATP binding, F:D-alanine [D-alanyl carrier protein] ligase activity, P:lipoteichoic acid biosynthetic process	ATG	46	0	-8.13	-16.6	2.04
WP_001799451.1_2621		hypothetical protein	NCBI protein ID is absent in the uniprot data file	ATG	38	0	-6.91	-15.5	2.24
WP_000721720.1_1865		HAD family hydrolase	NCBI protein ID is absent in the uniprot data file	GTG	36	0	-6.49	-15.3	2.36
WP_001039519.1_575		deoxynucleoside kinase	NCBI protein ID is absent in the uniprot data file	ATG	40	0	-6.77	-15.3	2.26
WP_000040041.1_1082		phosphoenolpyruvate--protein phosphotransferase	C:cytoplasm, F:kinase activity, F:metal ion binding, F:phosphoenolpyruvate-protein phosphotransferase activity, P:phosphoenolpyruvate-dependent sugar phosphotransferase system	ATG	36	0	-7.14	-15.3	2.14
WP_031788498.1_2734		hypothetical protein	NCBI protein ID is absent in the uniprot data file	TTG	34	0	-4.93	-15.2	3.08
WP_001790561.1_1813		hypothetical protein	NCBI protein ID is absent in the uniprot data file	GTG	22	0	-3.38	-15.1	4.46
WP_031788481.1_1266		hypothetical protein	NCBI protein ID is absent in the uniprot data file	TTG	24	0	-4.4	-14.8	3.36
WP_000037085.1_2043		YihY/virulence factor BrkB family protein	NCBI protein ID is absent in the uniprot data file	ATG	40	0	-6.02	-14.8	2.46
WP_000175746.1_1482		dihydrofolate reductase	F:dihydrofolate reductase activity, F:NADP binding, P:glycine biosynthetic process, P:one-carbon metabolic process, P:tetrahydrofolate biosynthetic process	ATG	36	0	-5.74	-14.6	2.54
WP_001190115.1_1706		16S rRNA (uracil(1498)-N(3))-methyltransferase	NCBI protein ID is absent in the uniprot data file	GTG	30	0	-4.11	-14.1	3.43
WP_001791322.1_125		hypothetical protein	NCBI protein ID is absent in the uniprot data file	ATG	24	0	-2.17	-13.9	6.4
WP_010956599.1_1139		hypothetical protein	NCBI protein ID is absent in the uniprot data file	TTG	34	0	-6.06	-13.9	2.29
WP_000757584.1_1122		glycerophosphodiester phosphodiesterase	NCBI protein ID is absent in the uniprot data file	ATG	36	0	-6.78	-13.9	2.05
WP_000677261.1_578		FMN-dependent NADPH-azoreductase	F:oxidoreductase activity	ATG	38	0	-5.23	-13.6	2.6
WP_073392962.1_2325		hypothetical protein	NCBI protein ID is absent in the uniprot data file	TTG	32	0	-6.12	-13.5	2.21
WP_000944135.1_2899		ATP phosphoribosyltransferase	C:cytoplasm, F:ATP binding, F:ATP phosphoribosyltransferase activity, P:histidine biosynthetic process	ATG	30	0	-5.02	-13.3	2.65
WP_000137775.1_1743		U32 family peptidase	NCBI protein ID is absent in the uniprot data file	ATG	40	0	-6.16	-13.2	2.14
WP_001819727.1_561		DNA-directed RNA polymerase subunit beta'	NCBI protein ID is absent in the uniprot data file	ATG	38	0	-6.34	-13.2	2.08
WP_000779748.1_1629		pyrroline-5-carboxylate reductase	C:cytoplasm, F:pyrroline-5-carboxylate reductase activity, P:L-proline biosynthetic process	ATG	34	0	-5.65	-13.1	2.32
WP_016186903.1_1943		hypothetical protein	NCBI protein ID is absent in the uniprot data file	ATG	26	0	-4.45	-13	2.92
WP_077670298.1_1172		hypothetical protein	NCBI protein ID is absent in the uniprot data file	TTG	44	0	-5.45	-13	2.39
WP_001100526.1_967		3-oxoacyl-ACP synthase III	C:cytoplasm, F:3-oxoacyl-[acyl-carrier-protein] synthase activity, F:beta-ketoacyl-acyl-carrier-protein synthase III activity, P:fatty acid biosynthetic process	ATG	34	0	-5.89	-12.9	2.19
WP_001230225.1_1804		hydroxymethylbilane synthase	F:hydroxymethylbilane synthase activity, P:peptidyl-pyrromethane cofactor linkage, P:protoporphyrinogen IX biosynthetic process	ATG	36	0	-5.32	-12.8	2.41
WP_000165530.1_1529		ribosome biogenesis GTPase Der	F:GTP binding, P:ribosome biogenesis	ATG	32	0	-6.2	-12.8	2.06
WP_000660023.1_2849		carbamate kinase 2	C:cytoplasm, F:ATP binding, F:carbamate kinase activity, P:arginine metabolic process, P:carbamoyl phosphate catabolic process	ATG	44	0	-6.18	-12.6	2.04
WP_071665664.1_2196		hypothetical protein	NCBI protein ID is absent in the uniprot data file	ATT	42	0	-5.96	-12.5	2.1
WP_000026190.1_2661		MFS transporter	NCBI protein ID is absent in the uniprot data file	ATG	24	0	-4.82	-12.4	2.58
WP_000162804.1_2608		protein disulfide-isomerase	NCBI protein ID is absent in the uniprot data file	ATG	28	0	-4.83	-12.3	2.54
WP_001549809.1_2747		LysR family transcriptional regulator	NCBI protein ID is absent in the uniprot data file	ATG	36	0	-5.19	-12.3	2.37
WP_001791293.1_2834		hypothetical protein	NCBI protein ID is absent in the uniprot data file	ATG	34	0	-5.21	-12.3	2.36
WP_000472237.1_2672		ABC transporter permease	NCBI protein ID is absent in the uniprot data file	ATG	30	0	-5.62	-12.2	2.17
WP_001791319.1_106		Na/Pi cotransporter family protein	NCBI protein ID is absent in the uniprot data file	ATG	34	0	-4.41	-12.1	2.74
WP_000131820.1_2479		AraC family transcriptional regulator	NCBI protein ID is absent in the uniprot data file	ATG	28	0	-3.29	-12	3.65
WP_001251219.1_2014		glucosamine-6-phosphate isomerase	NCBI protein ID is absent in the uniprot data file	ATG	32	0	-5.34	-12	2.25
WP_000665237.1_2758		TetR/AcrR family transcriptional regulator	NCBI protein ID is absent in the uniprot data file	ATG	32	0	-4.86	-11.9	2.45
WP_000611512.1_2120		phage holin	NCBI protein ID is absent in the uniprot data file	ATG	30	0	-5.06	-11.9	2.35
WP_001281140.1_2238		alanine racemase	F:alanine racemase activity, F:pyridoxal phosphate binding, P:D-alanine biosynthetic process	ATG	30	0	-5.62	-11.9	2.12
WP_001265709.1_1680		50S ribosomal protein L33	C:ribosome, F:structural constituent of ribosome, P:translation	ATG	36	0	-5.63	-11.9	2.11
WP_000652040.1_1320		hypothetical protein	NCBI protein ID is absent in the uniprot data file	ATG	34	0	-5.11	-11.8	2.31
WP_000258725.1_1445		aspartate kinase	NCBI protein ID is absent in the uniprot data file	ATG	34	0	-5.75	-11.8	2.05
WP_000848773.1_282		ABC transporter permease	NCBI protein ID is absent in the uniprot data file	ATG	28	0	-4.13	-11.5	2.78
WP_000833805.1_2547		zinc ribbon domain-containing protein	C:integral component of membrane, C:plasma membrane, F:metal ion binding, P:response to antibiotic	ATG	42	0	-5.41	-11.5	2.13
WP_001229250.1_2536		magnesium and cobalt transport protein CorA	NCBI protein ID is absent in the uniprot data file	ATG	34	0	-4.76	-11.4	2.4
WP_000668896.1_183		acetylglutamate kinase	C:cytoplasm, F:acetylglutamate kinase activity, F:ATP binding, P:arginine biosynthetic process via ornithine	ATG	32	0	-5.2	-11.4	2.19
WP_001148860.1_1604		hypothetical protein	NCBI protein ID is absent in the uniprot data file	ATG	34	0	-4.47	-11.2	2.5
WP_000616784.1_2408		protein translocase subunit SecY	C:integral component of membrane, C:plasma membrane, P:intracellular protein transmembrane transport, P:protein targeting, P:protein transport by the Sec complex	ATG	34	0	-5.24	-11.1	2.12
WP_000211680.1_404		hypothetical protein	NCBI protein ID is absent in the uniprot data file	ATG	42	0	-4.2	-10.9	2.59
WP_001791288.1_2809		hypothetical protein	NCBI protein ID is absent in the uniprot data file	ATG	34	0	-5.15	-10.9	2.11
WP_000033477.1_1075		thiamine ABC transporter permease	NCBI protein ID is absent in the uniprot data file	ATG	34	0	-5.34	-10.9	2.04
WP_000832260.1_665		glycerol-3-phosphate cytidylyltransferase	NCBI protein ID is absent in the uniprot data file	ATG	38	0	-5.25	-10.8	2.06
WP_000247474.1_1327		CHAP domain-containing protein	NCBI protein ID is absent in the uniprot data file	ATG	28	0	-3.49	-10.7	3.07
WP_000093347.1_1665		aminomethyltransferase	F:aminomethyltransferase activity, F:transaminase activity, P:glycine decarboxylation via glycine cleavage system	ATG	26	0	-3.64	-10.4	2.86
WP_000681744.1_1535		asparaginase	NCBI protein ID is absent in the uniprot data file	ATG	36	0	-5.1	-10.4	2.04
WP_001088020.1_1721		ribosome silencing factor	NCBI protein ID is absent in the uniprot data file	ATG	34	0	-5.09	-10.4	2.04
WP_000821649.1_1985		exotoxin	NCBI protein ID is absent in the uniprot data file	ATG	30	0	-3.68	-10.1	2.74
WP_000124353.1_2424		30S ribosomal protein S19	C:small ribosomal subunit, F:rRNA binding, F:structural constituent of ribosome, P:translation	ATG	34	0	-4.75	-10.1	2.12
WP_073392838.1_2447		hypothetical protein	NCBI protein ID is absent in the uniprot data file	ATT	36	0	-4.93	-10.1	2.05
WP_000241346.1_2280		ATP synthase subunit delta	C:plasma membrane, C:proton-transporting ATP synthase complex, catalytic core F(1), F:proton-transporting ATP synthase activity, rotational mechanism, P:ATP synthesis coupled proton transport	ATG	26	0	-4.11	-10	2.43
WP_000248730.1_2291		peptide chain release factor N(5)-glutamine methyltransferase	NCBI protein ID is absent in the uniprot data file	ATG	30	0	-3	-9.9	3.3
WP_000029430.1_71		potassium-transporting ATPase subunit A	C:integral component of plasma membrane, F:potassium ion binding, F:potassium transmembrane transporter activity, phosphorylative mechanism	ATG	30	0	-3.73	-9.9	2.65
WP_000923514.1_2663		methionine ABC transporter ATP-binding protein	NCBI protein ID is absent in the uniprot data file	ATG	28	0	-4.02	-9.9	2.46
WP_001127863.1_143		phosphonate ABC transporter, permease protein PhnE	NCBI protein ID is absent in the uniprot data file	ATG	32	0	-3.94	-9.7	2.46
WP_000837752.1_914		teichoic acid D-Ala incorporation-associated protein DltX	NCBI protein ID is absent in the uniprot data file	ATG	28	0	-1.77	-9.6	5.42
WP_000894458.1_657		metal ABC transporter ATP-binding protein	NCBI protein ID is absent in the uniprot data file	TTG	24	0	-4.02	-9.6	2.39
WP_000287585.1_1867		1-acyl-sn-glycerol-3-phosphate acyltransferase	NCBI protein ID is absent in the uniprot data file	ATG	20	0	-4.02	-9.6	2.39
WP_001791520.1_2548		hypothetical protein	NCBI protein ID is absent in the uniprot data file	ATG	34	0	-4.6	-9.5	2.06
WP_000476878.1_1544		DUF1672 domain-containing protein	NCBI protein ID is absent in the uniprot data file	ATG	34	0	-2.18	-9.4	4.32
WP_001050520.1_1905		DUF1542 domain-containing protein	NCBI protein ID is absent in the uniprot data file	ATG	18	0	-3.06	-9.4	3.08
WP_000913238.1_1545		DUF1672 domain-containing protein	NCBI protein ID is absent in the uniprot data file	ATG	34	0	-3.4	-9.4	2.77
WP_000750406.1_2123		exotoxin	NCBI protein ID is absent in the uniprot data file	ATG	36	0	-3.65	-9.4	2.58
WP_000718107.1_1940		membrane protein insertion efficiency factor YidD	C:plasma membrane	ATG	42	0	-3.24	-9.3	2.87
WP_001066551.1_277		MFS transporter	NCBI protein ID is absent in the uniprot data file	GTG	34	0	-4.48	-9.3	2.08
WP_000505016.1_1408		protein GlcT	F:RNA binding, P:positive regulation of transcription, DNA-templated	ATG	28	0	-3.9	-9.2	2.36
WP_001282728.1_28		hypothetical protein	NCBI protein ID is absent in the uniprot data file	ATG	22	0	-4.22	-9.2	2.18
WP_000654191.1_2288		TIGR01440 family protein	No GO term	ATG	22	0	-4.26	-9.2	2.16
WP_000036631.1_1278		ribosome maturation factor	C:cytoplasm, P:ribosomal small subunit biogenesis	ATG	30	0	-4.51	-9.2	2.04
WP_000477487.1_1343		hypothetical protein	NCBI protein ID is absent in the uniprot data file	ATG	24	0	-3.03	-9.1	3.01
WP_001010508.1_898		SUF system NifU family Fe-S cluster assembly protein	NCBI protein ID is absent in the uniprot data file	ATG	26	0	-3.67	-8.9	2.42
WP_000623369.1_1019		putative holin-like toxin	NCBI protein ID is absent in the uniprot data file	GTG	30	0	-4.4	-8.9	2.02
WP_016186998.1_427		hypothetical protein	NCBI protein ID is absent in the uniprot data file	ATG	24	0	-3.51	-8.8	2.5
WP_000868342.1_2405		50S ribosomal protein L36	C:ribosome, F:structural constituent of ribosome, P:translation	ATG	28	0	-3.28	-8.7	2.65
WP_001791501.1_2446		hypothetical protein	NCBI protein ID is absent in the uniprot data file	TTG	28	0	-3.93	-8.7	2.22
WP_072387016.1_136		peptidase	NCBI protein ID is absent in the uniprot data file	ATG	36	0	-3.94	-8.7	2.21
WP_000060783.1_645		cation:proton antiporter	C:integral component of membrane, C:plasma membrane, F:antiporter activity, P:ion transport	ATG	24	0	-3.95	-8.7	2.2
WP_000649665.1_84		ATPase AAA	NCBI protein ID is absent in the uniprot data file	ATG	28	0	-4.13	-8.7	2.11
WP_000163826.1_1889		peptidase	NCBI protein ID is absent in the uniprot data file	ATG	26	0	-2.75	-8.6	3.13
WP_000076914.1_2457		molybdopterin biosynthesis protein MoeB	NCBI protein ID is absent in the uniprot data file	GTG	24	0	-2.73	-8.4	3.08
WP_000429002.1_790		lipid kinase	F:ATP binding, F:metal ion binding, F:NAD+ kinase activity, P:phospholipid biosynthetic process	ATG	32	0	-4	-8.4	2.1
WP_000706117.1_2859		PTS mannose transporter subunit IIABC	NCBI protein ID is absent in the uniprot data file	ATG	38	0	-3.67	-8.2	2.23
WP_001794049.1_1719		competence protein ComE	NCBI protein ID is absent in the uniprot data file	GTG	22	0	-4.05	-8.2	2.02
WP_000509378.1_308		hypothetical protein	NCBI protein ID is absent in the uniprot data file	ATG	34	0	-3.05	-8.1	2.66
WP_000867948.1_2197		carbon-nitrogen family hydrolase	NCBI protein ID is absent in the uniprot data file	ATG	24	0	-3.9	-8.1	2.08
WP_001224174.1_1174		superantigen-like protein SSL12	NCBI protein ID is absent in the uniprot data file	ATG	24	0	-3.48	-8	2.3
WP_000492114.1_1702		UPF0365 family protein	C:integral component of membrane, C:plasma membrane	ATG	24	0	-3.93	-7.9	2.01
WP_000028598.1_441		type I restriction-modification system subunit M	NCBI protein ID is absent in the uniprot data file	ATG	32	0	-2.95	-7.8	2.64
WP_000273367.1_1621		segregation and condensation protein A	C:cytoplasm, P:cell cycle, P:cell division, P:chromosome segregation, P:DNA replication	ATG	30	0	-3.88	-7.8	2.01
WP_001794548.1_456		hypothetical protein	NCBI protein ID is absent in the uniprot data file	TTG	32	0	-2.99	-7.6	2.54
WP_000534419.1_2810		amino acid permease	NCBI protein ID is absent in the uniprot data file	ATG	34	0	-2.99	-7.6	2.54
WP_000634695.1_2526		galactose mutarotase	NCBI protein ID is absent in the uniprot data file	ATG	32	0	-3.57	-7.6	2.13
WP_001221650.1_2098		phenol-soluble modulin export ABC transporter permease subunit PmtD	NCBI protein ID is absent in the uniprot data file	ATG	16	0	-3.72	-7.6	2.05
WP_000889252.1_656		metal ABC transporter permease	NCBI protein ID is absent in the uniprot data file	ATG	26	0	-3.15	-7.4	2.35
WP_000072447.1_2667		CPBP family intramembrane metalloprotease	NCBI protein ID is absent in the uniprot data file	ATG	34	0	-3.49	-7.4	2.12
WP_000700853.1_59		hypothetical protein	NCBI protein ID is absent in the uniprot data file	ATG	34	0	-3.54	-7.4	2.09
WP_001788321.1_669		hypothetical protein	NCBI protein ID is absent in the uniprot data file	TTG	26	0	-2.07	-7.3	3.52
WP_000958522.1_2344		chromosome partitioning protein ParA	NCBI protein ID is absent in the uniprot data file	TTG	28	0	-3.35	-7.3	2.18
WP_001241200.1_664		glycosyl transferase	F:transferase activity, transferring glycosyl groups, P:cell wall organization, P:regulation of cell shape, P:teichoic acid biosynthetic process	ATG	32	0	-3.38	-7.3	2.16
WP_001797911.1_2876		hypothetical protein	NCBI protein ID is absent in the uniprot data file	ATG	24	0	-3.01	-7.2	2.39
WP_000907329.1_2564		N-acetyltransferase	NCBI protein ID is absent in the uniprot data file	ATG	28	0	-3.24	-7.2	2.22
WP_000870819.1_1022		DUF1430 domain-containing protein	NCBI protein ID is absent in the uniprot data file	ATG	24	0	-3.27	-7.2	2.2
WP_000894028.1_2340		YbbR-like domain-containing protein	NCBI protein ID is absent in the uniprot data file	ATG	32	0	-3.37	-7.2	2.14
WP_000631983.1_547		cysteine--tRNA ligase	C:cytoplasm, F:ATP binding, F:cysteine-tRNA ligase activity, F:zinc ion binding, P:cysteinyl-tRNA aminoacylation	ATG	38	0	-3.54	-7.2	2.03
WP_001789152.1_2528		hypothetical protein	NCBI protein ID is absent in the uniprot data file	GTG	28	0	-3.15	-7.1	2.26
WP_000375686.1_496		DNA replication initiation control protein YabA	P:DNA replication	TTG	22	0	-3.35	-7.1	2.12

## Sheet: Streptococcus_pneumoniae
id	gene	protein	go_info	icodon	gc_percent	G-quartet	random_mfe	mfe	ratio
WP_000927655.1_403		transcription antiterminator	F:DNA-binding transcription factor activity, F:kinase activity	ATG	38	0	-6.33	-20.2	3.19
WP_000814947.1_2132		YitT family protein	C:integral component of membrane	ATG	46	0	-9.63	-19.8	2.06
WP_001041974.1_1397		hypothetical protein	No GO term	ATG	46	0	-8.91	-19.2	2.16
WP_001838228.1_123		hypothetical protein	NCBI protein ID is absent in the uniprot data file	ATG	42	0	-7.91	-18.6	2.35
WP_000363002.1_562		aminoglycoside phosphotransferase	NCBI protein ID is absent in the uniprot data file	ATG	44	0	-7.01	-17.9	2.55
WP_001808848.1_281		hypothetical protein	NCBI protein ID is absent in the uniprot data file	TTG	34	0	-6.54	-17.5	2.68
WP_075213565.1_1710		hypothetical protein	NCBI protein ID is absent in the uniprot data file	CTG	40	0	-7.13	-17.4	2.44
WP_000226583.1_1013		hypothetical protein	No GO term	GTG	50	0	-7.89	-17	2.16
WP_000775037.1_1745		guanylate kinase	C:cytoplasm, F:ATP binding, F:guanylate kinase activity	ATG	42	0	-8.33	-16.9	2.03
WP_000358739.1_167		flavoprotein	F:catalytic activity	ATG	38	0	-7.65	-16.4	2.14
WP_000679952.1_57		beta-N-acetylhexosaminidase	C:cell wall, C:extracellular region, C:membrane, F:beta-N-acetylhexosaminidase activity, F:N-acetyl-beta-D-galactosaminidase activity, P:carbohydrate metabolic process	ATG	42	0	-7.45	-15.9	2.13
WP_000476386.1_1043		Pneumococcal vaccine antigen A	C:cell surface	ATG	42	0	-7.33	-15.4	2.1
WP_001218714.1_4		redox-regulated ATPase YchF	F:ATP binding, F:ATPase activity, F:GTP binding, F:ribosomal large subunit binding, F:ribosome binding	ATG	36	0	-6.95	-15.3	2.2
WP_001812858.1_1975		DNA-directed RNA polymerase subunit beta'	NCBI protein ID is absent in the uniprot data file	ATG	42	0	-6.71	-15.2	2.26
WP_000285727.1_1192		transcription antiterminator	F:RNA binding, P:regulation of transcription, DNA-templated	ATG	38	0	-5.38	-14.9	2.77
WP_001811675.1_317		hypothetical protein	No GO term	GTG	52	0	-7.27	-14.9	2.05
WP_000470785.1_339		phospho-N-acetylmuramoyl-pentapeptide-transferase	C:integral component of membrane, C:plasma membrane, F:phospho-N-acetylmuramoyl-pentapeptide-transferase activity, F:UDP-N-acetylmuramoyl-L-alanyl-D-glutamyl-meso-2,6-diaminopimelyl-D-alanyl-D-alanine:undecaprenyl-phosphate transferase activity, P:cell cycle, P:cell division, P:cell wall organization, P:peptidoglycan biosynthetic process, P:regulation of cell shape	ATG	36	0	-6.3	-14.7	2.33
WP_000241392.1_815		DJ-1 family protein	No GO term	ATG	38	0	-6.74	-14.7	2.18
WP_000701260.1_1713		hypothetical protein	C:integral component of membrane	ATG	28	0	-3.27	-14.5	4.43
WP_000830659.1_814		FtsW/RodA/SpoVE family cell cycle protein	C:integral component of membrane, P:cell division, P:regulation of cell shape	ATG	40	0	-6.4	-14.4	2.25
WP_000650380.1_824		transposase	NCBI protein ID is absent in the uniprot data file	TTG	30	0	-5.51	-14.1	2.56
WP_001808398.1_1559		CCA-adding enzyme	F:ATP binding, F:ATP:3'-cytidine-cytidine-tRNA adenylyltransferase activity, F:CTP:3'-cytidine-tRNA cytidylyltransferase activity, F:CTP:tRNA cytidylyltransferase activity, F:magnesium ion binding, F:tRNA binding, F:tRNA cytidylyltransferase activity, P:RNA repair, P:tRNA 3'-terminal CCA addition	ATG	30	0	-4.56	-14	3.07
WP_001809310.1_1993		pur operon repressor	F:DNA binding, P:negative regulation of purine nucleobase metabolic process, P:negative regulation of transcription, DNA-templated, P:nucleoside metabolic process	ATG	30	0	-5.11	-13.7	2.68
WP_001821797.1_1611		glycosyltransferase	NCBI protein ID is absent in the uniprot data file	ATG	40	0	-6.35	-13.5	2.13
WP_000532354.1_156		DUF624 domain-containing protein	C:integral component of membrane	ATG	38	0	-5.79	-13.4	2.32
WP_000078572.1_683		glucokinase	NCBI protein ID is absent in the uniprot data file	ATG	36	0	-5.56	-13.2	2.38
WP_000836217.1_473		isopeptide-forming domain-containing fimbrial protein	C:integral component of membrane	ATG	38	0	-6.21	-13.2	2.13
WP_000900015.1_1060		ADP-ribosylglycohydrolase family protein	F:hydrolase activity	ATG	32	0	-5.25	-12.7	2.42
WP_000974062.1_767		PTS system glucose-specific EIICBA component	C:integral component of membrane, C:plasma membrane, F:kinase activity, F:protein-N(PI)-phosphohistidine-sugar phosphotransferase activity, P:phosphoenolpyruvate-dependent sugar phosphotransferase system	ATG	32	0	-5.88	-12.6	2.14
WP_078064061.1_1162		hypothetical protein	NCBI protein ID is absent in the uniprot data file	ATT	32	0	-4.68	-12.5	2.67
WP_001193674.1_1882		ferrichrome ABC transporter permease	C:integral component of membrane, C:plasma membrane, F:transmembrane transporter activity	ATG	42	0	-5.09	-12.5	2.46
WP_001227315.1_461		glutamine ABC transporter substrate-binding protein	C:ATP-binding cassette (ABC) transporter complex, F:transmembrane transporter activity, P:nitrogen compound transport	ATG	38	0	-5.79	-12.3	2.12
WP_000594204.1_1595		N-acetyltransferase	C:integral component of membrane, F:N-acetyltransferase activity	TTG	36	0	-4.49	-12.1	2.69
WP_001850342.1_497		phosphatase PAP2 family protein	C:integral component of membrane	ATG	34	0	-5.22	-12	2.3
WP_000598627.1_356		glycosyltransferase family 1 protein	No GO term	ATG	32	0	-5.67	-11.8	2.08
WP_000185879.1_321		KR domain-containing protein	F:oxidoreductase activity	ATG	36	0	-5.72	-11.8	2.06
WP_010963264.1_1050		iron ABC transporter permease	NCBI protein ID is absent in the uniprot data file	ATG	28	0	-2.58	-11.6	4.49
WP_000566054.1_2140		hypothetical protein	NCBI protein ID is absent in the uniprot data file	ATG	36	0	-3.82	-11.5	3.01
WP_000769768.1_81		sensor histidine kinase	C:integral component of membrane, C:plasma membrane, F:ATP binding, F:phosphorelay sensor kinase activity	ATG	28	0	-4.06	-11.5	2.83
WP_000624044.1_223		50S ribosomal protein L18	C:ribosome, F:rRNA binding, F:structural constituent of ribosome, P:translation	GTG	50	0	-4.44	-11.5	2.59
WP_001127306.1_2211		hypothetical protein	No GO term	GTG	34	0	-4.82	-11.3	2.34
WP_000998307.1_674		peptide-methionine (R)-S-oxide reductase	NCBI protein ID is absent in the uniprot data file	ATG	34	0	-5.19	-11.3	2.18
WP_000654343.1_707		hypothetical protein	C:integral component of membrane	GTG	30	0	-5.53	-11.3	2.04
WP_000604264.1_1195		tagatose-6-phosphate kinase	F:ATP binding, F:tagatose-6-phosphate kinase activity, P:D-tagatose 6-phosphate catabolic process, P:lactose catabolic process via tagatose-6-phosphate	ATG	40	0	-5.36	-11.2	2.09
WP_000532876.1_1937		YebC/PmpR family DNA-binding transcriptional regulator	C:cytoplasm, F:DNA binding, P:regulation of transcription, DNA-templated	ATG	42	0	-5.14	-11.1	2.16
WP_001085809.1_640		50S ribosomal protein L11	C:ribosome, F:large ribosomal subunit rRNA binding, F:structural constituent of ribosome, P:translation	ATG	42	0	-4.32	-11	2.55
WP_060544779.1_29		ribose-phosphate pyrophosphokinase	NCBI protein ID is absent in the uniprot data file	ATT	38	0	-4.77	-10.9	2.28
WP_000143443.1_841		purine-nucleoside phosphorylase	F:purine-nucleoside phosphorylase activity, P:nucleoside metabolic process	ATG	42	0	-5.19	-10.8	2.08
WP_001180981.1_2115		penicillin-binding protein	C:integral component of membrane, F:penicillin binding, F:transferase activity	ATG	24	0	-1.33	-10.7	8.05
WP_000771238.1_2136		CPBP family intramembrane metalloprotease	C:integral component of membrane, F:cysteine-type endopeptidase activity, P:CAAX-box protein processing	ATG	38	0	-3.46	-10.7	3.09
WP_001154152.1_720		amino acid ABC transporter permease	C:ATP-binding cassette (ABC) transporter complex, F:transmembrane transporter activity, P:nitrogen compound transport	ATG	36	0	-5.1	-10.5	2.06
WP_000802934.1_1284		ribosomal RNA small subunit methyltransferase G	C:cytoplasm, F:rRNA (guanine-N7-)-methyltransferase activity	ATG	44	0	-5.11	-10.4	2.03
WP_000489362.1_927		ABC transporter permease	C:integral component of membrane, C:plasma membrane, P:transmembrane transport	ATG	36	0	-4.21	-10.3	2.45
WP_000106346.1_1573		ATP-dependent Clp protease ATP-binding subunit ClpX	F:ATP binding, F:protein dimerization activity, F:unfolded protein binding, F:zinc ion binding, P:protein folding	ATG	30	0	-4.6	-10.3	2.24
WP_001290381.1_2173		YfcC family protein	C:integral component of membrane	ATG	30	0	-4.6	-10.3	2.24
WP_001085675.1_641		50S ribosomal protein L1	C:large ribosomal subunit, F:rRNA binding, F:structural constituent of ribosome, F:tRNA binding, P:regulation of translation, P:translation	ATG	42	0	-4.82	-10.3	2.14
WP_000181374.1_495		tRNA (cytidine(34)-2'-O)-methyltransferase	C:cytoplasm, F:RNA binding, F:S-adenosylmethionine-dependent methyltransferase activity, F:tRNA methyltransferase activity	ATG	40	0	-4.9	-10.3	2.1
WP_000705418.1_445		Asp-tRNA(Asn)/Glu-tRNA(Gln) amidotransferase GatCAB subunit C	F:ATP binding, F:glutaminyl-tRNA synthase (glutamine-hydrolyzing) activity, P:regulation of translational fidelity, P:translation	ATG	36	0	-4.91	-10.2	2.08
WP_000522098.1_731		ABC transporter ATP-binding protein	F:ATP binding, F:ATPase activity	ATG	44	0	-5.03	-10.1	2.01
WP_001845794.1_845		hypothetical protein	NCBI protein ID is absent in the uniprot data file	ATG	36	0	-4.34	-9.9	2.28
WP_000274239.1_353		sugar transferase	NCBI protein ID is absent in the uniprot data file	ATG	22	0	-4.05	-9.8	2.42
WP_000712728.1_1381		ABC transporter permease	C:integral component of membrane, C:plasma membrane, P:transmembrane transport	ATG	44	0	-4.54	-9.8	2.16
WP_001809519.1_901		restriction endonuclease subunit S	NCBI protein ID is absent in the uniprot data file	ATG	34	0	-3.64	-9.6	2.64
WP_001847393.1_1430		ABC transporter ATP-binding protein	NCBI protein ID is absent in the uniprot data file	ATG	28	0	-4.76	-9.6	2.02
WP_001291293.1_1900		oligopeptide transport ATP-binding protein AmiF	C:plasma membrane, F:ATP binding, F:ATPase activity, P:protein transport	ATG	32	0	-4.77	-9.6	2.01
WP_000923575.1_1205		DNA repair protein RecN	F:ATP binding, P:DNA recombination, P:DNA repair	ATG	30	0	-3.79	-9.4	2.48
WP_000060169.1_1755		ribosome assembly RNA-binding protein YhbY	F:RNA binding	ATG	50	0	-1.57	-9.3	5.91
WP_000657820.1_1431		ABC transporter ATP-binding protein	NCBI protein ID is absent in the uniprot data file	ATG	32	0	-3.5	-9.3	2.66
WP_079199404.1_1046		restriction endonuclease subunit M	NCBI protein ID is absent in the uniprot data file	TTG	26	0	-3.88	-9.2	2.37
WP_000765691.1_383		MFS transporter	C:integral component of membrane, P:transmembrane transport	ATG	32	0	-3.63	-9.1	2.51
WP_000105270.1_2037		GntR family transcriptional regulator	F:DNA binding, F:DNA-binding transcription factor activity	ATG	20	0	-4.07	-9.1	2.24
WP_001049323.1_1581		adenine phosphoribosyltransferase	C:cytoplasm, F:adenine phosphoribosyltransferase activity, P:adenine salvage, P:AMP salvage, P:purine ribonucleoside salvage	ATG	36	0	-4.45	-9.1	2.04
WP_001859925.1_2090		hypothetical protein	NCBI protein ID is absent in the uniprot data file	ATG	34	0	-4.49	-9.1	2.03
