# Supplementary material for: How Many Messenger RNAs Can Be Translated by the START Mechanism?
Source: Int J Mol Sci. 2020 Nov 8;21(21):8373. doi: 10.3390/ijms21218373 (PMC7664666; doi:10.3390/ijms21218373)
Supplement: Supplementary file 1 [file ijms-21-08373-s001.zip › Supplemental table 4.xlsx]

## Sheet: GO_terms.csv
species	GO_category	description	percent
Bacillus_anthracis	Process	unknown	74.725
Bacillus_anthracis	Process	translation	2.198
Bacillus_anthracis	Process	negative regulation of transcription, DNA-templated	1.099
Bacillus_anthracis	Process	regulation of transcription, DNA-templated	1.099
Bacillus_anthracis	Process	methylation	1.099
Bacillus_anthracis	Process	lipoteichoic acid biosynthetic process	1.099
Bacillus_anthracis	Process	transmembrane transport	1.099
Bacillus_anthracis	Process	tRNA processing	0.549
Bacillus_anthracis	Process	phenylalanyl-tRNA aminoacylation	0.549
Bacillus_anthracis	Process	isoleucyl-tRNA aminoacylation	0.549
Bacillus_anthracis	Process	1-deoxy-D-xylulose 5-phosphate biosynthetic process	0.549
Bacillus_anthracis	Process	proteolysis	0.549
Bacillus_anthracis	Process	asparaginyl-tRNA aminoacylation	0.549
Bacillus_anthracis	Process	acetoin metabolic process	0.549
Bacillus_anthracis	Process	sporulation resulting in formation of a cellular spore	0.549
Bacillus_anthracis	Process	enzyme-directed rRNA 2'-O-methylation	0.549
Bacillus_anthracis	Process	protein folding	0.549
Bacillus_anthracis	Process	fatty acid biosynthetic process	0.549
Bacillus_anthracis	Process	xenobiotic detoxification by transmembrane export across the plasma membrane	0.549
Bacillus_anthracis	Process	DNA repair	0.549
Bacillus_anthracis	Process	cellular response to peptidoglycan	0.549
Bacillus_anthracis	Process	diaminopimelate biosynthetic process	0.549
Bacillus_anthracis	Process	lipid A biosynthetic process	0.549
Bacillus_anthracis	Process	phosphorelay signal transduction system	0.549
Bacillus_anthracis	Process	protein targeting	0.549
Bacillus_anthracis	Process	protein import	0.549
Bacillus_anthracis	Process	DNA-templated transcription, initiation	0.549
Bacillus_anthracis	Process	thiamine biosynthetic process	0.549
Bacillus_anthracis	Process	intracellular protein transmembrane transport	0.549
Bacillus_anthracis	Process	protein phosphorylation	0.549
Bacillus_anthracis	Process	signal transduction	0.549
Bacillus_anthracis	Process	response to antibiotic	0.549
Bacillus_anthracis	Process	methionine biosynthetic process	0.549
Bacillus_anthracis	Process	nitrogen compound transport	0.549
Bacillus_anthracis	Process	lysine biosynthetic process via diaminopimelate	0.549
Bacillus_anthracis	Process	lipid metabolic process	0.549
Bacillus_anthracis	Process	terpenoid biosynthetic process	0.549
Bacillus_anthracis	Process	protein secretion	0.549
Bacillus_anthracis	Process	spore germination	0.549
Bacillus_anthracis	Function	unknown	48.341
Bacillus_anthracis	Function	ATP binding	6.161
Bacillus_anthracis	Function	hydrolase activity	2.37
Bacillus_anthracis	Function	DNA binding	2.37
Bacillus_anthracis	Function	transferase activity	2.37
Bacillus_anthracis	Function	structural constituent of ribosome	1.896
Bacillus_anthracis	Function	tRNA binding	1.896
Bacillus_anthracis	Function	zinc ion binding	1.422
Bacillus_anthracis	Function	transmembrane transporter activity	1.422
Bacillus_anthracis	Function	magnesium ion binding	0.948
Bacillus_anthracis	Function	kinase activity	0.948
Bacillus_anthracis	Function	4 iron, 4 sulfur cluster binding	0.948
Bacillus_anthracis	Function	ATPase activity	0.948
Bacillus_anthracis	Function	aminopeptidase activity	0.948
Bacillus_anthracis	Function	DNA-binding transcription factor activity	0.948
Bacillus_anthracis	Function	protein serine/threonine kinase activity	0.948
Bacillus_anthracis	Function	rRNA binding	0.948
Bacillus_anthracis	Function	carboxypeptidase activity	0.948
Bacillus_anthracis	Function	metallopeptidase activity	0.948
Bacillus_anthracis	Function	xenobiotic transmembrane transporter activity	0.474
Bacillus_anthracis	Function	asparagine synthase (glutamine-hydrolyzing) activity	0.474
Bacillus_anthracis	Function	peptidyl-prolyl cis-trans isomerase activity	0.474
Bacillus_anthracis	Function	iron-sulfur cluster binding	0.474
Bacillus_anthracis	Function	double-stranded RNA binding	0.474
Bacillus_anthracis	Function	endonuclease activity	0.474
Bacillus_anthracis	Function	3-hydroxypalmitoyl-[acyl-carrier-protein] dehydratase activity	0.474
Bacillus_anthracis	Function	methyltransferase activity	0.474
Bacillus_anthracis	Function	peptidoglycan binding	0.474
Bacillus_anthracis	Function	nicotinate-nucleotide diphosphorylase (carboxylating) activity	0.474
Bacillus_anthracis	Function	3-hydroxyoctanoyl-[acyl-carrier-protein] dehydratase activity	0.474
Bacillus_anthracis	Function	phenylalanine-tRNA ligase activity	0.474
Bacillus_anthracis	Function	3-hydroxydecanoyl-[acyl-carrier-protein] dehydratase activity	0.474
Bacillus_anthracis	Function	diacylglycerol kinase activity	0.474
Bacillus_anthracis	Function	5-methyltetrahydropteroyltriglutamate-homocysteine S-methyltransferase activity	0.474
Bacillus_anthracis	Function	isoleucine-tRNA ligase activity	0.474
Bacillus_anthracis	Function	DNA N-glycosylase activity	0.474
Bacillus_anthracis	Function	protein dimerization activity	0.474
Bacillus_anthracis	Function	P-P-bond-hydrolysis-driven protein transmembrane transporter activity	0.474
Bacillus_anthracis	Function	rRNA (guanine-N7-)-methyltransferase activity	0.474
Bacillus_anthracis	Function	ATPase-coupled transmembrane transporter activity	0.474
Bacillus_anthracis	Function	serine-type D-Ala-D-Ala carboxypeptidase activity	0.474
Bacillus_anthracis	Function	unfolded protein binding	0.474
Bacillus_anthracis	Function	protein histidine kinase activity	0.474
Bacillus_anthracis	Function	nucleic acid binding	0.474
Bacillus_anthracis	Function	L-serine ammonia-lyase activity	0.474
Bacillus_anthracis	Function	N6-(1,2-dicarboxyethyl)AMP AMP-lyase (fumarate-forming) activity	0.474
Bacillus_anthracis	Function	L-threonylcarbamoyladenylate synthase	0.474
Bacillus_anthracis	Function	class I DNA-(apurinic or apyrimidinic site) endonuclease activity	0.474
Bacillus_anthracis	Function	oxidoreductase activity	0.474
Bacillus_anthracis	Function	sigma factor antagonist activity	0.474
Bacillus_anthracis	Function	thiamine pyrophosphate binding	0.474
Bacillus_anthracis	Function	N-acetyltransferase activity	0.474
Bacillus_anthracis	Function	GTP binding	0.474
Bacillus_anthracis	Function	(S)-2-(5-amino-1-(5-phospho-D-ribosyl)imidazole-4-carboxamido)succinate AMP-lyase (fumarate-forming) activity	0.474
Bacillus_anthracis	Function	metal ion binding	0.474
Bacillus_anthracis	Function	lysyltransferase activity	0.474
Bacillus_anthracis	Function	1-deoxy-D-xylulose-5-phosphate synthase activity	0.474
Bacillus_anthracis	Function	transaminase activity	0.474
Bacillus_anthracis	Function	aminoacyl-tRNA editing activity	0.474
Bacillus_anthracis	Function	rRNA (cytosine-2'-O-)-methyltransferase activity	0.474
Bacillus_anthracis	Function	alanine dehydrogenase activity	0.474
Bacillus_anthracis	Function	4-hydroxy-tetrahydrodipicolinate synthase activity	0.474
Bacillus_anthracis	Function	asparagine-tRNA ligase activity	0.474
Bacillus_anthracis	Function	ATPase-coupled amino acid transmembrane transporter activity	0.474
Bacillus_anthracis	Function	(3R)-hydroxymyristoyl-[acyl-carrier-protein] dehydratase activity	0.474
Bacillus_anthracis	Function	hydroxylamine reductase activity	0.474
Bacillus_anthracis	Cellular_location	unknown	70.455
Bacillus_anthracis	Cellular_location	integral component of membrane	14.205
Bacillus_anthracis	Cellular_location	cytoplasm	6.25
Bacillus_anthracis	Cellular_location	plasma membrane	6.25
Bacillus_anthracis	Cellular_location	ribosome	1.136
Bacillus_anthracis	Cellular_location	small ribosomal subunit	0.568
Bacillus_anthracis	Cellular_location	cytosolic large ribosomal subunit	0.568
Bacillus_anthracis	Cellular_location	ATP-binding cassette (ABC) transporter complex	0.568
Caenorhabditis_elegans	Process	unknown	23.357
Caenorhabditis_elegans	Process	intracellular signal transduction	1.425
Caenorhabditis_elegans	Process	multicellular organism development	0.95
Caenorhabditis_elegans	Process	regulation of transcription by RNA polymerase II	0.871
Caenorhabditis_elegans	Process	negative regulation of transcription by RNA polymerase II	0.792
Caenorhabditis_elegans	Process	positive regulation of locomotion	0.713
Caenorhabditis_elegans	Process	innate immune response	0.713
Caenorhabditis_elegans	Process	protein phosphorylation	0.713
Caenorhabditis_elegans	Process	embryo development ending in birth or egg hatching	0.633
Caenorhabditis_elegans	Process	peptidyl-serine phosphorylation	0.633
Caenorhabditis_elegans	Process	olfactory behavior	0.554
Caenorhabditis_elegans	Process	G protein-coupled receptor signaling pathway	0.554
Caenorhabditis_elegans	Process	protein ubiquitination	0.554
Caenorhabditis_elegans	Process	positive regulation of sarcomere organization	0.554
Caenorhabditis_elegans	Process	sarcomere organization	0.554
Caenorhabditis_elegans	Process	determination of adult lifespan	0.475
Caenorhabditis_elegans	Process	striated muscle myosin thick filament assembly	0.475
Caenorhabditis_elegans	Process	reproduction	0.475
Caenorhabditis_elegans	Process	positive regulation of striated muscle contraction	0.475
Caenorhabditis_elegans	Process	positive regulation of gene expression	0.475
Caenorhabditis_elegans	Process	motor neuron axon guidance	0.396
Caenorhabditis_elegans	Process	cellular protein localization	0.396
Caenorhabditis_elegans	Process	negative regulation of transcription, DNA-templated	0.396
Caenorhabditis_elegans	Process	regulation of cell population proliferation	0.396
Caenorhabditis_elegans	Process	mesodermal cell migration	0.396
Caenorhabditis_elegans	Process	signal transduction	0.396
Caenorhabditis_elegans	Process	nematode larval development	0.396
Caenorhabditis_elegans	Process	positive regulation of transcription by RNA polymerase II	0.396
Caenorhabditis_elegans	Process	cell surface receptor signaling pathway	0.396
Caenorhabditis_elegans	Process	cell division	0.396
Caenorhabditis_elegans	Process	multicellular organismal water homeostasis	0.317
Caenorhabditis_elegans	Process	mating behavior	0.317
Caenorhabditis_elegans	Process	negative regulation of sodium ion transport	0.317
Caenorhabditis_elegans	Process	locomotion	0.317
Caenorhabditis_elegans	Process	nervous system development	0.317
Caenorhabditis_elegans	Process	vulval development	0.317
Caenorhabditis_elegans	Process	myosin filament assembly	0.317
Caenorhabditis_elegans	Process	axon guidance	0.317
Caenorhabditis_elegans	Process	positive regulation of sodium ion transmembrane transporter activity	0.317
Caenorhabditis_elegans	Process	positive regulation of ion transmembrane transporter activity	0.317
Caenorhabditis_elegans	Process	positive regulation of transcription from RNA polymerase II promoter in response to increased salt	0.317
Caenorhabditis_elegans	Process	skeletal muscle myosin thick filament assembly	0.317
Caenorhabditis_elegans	Process	positive regulation of potassium ion import across plasma membrane	0.317
Caenorhabditis_elegans	Process	transmembrane transport	0.317
Caenorhabditis_elegans	Process	zinc ion transmembrane transport	0.317
Caenorhabditis_elegans	Process	neuropeptide signaling pathway	0.317
Caenorhabditis_elegans	Process	polarity specification of anterior/posterior axis	0.317
Caenorhabditis_elegans	Process	regulation of skeletal muscle contraction by calcium ion signaling	0.317
Caenorhabditis_elegans	Process	hyperosmotic response	0.317
Caenorhabditis_elegans	Process	production of siRNA involved in RNA interference	0.317
Caenorhabditis_elegans	Process	defense response to Gram-negative bacterium	0.317
Caenorhabditis_elegans	Process	regulation of synaptic transmission, GABAergic	0.317
Caenorhabditis_elegans	Process	pharyngeal gland morphogenesis	0.317
Caenorhabditis_elegans	Process	chemical synaptic transmission	0.317
Caenorhabditis_elegans	Process	ion homeostasis	0.317
Caenorhabditis_elegans	Process	molting cycle, collagen and cuticulin-based cuticle	0.317
Caenorhabditis_elegans	Process	proteolysis	0.317
Caenorhabditis_elegans	Process	potassium ion import across plasma membrane	0.317
Caenorhabditis_elegans	Process	regulation of translation	0.317
Caenorhabditis_elegans	Process	protein dephosphorylation	0.317
Caenorhabditis_elegans	Process	positive regulation of protein localization to endoplasmic reticulum	0.317
Caenorhabditis_elegans	Process	oviposition	0.317
Caenorhabditis_elegans	Process	adenylate cyclase-activating G protein-coupled receptor signaling pathway	0.238
Caenorhabditis_elegans	Process	animal organ morphogenesis	0.238
Caenorhabditis_elegans	Process	chloride transport	0.238
Caenorhabditis_elegans	Process	defense response	0.238
Caenorhabditis_elegans	Process	positive regulation of adenylate cyclase activity	0.238
Caenorhabditis_elegans	Process	positive regulation of smooth muscle contraction	0.238
Caenorhabditis_elegans	Process	potassium ion transmembrane transport	0.238
Caenorhabditis_elegans	Process	cell projection morphogenesis	0.238
Caenorhabditis_elegans	Process	endocytosis	0.238
Caenorhabditis_elegans	Process	embryonic body morphogenesis	0.238
Caenorhabditis_elegans	Process	positive regulation of axon extension	0.238
Caenorhabditis_elegans	Process	polar body extrusion after meiotic divisions	0.238
Caenorhabditis_elegans	Process	dauer larval development	0.238
Caenorhabditis_elegans	Process	positive regulation of cell migration	0.238
Caenorhabditis_elegans	Process	regulation of transcription, DNA-templated	0.238
Caenorhabditis_elegans	Process	regulation of locomotion	0.238
Caenorhabditis_elegans	Process	defense response to Gram-positive bacterium	0.238
Caenorhabditis_elegans	Process	positive regulation of oviposition	0.238
Caenorhabditis_elegans	Process	muscle contraction	0.238
Caenorhabditis_elegans	Process	positive regulation of multicellular organism growth	0.238
Caenorhabditis_elegans	Process	positive regulation of ovulation	0.238
Caenorhabditis_elegans	Process	potassium ion transport	0.238
Caenorhabditis_elegans	Process	cell volume homeostasis	0.238
Caenorhabditis_elegans	Process	chloride ion homeostasis	0.238
Caenorhabditis_elegans	Process	response to exogenous dsRNA	0.238
Caenorhabditis_elegans	Process	regulation of muscle contraction	0.238
Caenorhabditis_elegans	Process	potassium ion homeostasis	0.238
Caenorhabditis_elegans	Process	ion transport	0.238
Caenorhabditis_elegans	Process	glycerophospholipid catabolic process	0.238
Caenorhabditis_elegans	Process	cellular calcium ion homeostasis	0.238
Caenorhabditis_elegans	Process	apoptotic process	0.238
Caenorhabditis_elegans	Process	meiotic cell cycle	0.238
Caenorhabditis_elegans	Process	backward locomotion	0.238
Caenorhabditis_elegans	Process	determination of muscle attachment site	0.238
Caenorhabditis_elegans	Process	positive regulation of axon extension involved in axon guidance	0.238
Caenorhabditis_elegans	Process	response to oxidative stress	0.238
Caenorhabditis_elegans	Process	fatty acid catabolic process	0.238
Caenorhabditis_elegans	Process	chloride transmembrane transport	0.238
Caenorhabditis_elegans	Process	actin cytoskeleton organization	0.238
Caenorhabditis_elegans	Process	histone deacetylation	0.238
Caenorhabditis_elegans	Process	receptor signaling pathway via JAK-STAT	0.238
Caenorhabditis_elegans	Process	protein polyubiquitination	0.158
Caenorhabditis_elegans	Process	regulation of multicellular organism growth	0.158
Caenorhabditis_elegans	Process	nematode male tail mating organ morphogenesis	0.158
Caenorhabditis_elegans	Process	chromatin organization	0.158
Caenorhabditis_elegans	Process	behavioral response to nicotine	0.158
Caenorhabditis_elegans	Process	proteasome-mediated ubiquitin-dependent protein catabolic process	0.158
Caenorhabditis_elegans	Process	regulation of translational initiation	0.158
Caenorhabditis_elegans	Process	anion transport	0.158
Caenorhabditis_elegans	Process	positive regulation of vulval development	0.158
Caenorhabditis_elegans	Process	gene silencing by RNA	0.158
Caenorhabditis_elegans	Process	regulation of exocytosis	0.158
Caenorhabditis_elegans	Process	unsaturated fatty acid biosynthetic process	0.158
Caenorhabditis_elegans	Process	meiotic chromosome segregation	0.158
Caenorhabditis_elegans	Process	water homeostasis	0.158
Caenorhabditis_elegans	Process	positive regulation of GTPase activity	0.158
Caenorhabditis_elegans	Process	telomere maintenance	0.158
Caenorhabditis_elegans	Process	peptidyl-threonine phosphorylation	0.158
Caenorhabditis_elegans	Process	RNA interference	0.158
Caenorhabditis_elegans	Process	response to osmotic stress	0.158
Caenorhabditis_elegans	Process	response to heat	0.158
Caenorhabditis_elegans	Process	endoplasmic reticulum unfolded protein response	0.158
Caenorhabditis_elegans	Process	mitotic cytokinesis	0.158
Caenorhabditis_elegans	Process	DNA repair	0.158
Caenorhabditis_elegans	Process	anatomical structure development	0.158
Caenorhabditis_elegans	Process	G protein-coupled receptor signaling pathway, coupled to cyclic nucleotide second messenger	0.158
Caenorhabditis_elegans	Process	regulation of pharyngeal pumping	0.158
Caenorhabditis_elegans	Process	regulation of synapse organization	0.158
Caenorhabditis_elegans	Process	fatty acid biosynthetic process	0.158
Caenorhabditis_elegans	Process	regulation of vulval development	0.158
Caenorhabditis_elegans	Process	stabilization of membrane potential	0.158
Caenorhabditis_elegans	Process	protein catabolic process	0.158
Caenorhabditis_elegans	Process	prolyl-tRNA aminoacylation	0.158
Caenorhabditis_elegans	Process	cytoskeletal anchoring at plasma membrane	0.158
Caenorhabditis_elegans	Process	carotene catabolic process	0.158
Caenorhabditis_elegans	Process	synaptic vesicle endocytosis	0.158
Caenorhabditis_elegans	Process	vesicle docking involved in exocytosis	0.158
Caenorhabditis_elegans	Process	histone H3-K36 demethylation	0.158
Caenorhabditis_elegans	Process	retrograde vesicle-mediated transport, Golgi to endoplasmic reticulum	0.158
Caenorhabditis_elegans	Process	axonal fasciculation	0.158
Caenorhabditis_elegans	Process	steroid biosynthetic process	0.158
Caenorhabditis_elegans	Process	adult locomotory behavior	0.158
Caenorhabditis_elegans	Process	transforming growth factor beta receptor signaling pathway	0.158
Caenorhabditis_elegans	Process	negative regulation of cell division	0.158
Caenorhabditis_elegans	Process	regulation of cell cycle	0.158
Caenorhabditis_elegans	Process	positive regulation of protein secretion	0.158
Caenorhabditis_elegans	Process	response to ethanol	0.158
Caenorhabditis_elegans	Process	fatty acid metabolic process	0.158
Caenorhabditis_elegans	Process	regulation of nematode larval development	0.158
Caenorhabditis_elegans	Process	oocyte maturation	0.158
Caenorhabditis_elegans	Process	acyl-CoA metabolic process	0.158
Caenorhabditis_elegans	Process	cell fate specification	0.158
Caenorhabditis_elegans	Process	intracellular protein transport	0.158
Caenorhabditis_elegans	Process	muscle cell cellular homeostasis	0.158
Caenorhabditis_elegans	Process	actin filament depolymerization	0.158
Caenorhabditis_elegans	Process	rRNA processing	0.158
Caenorhabditis_elegans	Process	protein retention in Golgi apparatus	0.158
Caenorhabditis_elegans	Process	synaptic vesicle exocytosis	0.158
Caenorhabditis_elegans	Process	gastrulation	0.158
Caenorhabditis_elegans	Process	nematode male tail tip morphogenesis	0.158
Caenorhabditis_elegans	Process	histone H3-K4 demethylation	0.158
Caenorhabditis_elegans	Process	cell migration	0.158
Caenorhabditis_elegans	Process	negative regulation of cellular response to manganese ion	0.158
Caenorhabditis_elegans	Process	positive regulation of synapse pruning	0.158
Caenorhabditis_elegans	Process	protein targeting to vacuole	0.158
Caenorhabditis_elegans	Process	cellular response to zinc ion	0.158
Caenorhabditis_elegans	Process	purine ribonucleoside salvage	0.158
Caenorhabditis_elegans	Process	cell differentiation	0.158
Caenorhabditis_elegans	Process	chemotaxis	0.158
Caenorhabditis_elegans	Process	gamete generation	0.158
Caenorhabditis_elegans	Process	integrin-mediated signaling pathway	0.158
Caenorhabditis_elegans	Process	proteolysis involved in cellular protein catabolic process	0.158
Caenorhabditis_elegans	Process	defecation	0.158
Caenorhabditis_elegans	Process	regulation of actin cytoskeleton organization	0.158
Caenorhabditis_elegans	Process	positive regulation of dauer larval development	0.158
Caenorhabditis_elegans	Process	lipid metabolic process	0.158
Caenorhabditis_elegans	Process	tissue development	0.158
Caenorhabditis_elegans	Process	cellular hypotonic salinity response	0.158
Caenorhabditis_elegans	Process	ubiquitin-dependent protein catabolic process	0.158
Caenorhabditis_elegans	Process	protein glycosylation	0.158
Caenorhabditis_elegans	Process	sensory perception of chemical stimulus	0.158
Caenorhabditis_elegans	Process	actin filament organization	0.158
Caenorhabditis_elegans	Process	regulation of gene expression	0.158
Caenorhabditis_elegans	Process	olfactory learning	0.158
Caenorhabditis_elegans	Process	gonad development	0.158
Caenorhabditis_elegans	Process	phospholipid translocation	0.158
Caenorhabditis_elegans	Process	striated muscle contraction	0.158
Caenorhabditis_elegans	Process	cell adhesion	0.158
Caenorhabditis_elegans	Process	regulation of development, heterochronic	0.158
Caenorhabditis_elegans	Process	positive regulation of Ras protein signal transduction	0.158
Caenorhabditis_elegans	Process	negative regulation of protein secretion	0.158
Caenorhabditis_elegans	Process	action potential	0.079
Caenorhabditis_elegans	Process	mitotic spindle organization	0.079
Caenorhabditis_elegans	Process	sleep	0.079
Caenorhabditis_elegans	Process	sodium ion export across plasma membrane	0.079
Caenorhabditis_elegans	Process	cellular potassium ion homeostasis	0.079
Caenorhabditis_elegans	Process	positive regulation of dendrite extension	0.079
Caenorhabditis_elegans	Process	negative regulation of protein localization to adherens junction	0.079
Caenorhabditis_elegans	Process	positive regulation of peptidyl-tyrosine phosphorylation	0.079
Caenorhabditis_elegans	Process	positive regulation of blood coagulation	0.079
Caenorhabditis_elegans	Process	positive regulation of embryonic development	0.079
Caenorhabditis_elegans	Process	translational elongation	0.079
Caenorhabditis_elegans	Process	protein transport to vacuole involved in ubiquitin-dependent protein catabolic process via the multivesicular body sorting pathway	0.079
Caenorhabditis_elegans	Process	L-serine metabolic process	0.079
Caenorhabditis_elegans	Process	larval feeding behavior	0.079
Caenorhabditis_elegans	Process	leucyl-tRNA aminoacylation	0.079
Caenorhabditis_elegans	Process	peptidyl-serine dephosphorylation	0.079
Caenorhabditis_elegans	Process	striated muscle cell development	0.079
Caenorhabditis_elegans	Process	dephosphorylation	0.079
Caenorhabditis_elegans	Process	ribosomal small subunit biogenesis	0.079
Caenorhabditis_elegans	Process	stress response to cadmium ion	0.079
Caenorhabditis_elegans	Process	left/right axis specification	0.079
Caenorhabditis_elegans	Process	Rab protein signal transduction	0.079
Caenorhabditis_elegans	Process	DNA topological change	0.079
Caenorhabditis_elegans	Process	positive regulation of cell differentiation	0.079
Caenorhabditis_elegans	Process	protein localization to basolateral plasma membrane	0.079
Caenorhabditis_elegans	Process	regulation of intracellular pH	0.079
Caenorhabditis_elegans	Process	ovulation	0.079
Caenorhabditis_elegans	Process	protein deglycosylation	0.079
Caenorhabditis_elegans	Process	positive regulation of mechanosensory behavior	0.079
Caenorhabditis_elegans	Process	positive regulation of transcription elongation from RNA polymerase II promoter	0.079
Caenorhabditis_elegans	Process	calcium ion-regulated exocytosis of neurotransmitter	0.079
Caenorhabditis_elegans	Process	regulation of embryonic development	0.079
Caenorhabditis_elegans	Process	positive regulation of defecation	0.079
Caenorhabditis_elegans	Process	cellular response to amphetamine	0.079
Caenorhabditis_elegans	Process	protein localization to synapse	0.079
Caenorhabditis_elegans	Process	endosome organization	0.079
Caenorhabditis_elegans	Process	G2/M transition of mitotic cell cycle	0.079
Caenorhabditis_elegans	Process	insulin receptor signaling pathway	0.079
Caenorhabditis_elegans	Process	multicellular organism reproduction	0.079
Caenorhabditis_elegans	Process	sexual reproduction	0.079
Caenorhabditis_elegans	Process	positive regulation of myosin II filament organization	0.079
Caenorhabditis_elegans	Process	lipid storage	0.079
Caenorhabditis_elegans	Process	cellular response to hormone stimulus	0.079
Caenorhabditis_elegans	Process	amine transport	0.079
Caenorhabditis_elegans	Process	dopamine uptake	0.079
Caenorhabditis_elegans	Process	regulation of neurotransmitter secretion	0.079
Caenorhabditis_elegans	Process	protein initiator methionine removal	0.079
Caenorhabditis_elegans	Process	modification-dependent protein catabolic process	0.079
Caenorhabditis_elegans	Process	mitotic cleavage furrow ingression	0.079
Caenorhabditis_elegans	Process	mitotic spindle midzone assembly	0.079
Caenorhabditis_elegans	Process	L-methionine salvage from methylthioadenosine	0.079
Caenorhabditis_elegans	Process	negative regulation of dauer larval development	0.079
Caenorhabditis_elegans	Process	positive regulation of apoptotic process	0.079
Caenorhabditis_elegans	Process	negative regulation of multicellular organism growth	0.079
Caenorhabditis_elegans	Process	inositol phosphate dephosphorylation	0.079
Caenorhabditis_elegans	Process	pyruvate biosynthetic process	0.079
Caenorhabditis_elegans	Process	negative regulation of cation channel activity	0.079
Caenorhabditis_elegans	Process	response to organic substance	0.079
Caenorhabditis_elegans	Process	peptide secretion, neurotransmission	0.079
Caenorhabditis_elegans	Process	Golgi organization	0.079
Caenorhabditis_elegans	Process	lipid transport	0.079
Caenorhabditis_elegans	Process	vulval cell fate specification	0.079
Caenorhabditis_elegans	Process	regulation of neuron differentiation	0.079
Caenorhabditis_elegans	Process	chromosome segregation	0.079
Caenorhabditis_elegans	Process	positive regulation of protein localization to presynapse	0.079
Caenorhabditis_elegans	Process	regulation of chromosome condensation	0.079
Caenorhabditis_elegans	Process	ubiquitin-dependent ERAD pathway	0.079
Caenorhabditis_elegans	Process	positive regulation of anterior/posterior axon guidance	0.079
Caenorhabditis_elegans	Process	positive regulation of muscle contraction	0.079
Caenorhabditis_elegans	Process	positive regulation of protein localization to cilium	0.079
Caenorhabditis_elegans	Process	negative regulation of calcium-mediated signaling	0.079
Caenorhabditis_elegans	Process	sphingolipid metabolic process	0.079
Caenorhabditis_elegans	Process	synapse organization	0.079
Caenorhabditis_elegans	Process	transmembrane receptor protein tyrosine kinase signaling pathway	0.079
Caenorhabditis_elegans	Process	protein N-linked glycosylation via asparagine	0.079
Caenorhabditis_elegans	Process	negative regulation of cell growth	0.079
Caenorhabditis_elegans	Process	detection of mechanical stimulus involved in sensory perception of touch	0.079
Caenorhabditis_elegans	Process	regulation of calcium ion-dependent exocytosis	0.079
Caenorhabditis_elegans	Process	positive regulation of synaptic transmission, GABAergic	0.079
Caenorhabditis_elegans	Process	protein localization to plasma membrane	0.079
Caenorhabditis_elegans	Process	locomotory behavior	0.079
Caenorhabditis_elegans	Process	post-embryonic animal morphogenesis	0.079
Caenorhabditis_elegans	Process	cellular protein-containing complex assembly	0.079
Caenorhabditis_elegans	Process	negative regulation of vulval development	0.079
Caenorhabditis_elegans	Process	embryonic morphogenesis	0.079
Caenorhabditis_elegans	Process	dense core granule exocytosis	0.079
Caenorhabditis_elegans	Process	telomere organization	0.079
Caenorhabditis_elegans	Process	establishment or maintenance of microtubule cytoskeleton polarity	0.079
Caenorhabditis_elegans	Process	telomere capping	0.079
Caenorhabditis_elegans	Process	protein-containing complex assembly	0.079
Caenorhabditis_elegans	Process	cellular sodium ion homeostasis	0.079
Caenorhabditis_elegans	Process	regulation of distal tip cell migration	0.079
Caenorhabditis_elegans	Process	response to odorant	0.079
Caenorhabditis_elegans	Process	mitophagy	0.079
Caenorhabditis_elegans	Process	norepinephrine transport	0.079
Caenorhabditis_elegans	Process	mechanosensory behavior	0.079
Caenorhabditis_elegans	Process	regulation of cell migration	0.079
Caenorhabditis_elegans	Process	regulation of cell fate specification	0.079
Caenorhabditis_elegans	Process	anterior/posterior axis specification, embryo	0.079
Caenorhabditis_elegans	Process	glutamyl-tRNA aminoacylation	0.079
Caenorhabditis_elegans	Process	mitochondrion organization	0.079
Caenorhabditis_elegans	Process	negative regulation of RNA catabolic process	0.079
Caenorhabditis_elegans	Process	one-carbon metabolic process	0.079
Caenorhabditis_elegans	Process	N-terminal peptidyl-methionine acetylation	0.079
Caenorhabditis_elegans	Process	cell-cell junction organization	0.079
Caenorhabditis_elegans	Process	protein processing	0.079
Caenorhabditis_elegans	Process	mitotic sister chromatid segregation	0.079
Caenorhabditis_elegans	Process	protein destabilization	0.079
Caenorhabditis_elegans	Process	cellular response to DNA damage stimulus	0.079
Caenorhabditis_elegans	Process	positive regulation of protein phosphorylation	0.079
Caenorhabditis_elegans	Process	ephrin receptor signaling pathway	0.079
Caenorhabditis_elegans	Process	centrosome duplication	0.079
Caenorhabditis_elegans	Process	positive regulation of chemotaxis	0.079
Caenorhabditis_elegans	Process	trehalose metabolism in response to stress	0.079
Caenorhabditis_elegans	Process	microtubule cytoskeleton organization	0.079
Caenorhabditis_elegans	Process	peptidyl-tyrosine autophosphorylation	0.079
Caenorhabditis_elegans	Process	neuron migration	0.079
Caenorhabditis_elegans	Process	cell fate commitment	0.079
Caenorhabditis_elegans	Process	G protein-coupled receptor signaling pathway involved in dauer larval development	0.079
Caenorhabditis_elegans	Process	cell redox homeostasis	0.079
Caenorhabditis_elegans	Process	histone modification	0.079
Caenorhabditis_elegans	Process	positive regulation of necrotic cell death	0.079
Caenorhabditis_elegans	Process	folic acid metabolic process	0.079
Caenorhabditis_elegans	Process	regulation of eating behavior	0.079
Caenorhabditis_elegans	Process	body morphogenesis	0.079
Caenorhabditis_elegans	Process	multicellular organismal reproductive process	0.079
Caenorhabditis_elegans	Process	cardiac muscle contraction	0.079
Caenorhabditis_elegans	Process	maturation of SSU-rRNA	0.079
Caenorhabditis_elegans	Process	post-embryonic development	0.079
Caenorhabditis_elegans	Process	regulation of cohesin loading	0.079
Caenorhabditis_elegans	Process	maturation of 5.8S rRNA from tricistronic rRNA transcript (SSU-rRNA, 5.8S rRNA, LSU-rRNA)	0.079
Caenorhabditis_elegans	Process	transcription by RNA polymerase III	0.079
Caenorhabditis_elegans	Process	positive regulation of RNA splicing	0.079
Caenorhabditis_elegans	Process	programmed cell death	0.079
Caenorhabditis_elegans	Process	positive regulation of cilium assembly	0.079
Caenorhabditis_elegans	Process	negative regulation of epidermal growth factor receptor signaling pathway	0.079
Caenorhabditis_elegans	Process	eggshell formation	0.079
Caenorhabditis_elegans	Process	asymmetric neuroblast division	0.079
Caenorhabditis_elegans	Process	synaptic vesicle transport	0.079
Caenorhabditis_elegans	Process	mitochondrial respiratory chain complex assembly	0.079
Caenorhabditis_elegans	Process	cortical granule exocytosis	0.079
Caenorhabditis_elegans	Process	transcription by RNA polymerase II	0.079
Caenorhabditis_elegans	Process	endocytic recycling	0.079
Caenorhabditis_elegans	Process	response to radiation	0.079
Caenorhabditis_elegans	Process	cell cycle	0.079
Caenorhabditis_elegans	Process	glycogen catabolic process	0.079
Caenorhabditis_elegans	Process	regulation of Golgi organization	0.079
Caenorhabditis_elegans	Process	endoplasmic reticulum to Golgi vesicle-mediated transport	0.079
Caenorhabditis_elegans	Process	epidermis development	0.079
Caenorhabditis_elegans	Process	nuclear migration	0.079
Caenorhabditis_elegans	Process	gonad morphogenesis	0.079
Caenorhabditis_elegans	Process	regulation of centriole-centriole cohesion	0.079
Caenorhabditis_elegans	Process	cell-cell adhesion	0.079
Caenorhabditis_elegans	Process	process resulting in tolerance to alcohol	0.079
Caenorhabditis_elegans	Process	translation	0.079
Caenorhabditis_elegans	Process	positive regulation of apoptotic process involved in development	0.079
Caenorhabditis_elegans	Process	response to cytokine	0.079
Caenorhabditis_elegans	Process	negative regulation of organ growth	0.079
Caenorhabditis_elegans	Process	muscle cell development	0.079
Caenorhabditis_elegans	Process	positive regulation of clathrin-dependent endocytosis	0.079
Caenorhabditis_elegans	Process	protein localization to ciliary transition zone	0.079
Caenorhabditis_elegans	Process	vesicle-mediated transport	0.079
Caenorhabditis_elegans	Process	positive regulation of RNA polymerase II transcriptional preinitiation complex assembly	0.079
Caenorhabditis_elegans	Process	axon extension	0.079
Caenorhabditis_elegans	Process	oogenesis	0.079
Caenorhabditis_elegans	Process	cytoskeleton-dependent intracellular transport	0.079
Caenorhabditis_elegans	Process	negative regulation of cellular response to oxidopamine	0.079
Caenorhabditis_elegans	Process	positive regulation of cellular response to alcohol	0.079
Caenorhabditis_elegans	Process	sodium ion transport	0.079
Caenorhabditis_elegans	Process	regulation of autophagy	0.079
Caenorhabditis_elegans	Process	autophagy of mitochondrion	0.079
Caenorhabditis_elegans	Process	nuclear-transcribed mRNA catabolic process, deadenylation-dependent decay	0.079
Caenorhabditis_elegans	Process	glycoprotein catabolic process	0.079
Caenorhabditis_elegans	Process	glutathione catabolic process	0.079
Caenorhabditis_elegans	Process	ameboidal-type cell migration	0.079
Caenorhabditis_elegans	Process	cellular zinc ion homeostasis	0.079
Caenorhabditis_elegans	Process	mRNA transcription	0.079
Caenorhabditis_elegans	Process	mitochondrial electron transport, NADH to ubiquinone	0.079
Caenorhabditis_elegans	Process	dopamine uptake involved in synaptic transmission	0.079
Caenorhabditis_elegans	Process	embryonic ectodermal digestive tract morphogenesis	0.079
Caenorhabditis_elegans	Process	embryonic digestive tract morphogenesis	0.079
Caenorhabditis_elegans	Process	DNA recombination	0.079
Caenorhabditis_elegans	Process	endodermal cell fate specification	0.079
Caenorhabditis_elegans	Process	lipid catabolic process	0.079
Caenorhabditis_elegans	Process	establishment or maintenance of cell polarity	0.079
Caenorhabditis_elegans	Process	positive regulation of MAPK cascade	0.079
Caenorhabditis_elegans	Process	inactivation of MAPKKK activity	0.079
Caenorhabditis_elegans	Process	chromatin silencing by small RNA	0.079
Caenorhabditis_elegans	Process	positive regulation of endocytic recycling	0.079
Caenorhabditis_elegans	Process	peptidyl-diphthamide biosynthetic process from peptidyl-histidine	0.079
Caenorhabditis_elegans	Process	response to hydrogen peroxide	0.079
Caenorhabditis_elegans	Process	positive regulation of distal tip cell migration	0.079
Caenorhabditis_elegans	Process	positive regulation of engulfment of apoptotic cell	0.079
Caenorhabditis_elegans	Process	protein transport	0.079
Caenorhabditis_elegans	Process	nuclear migration along microtubule	0.079
Caenorhabditis_elegans	Process	protein secretion	0.079
Caenorhabditis_elegans	Process	execution phase of apoptosis	0.079
Caenorhabditis_elegans	Process	synapse assembly	0.079
Caenorhabditis_elegans	Process	regulation of oviposition	0.079
Caenorhabditis_elegans	Process	snoRNA guided rRNA pseudouridine synthesis	0.079
Caenorhabditis_elegans	Process	response to starvation	0.079
Caenorhabditis_elegans	Process	negative regulation of protein kinase activity	0.079
Caenorhabditis_elegans	Process	positive regulation of neuron apoptotic process	0.079
Caenorhabditis_elegans	Process	establishment of meiotic spindle localization	0.079
Caenorhabditis_elegans	Process	positive regulation of dendrite morphogenesis	0.079
Caenorhabditis_elegans	Process	positive regulation of detection of mechanical stimulus involved in sensory perception of touch	0.079
Caenorhabditis_elegans	Process	establishment or maintenance of epithelial cell apical/basal polarity	0.079
Caenorhabditis_elegans	Process	trehalose biosynthetic process	0.079
Caenorhabditis_elegans	Process	spliceosomal snRNP assembly	0.079
Caenorhabditis_elegans	Process	response to oxygen levels	0.079
Caenorhabditis_elegans	Process	response to drug	0.079
Caenorhabditis_elegans	Process	phosphatidylinositol dephosphorylation	0.079
Caenorhabditis_elegans	Process	protein quality control for misfolded or incompletely synthesized proteins	0.079
Caenorhabditis_elegans	Process	ER-associated misfolded protein catabolic process	0.079
Caenorhabditis_elegans	Process	heparan sulfate proteoglycan biosynthetic process	0.079
Caenorhabditis_elegans	Process	mitochondrion localization	0.079
Caenorhabditis_elegans	Process	positive regulation of protein processing	0.079
Caenorhabditis_elegans	Process	positive regulation of axon regeneration	0.079
Caenorhabditis_elegans	Process	post-embryonic animal organ morphogenesis	0.079
Caenorhabditis_elegans	Process	positive regulation of cellular response to gamma radiation	0.079
Caenorhabditis_elegans	Process	positive regulation of inhibitory postsynaptic potential	0.079
Caenorhabditis_elegans	Process	tetrahydrofolate biosynthetic process	0.079
Caenorhabditis_elegans	Process	negative regulation of cyclic nucleotide-gated ion channel activity	0.079
Caenorhabditis_elegans	Process	detection of chemical stimulus involved in sensory perception	0.079
Caenorhabditis_elegans	Process	negative regulation of protein tyrosine kinase activity	0.079
Caenorhabditis_elegans	Process	protein autoprocessing	0.079
Caenorhabditis_elegans	Process	fucosylation	0.079
Caenorhabditis_elegans	Process	neuron fate specification	0.079
Caenorhabditis_elegans	Process	fatty acid elongation	0.079
Caenorhabditis_elegans	Process	negative regulation of sister chromatid cohesion	0.079
Caenorhabditis_elegans	Process	collagen and cuticulin-based cuticle development	0.079
Caenorhabditis_elegans	Process	establishment of mitotic spindle orientation	0.079
Caenorhabditis_elegans	Process	post-embryonic body morphogenesis	0.079
Caenorhabditis_elegans	Process	basement membrane organization	0.079
Caenorhabditis_elegans	Process	regulation of apoptotic process	0.079
Caenorhabditis_elegans	Process	negative regulation of translation	0.079
Caenorhabditis_elegans	Process	regulation of production of siRNA involved in RNA interference	0.079
Caenorhabditis_elegans	Process	regulation of dopamine secretion	0.079
Caenorhabditis_elegans	Process	cell adhesion mediated by integrin	0.079
Caenorhabditis_elegans	Process	N-glycan processing	0.079
Caenorhabditis_elegans	Process	negative regulation of cGMP-mediated signaling	0.079
Caenorhabditis_elegans	Process	response to mechanical stimulus	0.079
Caenorhabditis_elegans	Process	dihydrofolate metabolic process	0.079
Caenorhabditis_elegans	Process	cellular response to calcium ion	0.079
Caenorhabditis_elegans	Process	snRNA 3'-end processing	0.079
Caenorhabditis_elegans	Process	mRNA splicing, via spliceosome	0.079
Caenorhabditis_elegans	Process	skeletal muscle contraction	0.079
Caenorhabditis_elegans	Process	asymmetric protein localization involved in cell fate determination	0.079
Caenorhabditis_elegans	Process	positive regulation of transcription by RNA polymerase I	0.079
Caenorhabditis_elegans	Process	neuron development	0.079
Caenorhabditis_elegans	Process	maturation of LSU-rRNA from tricistronic rRNA transcript (SSU-rRNA, 5.8S rRNA, LSU-rRNA)	0.079
Caenorhabditis_elegans	Process	positive regulation of neuron death	0.079
Caenorhabditis_elegans	Process	C-terminal protein methylation	0.079
Caenorhabditis_elegans	Process	regulation of cell adhesion	0.079
Caenorhabditis_elegans	Process	cell-cell adhesion mediated by integrin	0.079
Caenorhabditis_elegans	Process	protein autophosphorylation	0.079
Caenorhabditis_elegans	Process	larval somatic muscle development	0.079
Caenorhabditis_elegans	Process	positive regulation of cGMP-mediated signaling	0.079
Caenorhabditis_elegans	Process	cellular polysaccharide biosynthetic process	0.079
Caenorhabditis_elegans	Process	establishment or maintenance of transmembrane electrochemical gradient	0.079
Caenorhabditis_elegans	Process	commissural neuron axon guidance	0.079
Caenorhabditis_elegans	Process	chemotropism	0.079
Caenorhabditis_elegans	Process	mitochondrial electron transport, succinate to ubiquinone	0.079
Caenorhabditis_elegans	Process	response to cAMP	0.079
Caenorhabditis_elegans	Process	serotonin receptor signaling pathway	0.079
Caenorhabditis_elegans	Process	regulation of synaptic transmission, glutamatergic	0.079
Caenorhabditis_elegans	Process	positive regulation of cytoplasmic translation	0.079
Caenorhabditis_elegans	Process	maturation of 5.8S rRNA	0.079
Caenorhabditis_elegans	Process	response to toxic substance	0.079
Caenorhabditis_elegans	Process	regulation of axon regeneration	0.079
Caenorhabditis_elegans	Process	octopamine or tyramine signaling pathway	0.079
Caenorhabditis_elegans	Process	inductive cell migration	0.079
Caenorhabditis_elegans	Process	response to lipopolysaccharide	0.079
Caenorhabditis_elegans	Process	dorsal/ventral axon guidance	0.079
Caenorhabditis_elegans	Process	apoptotic process involved in development	0.079
Caenorhabditis_elegans	Process	negative regulation of locomotion involved in locomotory behavior	0.079
Caenorhabditis_elegans	Process	developmental process	0.079
Caenorhabditis_elegans	Process	sphingolipid catabolic process	0.079
Caenorhabditis_elegans	Process	tricarboxylic acid cycle	0.079
Caenorhabditis_elegans	Process	regulation of membrane potential	0.079
Caenorhabditis_elegans	Process	D-serine biosynthetic process	0.079
Caenorhabditis_elegans	Process	positive regulation of axon guidance	0.079
Caenorhabditis_elegans	Process	cell-matrix adhesion	0.079
Caenorhabditis_elegans	Process	chaperone cofactor-dependent protein refolding	0.079
Caenorhabditis_elegans	Process	amino acid transmembrane transport	0.079
Caenorhabditis_elegans	Process	tRNA wobble uridine modification	0.079
Caenorhabditis_elegans	Process	protein insertion into mitochondrial outer membrane	0.079
Caenorhabditis_elegans	Process	synaptic vesicle targeting	0.079
Caenorhabditis_elegans	Process	activation of cysteine-type endopeptidase activity involved in apoptotic process	0.079
Caenorhabditis_elegans	Process	microtubule polymerization	0.079
Caenorhabditis_elegans	Process	peptidyl-proline hydroxylation to 4-hydroxy-L-proline	0.079
Caenorhabditis_elegans	Process	positive regulation of double-strand break repair via homologous recombination	0.079
Caenorhabditis_elegans	Process	maturation of LSU-rRNA	0.079
Caenorhabditis_elegans	Process	glutathione metabolic process	0.079
Caenorhabditis_elegans	Process	ciliary transition zone assembly	0.079
Caenorhabditis_elegans	Process	epithelial tube morphogenesis	0.079
Caenorhabditis_elegans	Process	chemosensory behavior	0.079
Caenorhabditis_elegans	Process	regulation of defense response to bacterium, incompatible interaction	0.079
Caenorhabditis_elegans	Process	G protein-coupled glutamate receptor signaling pathway	0.079
Caenorhabditis_elegans	Process	sensory perception of bitter taste	0.079
Caenorhabditis_elegans	Process	establishment of cell polarity	0.079
Caenorhabditis_elegans	Process	rRNA base methylation	0.079
Caenorhabditis_elegans	Process	calcium-ion regulated exocytosis	0.079
Caenorhabditis_elegans	Process	negative regulation of transforming growth factor beta receptor signaling pathway	0.079
Caenorhabditis_elegans	Process	positive regulation of cyclic-nucleotide phosphodiesterase activity	0.079
Caenorhabditis_elegans	Process	protein import into nucleus	0.079
Caenorhabditis_elegans	Process	determination of left/right asymmetry in nervous system	0.079
Caenorhabditis_elegans	Process	SCF-dependent proteasomal ubiquitin-dependent protein catabolic process	0.079
Caenorhabditis_elegans	Process	glutamine biosynthetic process	0.079
Caenorhabditis_elegans	Process	synaptic transmission, cholinergic	0.079
Caenorhabditis_elegans	Process	transcription elongation from RNA polymerase II promoter	0.079
Caenorhabditis_elegans	Process	activation of cysteine-type endopeptidase activity	0.079
Caenorhabditis_elegans	Process	negative regulation of cohesin loading	0.079
Caenorhabditis_elegans	Process	mitotic sister chromatid separation	0.079
Caenorhabditis_elegans	Process	ventral cord development	0.079
Caenorhabditis_elegans	Process	amphid sensory organ dendrite retrograde extension	0.079
Caenorhabditis_elegans	Process	embryonic pattern specification	0.079
Caenorhabditis_elegans	Process	muscle attachment	0.079
Caenorhabditis_elegans	Process	meiotic chromosome separation	0.079
Caenorhabditis_elegans	Process	RNA methylation	0.079
Caenorhabditis_elegans	Process	transcription by RNA polymerase I	0.079
Caenorhabditis_elegans	Process	positive regulation of synaptic vesicle transport	0.079
Caenorhabditis_elegans	Process	phospholipid transport	0.079
Caenorhabditis_elegans	Process	hydrogen peroxide catabolic process	0.079
Caenorhabditis_elegans	Process	cytoplasmic microtubule organization	0.079
Caenorhabditis_elegans	Process	glycine biosynthetic process	0.079
Caenorhabditis_elegans	Process	proton transmembrane transport	0.079
Caenorhabditis_elegans	Process	regulation of protein stability	0.079
Caenorhabditis_elegans	Function	unknown	31.301
Caenorhabditis_elegans	Function	ATP binding	5.158
Caenorhabditis_elegans	Function	metal ion binding	2.814
Caenorhabditis_elegans	Function	zinc ion binding	2.11
Caenorhabditis_elegans	Function	RNA binding	1.876
Caenorhabditis_elegans	Function	DNA-binding transcription factor activity	1.758
Caenorhabditis_elegans	Function	protein serine/threonine kinase activity	1.524
Caenorhabditis_elegans	Function	G protein-coupled receptor activity	1.29
Caenorhabditis_elegans	Function	sequence-specific DNA binding	1.29
Caenorhabditis_elegans	Function	DNA binding	1.055
Caenorhabditis_elegans	Function	carbohydrate binding	1.055
Caenorhabditis_elegans	Function	protein kinase activity	0.938
Caenorhabditis_elegans	Function	actin filament binding	0.821
Caenorhabditis_elegans	Function	transmembrane transporter activity	0.821
Caenorhabditis_elegans	Function	protein dimerization activity	0.821
Caenorhabditis_elegans	Function	calmodulin binding	0.821
Caenorhabditis_elegans	Function	G protein-coupled peptide receptor activity	0.821
Caenorhabditis_elegans	Function	G protein-coupled olfactory receptor activity	0.703
Caenorhabditis_elegans	Function	magnesium ion binding	0.703
Caenorhabditis_elegans	Function	hydrolase activity	0.703
Caenorhabditis_elegans	Function	RNA polymerase II cis-regulatory region sequence-specific DNA binding	0.703
Caenorhabditis_elegans	Function	calcium ion binding	0.703
Caenorhabditis_elegans	Function	oxidoreductase activity	0.586
Caenorhabditis_elegans	Function	RNA helicase activity	0.586
Caenorhabditis_elegans	Function	DNA-binding transcription factor activity, RNA polymerase II-specific	0.586
Caenorhabditis_elegans	Function	nucleic acid binding	0.586
Caenorhabditis_elegans	Function	transcription corepressor activity	0.469
Caenorhabditis_elegans	Function	phosphatase binding	0.469
Caenorhabditis_elegans	Function	zinc ion transmembrane transporter activity	0.469
Caenorhabditis_elegans	Function	iron ion binding	0.469
Caenorhabditis_elegans	Function	Rho guanyl-nucleotide exchange factor activity	0.469
Caenorhabditis_elegans	Function	ubiquitin-protein transferase activity	0.469
Caenorhabditis_elegans	Function	protein tyrosine phosphatase activity	0.469
Caenorhabditis_elegans	Function	cysteine-type endopeptidase activity	0.469
Caenorhabditis_elegans	Function	MATH domain binding	0.469
Caenorhabditis_elegans	Function	Rho GTPase binding	0.469
Caenorhabditis_elegans	Function	potassium channel inhibitor activity	0.469
Caenorhabditis_elegans	Function	protein kinase binding	0.469
Caenorhabditis_elegans	Function	chloride channel inhibitor activity	0.469
Caenorhabditis_elegans	Function	calcitonin receptor activity	0.352
Caenorhabditis_elegans	Function	enzyme binding	0.352
Caenorhabditis_elegans	Function	peptide hormone binding	0.352
Caenorhabditis_elegans	Function	chloride channel activity	0.352
Caenorhabditis_elegans	Function	starch binding	0.352
Caenorhabditis_elegans	Function	transcription factor binding	0.352
Caenorhabditis_elegans	Function	ubiquitin protein ligase activity	0.352
Caenorhabditis_elegans	Function	potassium:chloride symporter activity	0.352
Caenorhabditis_elegans	Function	DNA-binding transcription activator activity, RNA polymerase II-specific	0.352
Caenorhabditis_elegans	Function	RNA polymerase II regulatory region sequence-specific DNA binding	0.352
Caenorhabditis_elegans	Function	glycerophosphocholine phosphodiesterase activity	0.352
Caenorhabditis_elegans	Function	transmembrane signaling receptor activity	0.234
Caenorhabditis_elegans	Function	histone demethylase activity (H3-K36 specific)	0.234
Caenorhabditis_elegans	Function	stearoyl-CoA 9-desaturase activity	0.234
Caenorhabditis_elegans	Function	protein kinase inhibitor activity	0.234
Caenorhabditis_elegans	Function	G protein-coupled serotonin receptor activity	0.234
Caenorhabditis_elegans	Function	structural constituent of muscle	0.234
Caenorhabditis_elegans	Function	ATPase-coupled transmembrane transporter activity	0.234
Caenorhabditis_elegans	Function	potassium ion leak channel activity	0.234
Caenorhabditis_elegans	Function	structural constituent of cuticle	0.234
Caenorhabditis_elegans	Function	lipid binding	0.234
Caenorhabditis_elegans	Function	signaling receptor binding	0.234
Caenorhabditis_elegans	Function	microtubule binding	0.234
Caenorhabditis_elegans	Function	structural constituent of cytoskeleton	0.234
Caenorhabditis_elegans	Function	muscle alpha-actinin binding	0.234
Caenorhabditis_elegans	Function	acetyl-CoA carboxylase activity	0.234
Caenorhabditis_elegans	Function	carotenoid dioxygenase activity	0.234
Caenorhabditis_elegans	Function	pyridoxal phosphate binding	0.234
Caenorhabditis_elegans	Function	metalloendopeptidase activity	0.234
Caenorhabditis_elegans	Function	oxidoreductase activity, acting on paired donors, with incorporation or reduction of molecular oxygen	0.234
Caenorhabditis_elegans	Function	ATPase activity	0.234
Caenorhabditis_elegans	Function	GTPase activator activity	0.234
Caenorhabditis_elegans	Function	acyl-CoA hydrolase activity	0.234
Caenorhabditis_elegans	Function	oxidoreductase activity, acting on the CH-OH group of donors, NAD or NADP as acceptor	0.234
Caenorhabditis_elegans	Function	hormone activity	0.234
Caenorhabditis_elegans	Function	transferase activity, transferring acyl groups other than amino-acyl groups	0.234
Caenorhabditis_elegans	Function	proline-tRNA ligase activity	0.234
Caenorhabditis_elegans	Function	neuropeptide binding	0.234
Caenorhabditis_elegans	Function	histone demethylase activity (H3-K4 specific)	0.234
Caenorhabditis_elegans	Function	translation activator activity	0.234
Caenorhabditis_elegans	Function	AMP-activated protein kinase activity	0.234
Caenorhabditis_elegans	Function	phosphatidylserine binding	0.234
Caenorhabditis_elegans	Function	calcium-dependent phospholipid binding	0.234
Caenorhabditis_elegans	Function	UDP-glycosyltransferase activity	0.234
Caenorhabditis_elegans	Function	neurotransmitter receptor activity	0.234
Caenorhabditis_elegans	Function	3-hydroxyacyl-CoA dehydrogenase activity	0.234
Caenorhabditis_elegans	Function	ubiquitin protein ligase binding	0.234
Caenorhabditis_elegans	Function	heme binding	0.234
Caenorhabditis_elegans	Function	unfolded protein binding	0.234
Caenorhabditis_elegans	Function	GTP binding	0.234
Caenorhabditis_elegans	Function	3-beta-hydroxy-delta5-steroid dehydrogenase activity	0.234
Caenorhabditis_elegans	Function	galactoside binding	0.234
Caenorhabditis_elegans	Function	ATPase-coupled intramembrane lipid transporter activity	0.234
Caenorhabditis_elegans	Function	glucuronosyltransferase activity	0.234
Caenorhabditis_elegans	Function	2-oxoglutarate-dependent dioxygenase activity	0.234
Caenorhabditis_elegans	Function	metallocarboxypeptidase activity	0.117
Caenorhabditis_elegans	Function	metalloaminopeptidase activity	0.117
Caenorhabditis_elegans	Function	protein serine/threonine phosphatase activity	0.117
Caenorhabditis_elegans	Function	neurotransmitter:sodium symporter activity	0.117
Caenorhabditis_elegans	Function	identical protein binding	0.117
Caenorhabditis_elegans	Function	transcription coactivator activity	0.117
Caenorhabditis_elegans	Function	methyltransferase activity	0.117
Caenorhabditis_elegans	Function	serine racemase activity	0.117
Caenorhabditis_elegans	Function	succinate dehydrogenase activity	0.117
Caenorhabditis_elegans	Function	nucleotide binding	0.117
Caenorhabditis_elegans	Function	syntaxin binding	0.117
Caenorhabditis_elegans	Function	oligopeptide transmembrane transporter activity	0.117
Caenorhabditis_elegans	Function	protein kinase C activity	0.117
Caenorhabditis_elegans	Function	peptidyltransferase activity	0.117
Caenorhabditis_elegans	Function	single-stranded RNA binding	0.117
Caenorhabditis_elegans	Function	kinesin binding	0.117
Caenorhabditis_elegans	Function	molecular adaptor activity	0.117
Caenorhabditis_elegans	Function	leucine-tRNA ligase activity	0.117
Caenorhabditis_elegans	Function	glutathione hydrolase activity	0.117
Caenorhabditis_elegans	Function	S-methyl-5-thioadenosine phosphorylase activity	0.117
Caenorhabditis_elegans	Function	electron transfer activity	0.117
Caenorhabditis_elegans	Function	purine-nucleoside phosphorylase activity	0.117
Caenorhabditis_elegans	Function	ubiquitin-protein transferase activator activity	0.117
Caenorhabditis_elegans	Function	telomeric DNA binding	0.117
Caenorhabditis_elegans	Function	peptide transmembrane transporter activity	0.117
Caenorhabditis_elegans	Function	DEAD/H-box RNA helicase binding	0.117
Caenorhabditis_elegans	Function	netrin receptor activity	0.117
Caenorhabditis_elegans	Function	octopamine receptor activity	0.117
Caenorhabditis_elegans	Function	nuclear import signal receptor activity	0.117
Caenorhabditis_elegans	Function	aminoacyl-tRNA editing activity	0.117
Caenorhabditis_elegans	Function	alpha,alpha-trehalose-phosphate synthase (UDP-forming) activity	0.117
Caenorhabditis_elegans	Function	calcium channel inhibitor activity	0.117
Caenorhabditis_elegans	Function	glutamate receptor activity	0.117
Caenorhabditis_elegans	Function	flavin adenine dinucleotide binding	0.117
Caenorhabditis_elegans	Function	dihydrofolate reductase activity	0.117
Caenorhabditis_elegans	Function	NADP binding	0.117
Caenorhabditis_elegans	Function	microtubule plus end polymerase	0.117
Caenorhabditis_elegans	Function	sphinganine-1-phosphate aldolase activity	0.117
Caenorhabditis_elegans	Function	L-serine ammonia-lyase activity	0.117
Caenorhabditis_elegans	Function	clathrin binding	0.117
Caenorhabditis_elegans	Function	RNA polymerase II C-terminal domain phosphoserine binding	0.117
Caenorhabditis_elegans	Function	non-membrane spanning protein tyrosine kinase activity	0.117
Caenorhabditis_elegans	Function	nuclease activity	0.117
Caenorhabditis_elegans	Function	histone deacetylase activity	0.117
Caenorhabditis_elegans	Function	myosin light chain kinase activity	0.117
Caenorhabditis_elegans	Function	L-ascorbic acid binding	0.117
Caenorhabditis_elegans	Function	[heparan sulfate]-glucosamine 3-sulfotransferase 1 activity	0.117
Caenorhabditis_elegans	Function	box H/ACA snoRNA binding	0.117
Caenorhabditis_elegans	Function	sterol transporter activity	0.117
Caenorhabditis_elegans	Function	laminin binding	0.117
Caenorhabditis_elegans	Function	kinase activity	0.117
Caenorhabditis_elegans	Function	glutamate-tRNA ligase activity	0.117
Caenorhabditis_elegans	Function	translation regulator activity	0.117
Caenorhabditis_elegans	Function	DNA-directed 5'-3' RNA polymerase activity	0.117
Caenorhabditis_elegans	Function	chaperone binding	0.117
Caenorhabditis_elegans	Function	peroxidase activity	0.117
Caenorhabditis_elegans	Function	group II metabotropic glutamate receptor activity	0.117
Caenorhabditis_elegans	Function	dopamine:sodium symporter activity	0.117
Caenorhabditis_elegans	Function	gap junction hemi-channel activity	0.117
Caenorhabditis_elegans	Function	peptide binding	0.117
Caenorhabditis_elegans	Function	cholesterol binding	0.117
Caenorhabditis_elegans	Function	NADH dehydrogenase (ubiquinone) activity	0.117
Caenorhabditis_elegans	Function	amino acid transmembrane transporter activity	0.117
Caenorhabditis_elegans	Function	cysteine-type endopeptidase activity involved in execution phase of apoptosis	0.117
Caenorhabditis_elegans	Function	gap junction channel activity	0.117
Caenorhabditis_elegans	Function	ribosomal protein S6 kinase activity	0.117
Caenorhabditis_elegans	Function	protein tag	0.117
Caenorhabditis_elegans	Function	efflux transmembrane transporter activity	0.117
Caenorhabditis_elegans	Function	myosin II tail binding	0.117
Caenorhabditis_elegans	Function	integrin binding	0.117
Caenorhabditis_elegans	Function	cGMP-dependent protein kinase activity	0.117
Caenorhabditis_elegans	Function	exopeptidase activity	0.117
Caenorhabditis_elegans	Function	alcohol dehydrogenase (NADP+) activity	0.117
Caenorhabditis_elegans	Function	dynein light chain binding	0.117
Caenorhabditis_elegans	Function	protein C-terminal S-isoprenylcysteine carboxyl O-methyltransferase activity	0.117
Caenorhabditis_elegans	Function	adenosine kinase activity	0.117
Caenorhabditis_elegans	Function	dynein light intermediate chain binding	0.117
Caenorhabditis_elegans	Function	mannosyl-oligosaccharide 1,2-alpha-mannosidase activity	0.117
Caenorhabditis_elegans	Function	cytoskeletal protein binding	0.117
Caenorhabditis_elegans	Function	phosphatidylinositol-4,5-bisphosphate 5-phosphatase activity	0.117
Caenorhabditis_elegans	Function	5-oxoprolinase (ATP-hydrolyzing) activity	0.117
Caenorhabditis_elegans	Function	inorganic anion exchanger activity	0.117
Caenorhabditis_elegans	Function	protein heterodimerization activity	0.117
Caenorhabditis_elegans	Function	transferase activity, transferring acyl groups	0.117
Caenorhabditis_elegans	Function	carboxylic ester hydrolase activity	0.117
Caenorhabditis_elegans	Function	olfactory receptor activity	0.117
Caenorhabditis_elegans	Function	amine transmembrane transporter activity	0.117
Caenorhabditis_elegans	Function	endopeptidase activity	0.117
Caenorhabditis_elegans	Function	peptidase activity	0.117
Caenorhabditis_elegans	Function	alditol:NADP+ 1-oxidoreductase activity	0.117
Caenorhabditis_elegans	Function	carbohydrate transmembrane transporter activity	0.117
Caenorhabditis_elegans	Function	sodium:potassium-exchanging ATPase activity	0.117
Caenorhabditis_elegans	Function	small conductance calcium-activated potassium channel activity	0.117
Caenorhabditis_elegans	Function	cGMP binding	0.117
Caenorhabditis_elegans	Function	phosphoprotein phosphatase activity	0.117
Caenorhabditis_elegans	Function	fatty acid amide hydrolase activity	0.117
Caenorhabditis_elegans	Function	ubiquitin binding	0.117
Caenorhabditis_elegans	Function	mRNA binding	0.117
Caenorhabditis_elegans	Function	tau-protein kinase activity	0.117
Caenorhabditis_elegans	Function	transcription regulatory region DNA binding	0.117
Caenorhabditis_elegans	Function	alpha-(1->3)-fucosyltransferase activity	0.117
Caenorhabditis_elegans	Function	UDP-glucose:glycoprotein glucosyltransferase activity	0.117
Caenorhabditis_elegans	Function	DNA topoisomerase activity	0.117
Caenorhabditis_elegans	Function	monooxygenase activity	0.117
Caenorhabditis_elegans	Function	cysteine-type endopeptidase activity involved in apoptotic process	0.117
Caenorhabditis_elegans	Function	MAP kinase activity	0.117
Caenorhabditis_elegans	Function	dioxygenase activity	0.117
Caenorhabditis_elegans	Function	transferase activity, transferring glycosyl groups	0.117
Caenorhabditis_elegans	Function	cysteine-type endopeptidase activator activity involved in apoptotic process	0.117
Caenorhabditis_elegans	Function	alpha-1,4-glucosidase activity	0.117
Caenorhabditis_elegans	Function	sodium channel activity	0.117
Caenorhabditis_elegans	Function	protein tyrosine kinase activity	0.117
Caenorhabditis_elegans	Function	NAD+ binding	0.117
Caenorhabditis_elegans	Function	double-stranded telomeric DNA binding	0.117
Caenorhabditis_elegans	Function	SNARE binding	0.117
Caenorhabditis_elegans	Function	ubiquitin conjugating enzyme binding	0.117
Caenorhabditis_elegans	Function	neuropeptide Y receptor activity	0.117
Caenorhabditis_elegans	Function	chromatin binding	0.117
Caenorhabditis_elegans	Function	delta12-fatty acid dehydrogenase activity	0.117
Caenorhabditis_elegans	Function	dipeptide transmembrane transporter activity	0.117
Caenorhabditis_elegans	Function	DNA helicase activity	0.117
Caenorhabditis_elegans	Function	peptide alpha-N-acetyltransferase activity	0.117
Caenorhabditis_elegans	Function	sterol binding	0.117
Caenorhabditis_elegans	Function	fatty-acyl-CoA binding	0.117
Caenorhabditis_elegans	Function	peptide:proton symporter activity	0.117
Caenorhabditis_elegans	Function	DNA binding, bending	0.117
Caenorhabditis_elegans	Function	DNA topoisomerase type I (single strand cut, ATP-independent) activity	0.117
Caenorhabditis_elegans	Function	transmembrane receptor protein tyrosine phosphatase activity	0.117
Caenorhabditis_elegans	Function	ephrin receptor binding	0.117
Caenorhabditis_elegans	Function	netrin receptor binding	0.117
Caenorhabditis_elegans	Function	succinate dehydrogenase (ubiquinone) activity	0.117
Caenorhabditis_elegans	Function	glutamate-ammonia ligase activity	0.117
Caenorhabditis_elegans	Function	NAD-dependent histone deacetylase activity (H3-K14 specific)	0.117
Caenorhabditis_elegans	Function	peptide-N4-(N-acetyl-beta-glucosaminyl)asparagine amidase activity	0.117
Caenorhabditis_elegans	Function	transcription regulatory region sequence-specific DNA binding	0.117
Caenorhabditis_elegans	Function	tRNA binding	0.117
Caenorhabditis_elegans	Function	actin binding	0.117
Caenorhabditis_elegans	Function	amidase activity	0.117
Caenorhabditis_elegans	Function	ribonucleoprotein complex binding	0.117
Caenorhabditis_elegans	Function	GTPase activity	0.117
Caenorhabditis_elegans	Function	gap junction channel activity involved in cell communication by electrical coupling	0.117
Caenorhabditis_elegans	Function	guanyl-nucleotide exchange factor activity	0.117
Caenorhabditis_elegans	Function	threonine racemase activity	0.117
Caenorhabditis_elegans	Function	Ran GTPase binding	0.117
Caenorhabditis_elegans	Function	microtubule motor activity	0.117
Caenorhabditis_elegans	Function	bis(5'-adenosyl)-triphosphatase activity	0.117
Caenorhabditis_elegans	Function	nuclear localization sequence binding	0.117
Caenorhabditis_elegans	Function	translation elongation factor activity	0.117
Caenorhabditis_elegans	Function	serine-type endopeptidase inhibitor activity	0.117
Caenorhabditis_elegans	Function	siRNA binding	0.117
Caenorhabditis_elegans	Cellular_location	unknown	26.796
Caenorhabditis_elegans	Cellular_location	integral component of membrane	14.709
Caenorhabditis_elegans	Cellular_location	nucleus	6.499
Caenorhabditis_elegans	Cellular_location	cytoplasm	5.359
Caenorhabditis_elegans	Cellular_location	plasma membrane	3.421
Caenorhabditis_elegans	Cellular_location	cytosol	2.052
Caenorhabditis_elegans	Cellular_location	cell	2.052
Caenorhabditis_elegans	Cellular_location	integral component of plasma membrane	1.938
Caenorhabditis_elegans	Cellular_location	membrane	1.14
Caenorhabditis_elegans	Cellular_location	synapse	0.912
Caenorhabditis_elegans	Cellular_location	extracellular space	0.912
Caenorhabditis_elegans	Cellular_location	M band	0.912
Caenorhabditis_elegans	Cellular_location	A band	0.912
Caenorhabditis_elegans	Cellular_location	cytoskeleton	0.798
Caenorhabditis_elegans	Cellular_location	adherens junction	0.684
Caenorhabditis_elegans	Cellular_location	endoplasmic reticulum	0.684
Caenorhabditis_elegans	Cellular_location	mitochondrion	0.684
Caenorhabditis_elegans	Cellular_location	neuron projection	0.57
Caenorhabditis_elegans	Cellular_location	P granule	0.57
Caenorhabditis_elegans	Cellular_location	perinuclear region of cytoplasm	0.57
Caenorhabditis_elegans	Cellular_location	pseudopodium	0.57
Caenorhabditis_elegans	Cellular_location	axon	0.57
Caenorhabditis_elegans	Cellular_location	neuronal cell body	0.57
Caenorhabditis_elegans	Cellular_location	basolateral plasma membrane	0.57
Caenorhabditis_elegans	Cellular_location	nucleolus	0.57
Caenorhabditis_elegans	Cellular_location	lysosome	0.456
Caenorhabditis_elegans	Cellular_location	cytoplasmic vesicle	0.456
Caenorhabditis_elegans	Cellular_location	striated muscle dense body	0.456
Caenorhabditis_elegans	Cellular_location	dendrite	0.456
Caenorhabditis_elegans	Cellular_location	P-body	0.456
Caenorhabditis_elegans	Cellular_location	extracellular region	0.456
Caenorhabditis_elegans	Cellular_location	RNAi effector complex	0.342
Caenorhabditis_elegans	Cellular_location	histone deacetylase complex	0.342
Caenorhabditis_elegans	Cellular_location	endosome	0.342
Caenorhabditis_elegans	Cellular_location	perikaryon	0.342
Caenorhabditis_elegans	Cellular_location	focal adhesion	0.342
Caenorhabditis_elegans	Cellular_location	endoplasmic reticulum membrane	0.342
Caenorhabditis_elegans	Cellular_location	centrosome	0.342
Caenorhabditis_elegans	Cellular_location	nuclear envelope	0.342
Caenorhabditis_elegans	Cellular_location	presynapse	0.342
Caenorhabditis_elegans	Cellular_location	intracellular membrane-bounded organelle	0.342
Caenorhabditis_elegans	Cellular_location	Z disc	0.342
Caenorhabditis_elegans	Cellular_location	sarcoplasmic reticulum	0.342
Caenorhabditis_elegans	Cellular_location	basement membrane	0.228
Caenorhabditis_elegans	Cellular_location	peroxisomal matrix	0.228
Caenorhabditis_elegans	Cellular_location	striated muscle thin filament	0.228
Caenorhabditis_elegans	Cellular_location	transcription factor complex	0.228
Caenorhabditis_elegans	Cellular_location	chromatin	0.228
Caenorhabditis_elegans	Cellular_location	apical plasma membrane	0.228
Caenorhabditis_elegans	Cellular_location	nucleoplasm	0.228
Caenorhabditis_elegans	Cellular_location	U2 snRNP	0.228
Caenorhabditis_elegans	Cellular_location	integrin complex	0.228
Caenorhabditis_elegans	Cellular_location	U5 snRNP	0.228
Caenorhabditis_elegans	Cellular_location	chloride channel complex	0.228
Caenorhabditis_elegans	Cellular_location	trans-Golgi network	0.228
Caenorhabditis_elegans	Cellular_location	cell-cell junction	0.228
Caenorhabditis_elegans	Cellular_location	sarcomere	0.228
Caenorhabditis_elegans	Cellular_location	condensed nuclear chromosome	0.228
Caenorhabditis_elegans	Cellular_location	U4/U6 x U5 tri-snRNP complex	0.228
Caenorhabditis_elegans	Cellular_location	cell cortex	0.228
Caenorhabditis_elegans	Cellular_location	cell projection	0.228
Caenorhabditis_elegans	Cellular_location	ciliary basal body	0.228
Caenorhabditis_elegans	Cellular_location	dense body	0.228
Caenorhabditis_elegans	Cellular_location	Sin3 complex	0.228
Caenorhabditis_elegans	Cellular_location	phagocytic cup	0.228
Caenorhabditis_elegans	Cellular_location	nuclear membrane	0.228
Caenorhabditis_elegans	Cellular_location	synaptic vesicle	0.228
Caenorhabditis_elegans	Cellular_location	extrinsic component of membrane	0.228
Caenorhabditis_elegans	Cellular_location	actin cytoskeleton	0.228
Caenorhabditis_elegans	Cellular_location	PeBoW complex	0.228
Caenorhabditis_elegans	Cellular_location	cell junction	0.228
Caenorhabditis_elegans	Cellular_location	chromosome	0.228
Caenorhabditis_elegans	Cellular_location	kinetochore	0.228
Caenorhabditis_elegans	Cellular_location	U1 snRNP	0.228
Caenorhabditis_elegans	Cellular_location	U4 snRNP	0.228
Caenorhabditis_elegans	Cellular_location	preribosome, large subunit precursor	0.228
Caenorhabditis_elegans	Cellular_location	non-motile cilium	0.114
Caenorhabditis_elegans	Cellular_location	contractile fiber	0.114
Caenorhabditis_elegans	Cellular_location	Golgi apparatus	0.114
Caenorhabditis_elegans	Cellular_location	box H/ACA snoRNP complex	0.114
Caenorhabditis_elegans	Cellular_location	small-subunit processome	0.114
Caenorhabditis_elegans	Cellular_location	spindle	0.114
Caenorhabditis_elegans	Cellular_location	apical part of cell	0.114
Caenorhabditis_elegans	Cellular_location	chromosome, centromeric region	0.114
Caenorhabditis_elegans	Cellular_location	apicolateral plasma membrane	0.114
Caenorhabditis_elegans	Cellular_location	cell periphery	0.114
Caenorhabditis_elegans	Cellular_location	microtubule	0.114
Caenorhabditis_elegans	Cellular_location	meiotic spindle	0.114
Caenorhabditis_elegans	Cellular_location	90S preribosome	0.114
Caenorhabditis_elegans	Cellular_location	Golgi cisterna membrane	0.114
Caenorhabditis_elegans	Cellular_location	integral component of endosome membrane	0.114
Caenorhabditis_elegans	Cellular_location	endomembrane system	0.114
Caenorhabditis_elegans	Cellular_location	basal part of cell	0.114
Caenorhabditis_elegans	Cellular_location	tRNA-splicing ligase complex	0.114
Caenorhabditis_elegans	Cellular_location	dendrite membrane	0.114
Caenorhabditis_elegans	Cellular_location	ESCRT II complex	0.114
Caenorhabditis_elegans	Cellular_location	nuclear pore outer ring	0.114
Caenorhabditis_elegans	Cellular_location	dendrite terminus	0.114
Caenorhabditis_elegans	Cellular_location	axolemma	0.114
Caenorhabditis_elegans	Cellular_location	catalytic step 2 spliceosome	0.114
Caenorhabditis_elegans	Cellular_location	transcriptional repressor complex	0.114
Caenorhabditis_elegans	Cellular_location	RNA polymerase II, core complex	0.114
Caenorhabditis_elegans	Cellular_location	proteasome regulatory particle, base subcomplex	0.114
Caenorhabditis_elegans	Cellular_location	germ cell nucleus	0.114
Caenorhabditis_elegans	Cellular_location	CCR4-NOT core complex	0.114
Caenorhabditis_elegans	Cellular_location	centralspindlin complex	0.114
Caenorhabditis_elegans	Cellular_location	integral component of endoplasmic reticulum membrane	0.114
Caenorhabditis_elegans	Cellular_location	troponin complex	0.114
Caenorhabditis_elegans	Cellular_location	exocytic vesicle	0.114
Caenorhabditis_elegans	Cellular_location	mitochondrial outer membrane	0.114
Caenorhabditis_elegans	Cellular_location	myofibril	0.114
Caenorhabditis_elegans	Cellular_location	midbody	0.114
Caenorhabditis_elegans	Cellular_location	mitochondrial respiratory chain complex II, succinate dehydrogenase complex (ubiquinone)	0.114
Caenorhabditis_elegans	Cellular_location	nuclear speck	0.114
Caenorhabditis_elegans	Cellular_location	dense core granule	0.114
Caenorhabditis_elegans	Cellular_location	spindle pole	0.114
Caenorhabditis_elegans	Cellular_location	intracellular vesicle	0.114
Caenorhabditis_elegans	Cellular_location	gap junction	0.114
Caenorhabditis_elegans	Cellular_location	basal plasma membrane	0.114
Caenorhabditis_elegans	Cellular_location	mitochondrial small ribosomal subunit	0.114
Caenorhabditis_elegans	Cellular_location	spindle midzone	0.114
Caenorhabditis_elegans	Cellular_location	cortical granule	0.114
Caenorhabditis_elegans	Cellular_location	Golgi lumen	0.114
Caenorhabditis_elegans	Cellular_location	brush border membrane	0.114
Caenorhabditis_elegans	Cellular_location	COPII vesicle coat	0.114
Caenorhabditis_elegans	Cellular_location	recycling endosome	0.114
Caenorhabditis_elegans	Cellular_location	RNA polymerase I complex	0.114
Caenorhabditis_elegans	Cellular_location	apical junction complex	0.114
Caenorhabditis_elegans	Cellular_location	SAM complex	0.114
Caenorhabditis_elegans	Cellular_location	cleavage furrow	0.114
Caenorhabditis_elegans	Cellular_location	vesicle	0.114
Caenorhabditis_elegans	Cellular_location	alpha,alpha-trehalose-phosphate synthase complex (UDP-forming)	0.114
Caenorhabditis_elegans	Cellular_location	U2-type prespliceosome	0.114
Caenorhabditis_elegans	Cellular_location	I band	0.114
Caenorhabditis_elegans	Cellular_location	integrator complex	0.114
Caenorhabditis_elegans	Cellular_location	precatalytic spliceosome	0.114
Caenorhabditis_elegans	Cellular_location	lateral plasma membrane	0.114
Caenorhabditis_elegans	Cellular_location	COP9 signalosome	0.114
Caenorhabditis_elegans	Cellular_location	nuclear chromatin	0.114
Caenorhabditis_elegans	Cellular_location	nuclear chromosome, telomeric region	0.114
Caenorhabditis_elegans	Cellular_location	neuronal cell body membrane	0.114
Caenorhabditis_elegans	Cellular_location	presynaptic membrane	0.114
Caenorhabditis_elegans	Cellular_location	caspase complex	0.114
Caenorhabditis_elegans	Cellular_location	cell surface	0.114
Caenorhabditis_elegans	Cellular_location	Golgi membrane	0.114
Caenorhabditis_elegans	Cellular_location	NatB complex	0.114
Caenorhabditis_elegans	Cellular_location	Golgi cis cisterna	0.114
Caenorhabditis_elegans	Cellular_location	extracellular matrix	0.114
Caenorhabditis_elegans	Cellular_location	Hrd1p ubiquitin ligase ERAD-L complex	0.114
Caenorhabditis_elegans	Cellular_location	mitochondrial respiratory chain complex I	0.114
Caenorhabditis_elegans	Cellular_location	ubiquitin ligase complex	0.114
Caenorhabditis_elegans	Cellular_location	integral component of Golgi membrane	0.114
Caenorhabditis_elegans	Cellular_location	condensed nuclear chromosome kinetochore	0.114
Caenorhabditis_elegans	Cellular_location	cis-Golgi network	0.114
Caenorhabditis_elegans	Cellular_location	Cdc73/Paf1 complex	0.114
Caenorhabditis_elegans	Cellular_location	SCF ubiquitin ligase complex	0.114
Caenorhabditis_elegans	Cellular_location	chromosome, telomeric region	0.114
Caenorhabditis_elegans	Cellular_location	kinesin I complex	0.114
Caenorhabditis_elegans	Cellular_location	recycling endosome membrane	0.114
Caenorhabditis_elegans	Cellular_location	integral component of mitochondrial outer membrane	0.114
Caenorhabditis_elegans	Cellular_location	synaptic vesicle membrane	0.114
Caenorhabditis_elegans	Cellular_location	metaphase plate	0.114
Caenorhabditis_elegans	Cellular_location	RNA polymerase III complex	0.114
Caenorhabditis_elegans	Cellular_location	extrinsic component of cytoplasmic side of plasma membrane	0.114
Caenorhabditis_elegans	Cellular_location	mitochondrial matrix	0.114
Caenorhabditis_elegans	Cellular_location	mitotic spindle	0.114
Caenorhabditis_elegans	Cellular_location	centriole	0.114
Caenorhabditis_elegans	Cellular_location	phagocytic vesicle membrane	0.114
Caenorhabditis_elegans	Cellular_location	mitotic spindle midzone	0.114
Danio_rerio	Process	unknown	42.646
Danio_rerio	Process	regulation of transcription by RNA polymerase II	0.925
Danio_rerio	Process	signal transduction	0.833
Danio_rerio	Process	G protein-coupled receptor signaling pathway	0.648
Danio_rerio	Process	intracellular signal transduction	0.648
Danio_rerio	Process	intracellular protein transport	0.555
Danio_rerio	Process	heart development	0.555
Danio_rerio	Process	Wnt signaling pathway	0.463
Danio_rerio	Process	translation	0.463
Danio_rerio	Process	chordate embryonic development	0.463
Danio_rerio	Process	negative regulation of apoptotic process	0.37
Danio_rerio	Process	BMP signaling pathway	0.37
Danio_rerio	Process	DNA repair	0.37
Danio_rerio	Process	brain development	0.37
Danio_rerio	Process	protein linear deubiquitination	0.37
Danio_rerio	Process	transforming growth factor beta receptor signaling pathway	0.37
Danio_rerio	Process	cell adhesion	0.37
Danio_rerio	Process	cell-cell adhesion	0.37
Danio_rerio	Process	Ras protein signal transduction	0.37
Danio_rerio	Process	phototransduction	0.37
Danio_rerio	Process	protein ubiquitination	0.37
Danio_rerio	Process	homophilic cell adhesion via plasma membrane adhesion molecules	0.37
Danio_rerio	Process	protein-chromophore linkage	0.37
Danio_rerio	Process	embryonic pattern specification	0.37
Danio_rerio	Process	regulation of mitotic cell cycle	0.278
Danio_rerio	Process	positive regulation of phagocytosis, engulfment	0.278
Danio_rerio	Process	synaptic vesicle budding from presynaptic endocytic zone membrane	0.278
Danio_rerio	Process	pronephros morphogenesis	0.278
Danio_rerio	Process	regulation of Rac protein signal transduction	0.278
Danio_rerio	Process	canonical Wnt signaling pathway	0.278
Danio_rerio	Process	midbrain development	0.278
Danio_rerio	Process	cellular amino acid metabolic process	0.278
Danio_rerio	Process	pronephros development	0.278
Danio_rerio	Process	response to estradiol	0.278
Danio_rerio	Process	postsynaptic neurotransmitter receptor internalization	0.278
Danio_rerio	Process	regulation of synapse structure or activity	0.278
Danio_rerio	Process	transcription by RNA polymerase III	0.278
Danio_rerio	Process	regulation of transcription, DNA-templated	0.278
Danio_rerio	Process	membrane fusion	0.278
Danio_rerio	Process	mitochondrial fission	0.278
Danio_rerio	Process	rRNA processing	0.278
Danio_rerio	Process	somite development	0.278
Danio_rerio	Process	cellular response to light stimulus	0.278
Danio_rerio	Process	apoptotic process	0.278
Danio_rerio	Process	muscle structure development	0.278
Danio_rerio	Process	cytolysis	0.278
Danio_rerio	Process	meiotic cell cycle	0.278
Danio_rerio	Process	cellular response to estrogen stimulus	0.278
Danio_rerio	Process	organelle fission	0.278
Danio_rerio	Process	receptor internalization	0.278
Danio_rerio	Process	regulation of actin cytoskeleton organization	0.278
Danio_rerio	Process	convergent extension	0.278
Danio_rerio	Process	embryonic viscerocranium morphogenesis	0.278
Danio_rerio	Process	peptidyl-serine phosphorylation	0.278
Danio_rerio	Process	galactose catabolic process via UDP-galactose	0.185
Danio_rerio	Process	galactose catabolic process	0.185
Danio_rerio	Process	SNARE complex disassembly	0.185
Danio_rerio	Process	Rab protein signal transduction	0.185
Danio_rerio	Process	cartilage morphogenesis	0.185
Danio_rerio	Process	transsulfuration	0.185
Danio_rerio	Process	release of sequestered calcium ion into cytosol	0.185
Danio_rerio	Process	modification-dependent protein catabolic process	0.185
Danio_rerio	Process	positive regulation of cell population proliferation	0.185
Danio_rerio	Process	regulation of cell population proliferation	0.185
Danio_rerio	Process	blood circulation	0.185
Danio_rerio	Process	Golgi organization	0.185
Danio_rerio	Process	cellular lipid metabolic process	0.185
Danio_rerio	Process	DNA recombinase assembly	0.185
Danio_rerio	Process	cysteine biosynthetic process via cystathionine	0.185
Danio_rerio	Process	double-strand break repair via homologous recombination	0.185
Danio_rerio	Process	regulation of cellular localization	0.185
Danio_rerio	Process	cerebellum vasculature development	0.185
Danio_rerio	Process	chromosome organization involved in meiotic cell cycle	0.185
Danio_rerio	Process	determination of pancreatic left/right asymmetry	0.185
Danio_rerio	Process	absorption of visible light	0.185
Danio_rerio	Process	regulation of calcineurin-NFAT signaling cascade	0.185
Danio_rerio	Process	positive regulation of canonical Wnt signaling pathway	0.185
Danio_rerio	Process	innate immune response	0.185
Danio_rerio	Process	folic acid-containing compound biosynthetic process	0.185
Danio_rerio	Process	regulation of immune response	0.185
Danio_rerio	Process	spliceosomal tri-snRNP complex assembly	0.185
Danio_rerio	Process	regulation of cytosolic calcium ion concentration	0.185
Danio_rerio	Process	mitotic recombination-dependent replication fork processing	0.185
Danio_rerio	Process	pseudouridine synthesis	0.185
Danio_rerio	Process	positive regulation of transcription by RNA polymerase II	0.185
Danio_rerio	Process	skeletal muscle tissue development	0.185
Danio_rerio	Process	sister chromatid cohesion	0.185
Danio_rerio	Process	heart looping	0.185
Danio_rerio	Process	ventricular system development	0.185
Danio_rerio	Process	calcium-mediated signaling	0.185
Danio_rerio	Process	extracellular matrix organization	0.185
Danio_rerio	Process	inner ear development	0.185
Danio_rerio	Process	mitotic cell cycle	0.185
Danio_rerio	Process	deadenylation-dependent decapping of nuclear-transcribed mRNA	0.185
Danio_rerio	Process	heme oxidation	0.185
Danio_rerio	Process	microtubule-based movement	0.185
Danio_rerio	Process	synaptic transmission, glutamatergic	0.185
Danio_rerio	Process	negative regulation of Wnt signaling pathway involved in dorsal/ventral axis specification	0.185
Danio_rerio	Process	response to cadmium ion	0.185
Danio_rerio	Process	protein folding	0.185
Danio_rerio	Process	establishment or maintenance of cell polarity	0.185
Danio_rerio	Process	hematopoietic progenitor cell differentiation	0.185
Danio_rerio	Process	hematopoietic stem cell proliferation	0.185
Danio_rerio	Process	diencephalon development	0.185
Danio_rerio	Process	transcription, DNA-templated	0.185
Danio_rerio	Process	negative regulation of transcription by RNA polymerase II	0.185
Danio_rerio	Process	cell communication	0.185
Danio_rerio	Process	cysteine biosynthetic process from serine	0.185
Danio_rerio	Process	protein transport	0.185
Danio_rerio	Process	response to methylmercury	0.185
Danio_rerio	Process	strand invasion	0.185
Danio_rerio	Process	protein phosphorylation	0.185
Danio_rerio	Process	mRNA processing	0.185
Danio_rerio	Process	regulation of apoptotic process	0.185
Danio_rerio	Process	iron ion homeostasis	0.185
Danio_rerio	Process	double-strand break repair	0.185
Danio_rerio	Process	mitotic recombination	0.185
Danio_rerio	Process	response to ionizing radiation	0.185
Danio_rerio	Process	reciprocal meiotic recombination	0.185
Danio_rerio	Process	protein autophosphorylation	0.185
Danio_rerio	Process	visual perception	0.185
Danio_rerio	Process	mitotic spindle assembly	0.185
Danio_rerio	Process	response to oxidative stress	0.185
Danio_rerio	Process	neural retina development	0.185
Danio_rerio	Process	induction by symbiont of host I-kappaB kinase/NF-kappaB cascade	0.185
Danio_rerio	Process	UDP-N-acetylglucosamine biosynthetic process	0.185
Danio_rerio	Process	regulation of synaptic vesicle priming	0.185
Danio_rerio	Process	heme catabolic process	0.185
Danio_rerio	Process	hydrogen sulfide biosynthetic process	0.185
Danio_rerio	Process	centrosome cycle	0.185
Danio_rerio	Process	homocysteine metabolic process	0.185
Danio_rerio	Process	microtubule-based process	0.185
Danio_rerio	Process	embryonic skeletal system development	0.185
Danio_rerio	Process	skeletal system development	0.185
Danio_rerio	Process	muscle attachment	0.185
Danio_rerio	Process	asparagine biosynthetic process	0.185
Danio_rerio	Process	tetrahydrofolate interconversion	0.185
Danio_rerio	Process	myoblast fate commitment	0.093
Danio_rerio	Process	forebrain development	0.093
Danio_rerio	Process	hematopoietic stem cell differentiation	0.093
Danio_rerio	Process	cellular potassium ion homeostasis	0.093
Danio_rerio	Process	cardiac muscle tissue development	0.093
Danio_rerio	Process	multicellular organism development	0.093
Danio_rerio	Process	T cell proliferation involved in immune response	0.093
Danio_rerio	Process	late endosome to vacuole transport	0.093
Danio_rerio	Process	translational elongation	0.093
Danio_rerio	Process	calcium ion transport	0.093
Danio_rerio	Process	positive regulation of MAP kinase activity	0.093
Danio_rerio	Process	branching involved in blood vessel morphogenesis	0.093
Danio_rerio	Process	endothelial cell morphogenesis	0.093
Danio_rerio	Process	exit from mitosis	0.093
Danio_rerio	Process	negative regulation of TOR signaling	0.093
Danio_rerio	Process	protein geranylgeranylation	0.093
Danio_rerio	Process	regulation of cell death	0.093
Danio_rerio	Process	cardiac muscle contraction	0.093
Danio_rerio	Process	somitogenesis	0.093
Danio_rerio	Process	nuclear envelope reassembly	0.093
Danio_rerio	Process	skeletal myofibril assembly	0.093
Danio_rerio	Process	regulation of ion transmembrane transport	0.093
Danio_rerio	Process	striated muscle myosin thick filament assembly	0.093
Danio_rerio	Process	liver development	0.093
Danio_rerio	Process	cytokine-mediated signaling pathway	0.093
Danio_rerio	Process	defense response	0.093
Danio_rerio	Process	convergent extension involved in gastrulation	0.093
Danio_rerio	Process	protein localization to chromosome, telomeric region	0.093
Danio_rerio	Process	cellular calcium ion homeostasis	0.093
Danio_rerio	Process	positive regulation of nitric oxide biosynthetic process	0.093
Danio_rerio	Process	leukocyte migration	0.093
Danio_rerio	Process	nitrogen compound metabolic process	0.093
Danio_rerio	Process	sterol biosynthetic process	0.093
Danio_rerio	Process	optic nerve formation	0.093
Danio_rerio	Process	axonogenesis	0.093
Danio_rerio	Process	determination of left/right asymmetry in diencephalon	0.093
Danio_rerio	Process	cardiac chamber morphogenesis	0.093
Danio_rerio	Process	protein stabilization	0.093
Danio_rerio	Process	positive regulation of telomerase activity	0.093
Danio_rerio	Process	formation of anatomical boundary	0.093
Danio_rerio	Process	negative regulation of cell death	0.093
Danio_rerio	Process	skeletal muscle satellite cell differentiation	0.093
Danio_rerio	Process	negative regulation of canonical Wnt signaling pathway involved in neural plate anterior/posterior pattern formation	0.093
Danio_rerio	Process	regulation of neuron differentiation	0.093
Danio_rerio	Process	DNA replication	0.093
Danio_rerio	Process	endosome transport via multivesicular body sorting pathway	0.093
Danio_rerio	Process	cytoplasmic mRNA processing body assembly	0.093
Danio_rerio	Process	regulation of exit from mitosis	0.093
Danio_rerio	Process	positive regulation of insulin secretion	0.093
Danio_rerio	Process	locomotory behavior	0.093
Danio_rerio	Process	artery development	0.093
Danio_rerio	Process	positive regulation of ATP-dependent microtubule motor activity, plus-end-directed	0.093
Danio_rerio	Process	calcium ion import	0.093
Danio_rerio	Process	central nervous system development	0.093
Danio_rerio	Process	dense core granule exocytosis	0.093
Danio_rerio	Process	embryonic retina morphogenesis in camera-type eye	0.093
Danio_rerio	Process	mitochondrial electron transport, ubiquinol to cytochrome c	0.093
Danio_rerio	Process	exocytosis	0.093
Danio_rerio	Process	telomere capping	0.093
Danio_rerio	Process	response to heat	0.093
Danio_rerio	Process	cellular sodium ion homeostasis	0.093
Danio_rerio	Process	epiboly involved in gastrulation with mouth forming second	0.093
Danio_rerio	Process	cellular protein modification process	0.093
Danio_rerio	Process	negative regulation of Wnt signaling pathway	0.093
Danio_rerio	Process	negative regulation of translation	0.093
Danio_rerio	Process	embryonic camera-type eye morphogenesis	0.093
Danio_rerio	Process	glutamyl-tRNA aminoacylation	0.093
Danio_rerio	Process	clathrin coat assembly	0.093
Danio_rerio	Process	type B pancreatic cell differentiation	0.093
Danio_rerio	Process	sodium ion export across plasma membrane	0.093
Danio_rerio	Process	arachidonic acid secretion	0.093
Danio_rerio	Process	N-terminal peptidyl-methionine acetylation	0.093
Danio_rerio	Process	cartilage development	0.093
Danio_rerio	Process	enteric nervous system development	0.093
Danio_rerio	Process	retina layer formation	0.093
Danio_rerio	Process	heart jogging	0.093
Danio_rerio	Process	receptor signaling pathway via JAK-STAT	0.093
Danio_rerio	Process	regulation of signal transduction	0.093
Danio_rerio	Process	intestinal epithelial structure maintenance	0.093
Danio_rerio	Process	RNA splicing	0.093
Danio_rerio	Process	maintenance of epithelial cell apical/basal polarity	0.093
Danio_rerio	Process	regulation of nitric oxide mediated signal transduction	0.093
Danio_rerio	Process	cardiac ventricle morphogenesis	0.093
Danio_rerio	Process	microtubule cytoskeleton organization	0.093
Danio_rerio	Process	skeletal muscle myosin thick filament assembly	0.093
Danio_rerio	Process	malate metabolic process	0.093
Danio_rerio	Process	protein hydroxylation	0.093
Danio_rerio	Process	cell redox homeostasis	0.093
Danio_rerio	Process	prolyl-tRNA aminoacylation	0.093
Danio_rerio	Process	thigmotaxis	0.093
Danio_rerio	Process	protein O-linked glycosylation	0.093
Danio_rerio	Process	determination of left/right symmetry	0.093
Danio_rerio	Process	cell proliferation in dorsal spinal cord	0.093
Danio_rerio	Process	retina development in camera-type eye	0.093
Danio_rerio	Process	actin filament network formation	0.093
Danio_rerio	Process	neuropeptide signaling pathway	0.093
Danio_rerio	Process	rostrocaudal neural tube patterning	0.093
Danio_rerio	Process	potassium ion import across plasma membrane	0.093
Danio_rerio	Process	habenula development	0.093
Danio_rerio	Process	blood vessel maturation	0.093
Danio_rerio	Process	generation of neurons	0.093
Danio_rerio	Process	intermembrane lipid transfer	0.093
Danio_rerio	Process	blood vessel development	0.093
Danio_rerio	Process	steroid biosynthetic process	0.093
Danio_rerio	Process	negative regulation of telomere maintenance via telomerase	0.093
Danio_rerio	Process	vasculature development	0.093
Danio_rerio	Process	skeletal muscle contraction	0.093
Danio_rerio	Process	muscle contraction	0.093
Danio_rerio	Process	protein farnesylation	0.093
Danio_rerio	Process	valine metabolic process	0.093
Danio_rerio	Process	valine catabolic process	0.093
Danio_rerio	Process	regulation of Golgi organization	0.093
Danio_rerio	Process	central nervous system neuron axonogenesis	0.093
Danio_rerio	Process	atrioventricular valve morphogenesis	0.093
Danio_rerio	Process	smoothened signaling pathway	0.093
Danio_rerio	Process	skeletal muscle thin filament assembly	0.093
Danio_rerio	Process	ceramide transport	0.093
Danio_rerio	Process	response to metal ion	0.093
Danio_rerio	Process	determination of left/right asymmetry in lateral mesoderm	0.093
Danio_rerio	Process	fatty acid metabolic process	0.093
Danio_rerio	Process	hyaluronan metabolic process	0.093
Danio_rerio	Process	glutamine metabolic process	0.093
Danio_rerio	Process	protein deubiquitination	0.093
Danio_rerio	Process	retrograde vesicle-mediated transport, Golgi to endoplasmic reticulum	0.093
Danio_rerio	Process	acyl-CoA metabolic process	0.093
Danio_rerio	Process	regulation of cilium assembly	0.093
Danio_rerio	Process	ventricular cardiac muscle tissue morphogenesis	0.093
Danio_rerio	Process	cell fate specification	0.093
Danio_rerio	Process	ER to Golgi ceramide transport	0.093
Danio_rerio	Process	lens morphogenesis in camera-type eye	0.093
Danio_rerio	Process	tumor necrosis factor-mediated signaling pathway	0.093
Danio_rerio	Process	intra-S DNA damage checkpoint	0.093
Danio_rerio	Process	myofibril assembly	0.093
Danio_rerio	Process	activation of JUN kinase activity	0.093
Danio_rerio	Process	exocrine pancreas development	0.093
Danio_rerio	Process	synaptic vesicle exocytosis	0.093
Danio_rerio	Process	cellular response to calcium ion	0.093
Danio_rerio	Process	DNA replication checkpoint	0.093
Danio_rerio	Process	mitotic cell cycle phase transition	0.093
Danio_rerio	Process	mitochondrial transport	0.093
Danio_rerio	Process	neurogenesis	0.093
Danio_rerio	Process	stress-activated protein kinase signaling cascade	0.093
Danio_rerio	Process	endothelial cell fate specification	0.093
Danio_rerio	Process	cellular response to oxidative stress	0.093
Danio_rerio	Process	determination of liver left/right asymmetry	0.093
Danio_rerio	Process	neural crest cell development	0.093
Danio_rerio	Process	activation of protein kinase activity	0.093
Danio_rerio	Process	phospholipid metabolic process	0.093
Danio_rerio	Process	actin filament bundle assembly	0.093
Danio_rerio	Process	macroautophagy	0.093
Danio_rerio	Process	growth hormone receptor signaling pathway via JAK-STAT	0.093
Danio_rerio	Process	heart morphogenesis	0.093
Danio_rerio	Process	thymine catabolic process	0.093
Danio_rerio	Process	central nervous system neuron development	0.093
Danio_rerio	Process	phospholipid dephosphorylation	0.093
Danio_rerio	Process	microtubule anchoring at microtubule organizing center	0.093
Danio_rerio	Process	negative regulation of axon regeneration	0.093
Danio_rerio	Process	N-terminal protein amino acid acetylation	0.093
Danio_rerio	Process	neuron apoptotic process	0.093
Danio_rerio	Process	peripheral nervous system neuron development	0.093
Danio_rerio	Process	cell migration	0.093
Danio_rerio	Process	positive regulation of tyrosine phosphorylation of STAT protein	0.093
Danio_rerio	Process	venous blood vessel development	0.093
Danio_rerio	Process	regulation of heart contraction	0.093
Danio_rerio	Process	determination of heart left/right asymmetry	0.093
Danio_rerio	Process	blood vessel morphogenesis	0.093
Danio_rerio	Process	nitric oxide biosynthetic process	0.093
Danio_rerio	Process	deadenylation-independent decapping of nuclear-transcribed mRNA	0.093
Danio_rerio	Process	spliceosomal complex disassembly	0.093
Danio_rerio	Process	mRNA splicing, via spliceosome	0.093
Danio_rerio	Process	cell differentiation	0.093
Danio_rerio	Process	muscle organ development	0.093
Danio_rerio	Process	response to lithium ion	0.093
Danio_rerio	Process	synaptic vesicle transport	0.093
Danio_rerio	Process	negative regulation of neuron apoptotic process	0.093
Danio_rerio	Process	atrioventricular canal development	0.093
Danio_rerio	Process	cardiac jelly development	0.093
Danio_rerio	Process	convergent extension involved in axis elongation	0.093
Danio_rerio	Process	CENP-A containing nucleosome assembly	0.093
Danio_rerio	Process	spinal cord motor neuron differentiation	0.093
Danio_rerio	Process	activation of GTPase activity	0.093
Danio_rerio	Process	mitochondrial translation	0.093
Danio_rerio	Process	complement activation	0.093
Danio_rerio	Process	proteolysis involved in cellular protein catabolic process	0.093
Danio_rerio	Process	venous blood vessel morphogenesis	0.093
Danio_rerio	Process	regulation of muscle contraction	0.093
Danio_rerio	Process	glucose homeostasis	0.093
Danio_rerio	Process	regulation of protein localization to membrane	0.093
Danio_rerio	Process	ventriculo bulbo valve morphogenesis	0.093
Danio_rerio	Process	anterior/posterior pattern specification	0.093
Danio_rerio	Process	vacuolar transport	0.093
Danio_rerio	Process	establishment or maintenance of transmembrane electrochemical gradient	0.093
Danio_rerio	Process	coenzyme A metabolic process	0.093
Danio_rerio	Process	lipid metabolic process	0.093
Danio_rerio	Process	response to peptide hormone	0.093
Danio_rerio	Process	positive regulation of exocytosis	0.093
Danio_rerio	Process	regulation of TOR signaling	0.093
Danio_rerio	Process	cardiac atrium morphogenesis	0.093
Danio_rerio	Process	histone H3 deacetylation	0.093
Danio_rerio	Process	pyruvate metabolic process	0.093
Danio_rerio	Process	neural crest cell migration	0.093
Danio_rerio	Process	transcription initiation from RNA polymerase II promoter	0.093
Danio_rerio	Process	skeletal muscle cell differentiation	0.093
Danio_rerio	Process	head morphogenesis	0.093
Danio_rerio	Process	sarcomere organization	0.093
Danio_rerio	Process	smooth muscle cell proliferation	0.093
Danio_rerio	Process	activation of MAPK activity	0.093
Danio_rerio	Process	sarcomerogenesis	0.093
Danio_rerio	Process	aerobic respiration	0.093
Danio_rerio	Process	negative regulation of vascular endothelial growth factor receptor signaling pathway	0.093
Danio_rerio	Process	ubiquitin-dependent protein catabolic process	0.093
Danio_rerio	Process	cholesterol homeostasis	0.093
Danio_rerio	Process	protein glycosylation	0.093
Danio_rerio	Process	poly-N-acetyllactosamine biosynthetic process	0.093
Danio_rerio	Process	negative regulation of protein dephosphorylation	0.093
Danio_rerio	Process	negative regulation of angiogenesis	0.093
Danio_rerio	Process	signal transduction by protein phosphorylation	0.093
Danio_rerio	Process	Notch signaling pathway	0.093
Danio_rerio	Process	cell division	0.093
Danio_rerio	Process	exonucleolytic trimming to generate mature 3'-end of 5.8S rRNA from tricistronic rRNA transcript (SSU-rRNA, 5.8S rRNA, LSU-rRNA)	0.093
Danio_rerio	Process	microtubule nucleation by interphase microtubule organizing center	0.093
Danio_rerio	Process	heart contraction	0.093
Danio_rerio	Process	isoprenoid biosynthetic process	0.093
Danio_rerio	Process	rhombomere boundary formation	0.093
Danio_rerio	Process	regulation of translation	0.093
Danio_rerio	Process	receptor-mediated endocytosis	0.093
Danio_rerio	Process	neuron differentiation	0.093
Danio_rerio	Process	cytoplasmic microtubule organization	0.093
Danio_rerio	Process	lymphoid lineage cell migration into thymus	0.093
Danio_rerio	Process	SCF-dependent proteasomal ubiquitin-dependent protein catabolic process	0.093
Danio_rerio	Process	ATP transport	0.093
Danio_rerio	Process	pharyngeal system development	0.093
Danio_rerio	Process	cellular response to heat	0.093
Danio_rerio	Process	striated muscle contraction	0.093
Danio_rerio	Process	midbrain-hindbrain boundary initiation	0.093
Danio_rerio	Process	positive regulation of translational termination	0.093
Danio_rerio	Process	regulation of microtubule cytoskeleton organization	0.093
Danio_rerio	Process	spindle assembly	0.093
Danio_rerio	Process	digestive system development	0.093
Danio_rerio	Process	cellular response to ionizing radiation	0.093
Danio_rerio	Process	regulation of cyclin-dependent protein serine/threonine kinase activity	0.093
Danio_rerio	Process	positive regulation of cysteine-type endopeptidase activity involved in apoptotic process	0.093
Danio_rerio	Process	hepatocyte proliferation	0.093
Danio_rerio	Process	RNA processing	0.093
Danio_rerio	Process	negative regulation of endothelial cell proliferation	0.093
Danio_rerio	Process	autophagosome assembly	0.093
Danio_rerio	Process	mitotic sister chromatid cohesion	0.093
Danio_rerio	Process	angiogenesis	0.093
Danio_rerio	Function	unknown	48.634
Danio_rerio	Function	ATP binding	3.825
Danio_rerio	Function	metal ion binding	1.749
Danio_rerio	Function	calcium ion binding	1.639
Danio_rerio	Function	DNA binding	1.53
Danio_rerio	Function	nucleic acid binding	1.202
Danio_rerio	Function	GTP binding	1.093
Danio_rerio	Function	GTPase activity	1.093
Danio_rerio	Function	RNA binding	0.874
Danio_rerio	Function	thiol-dependent ubiquitin-specific protease activity	0.765
Danio_rerio	Function	oxidoreductase activity	0.656
Danio_rerio	Function	protein serine/threonine kinase activity	0.656
Danio_rerio	Function	microtubule binding	0.656
Danio_rerio	Function	sequence-specific DNA binding	0.656
Danio_rerio	Function	DNA-binding transcription factor activity	0.656
Danio_rerio	Function	GTPase activator activity	0.546
Danio_rerio	Function	structural constituent of ribosome	0.546
Danio_rerio	Function	heme binding	0.546
Danio_rerio	Function	GDP binding	0.437
Danio_rerio	Function	flavin adenine dinucleotide binding	0.437
Danio_rerio	Function	metallopeptidase activity	0.437
Danio_rerio	Function	zinc ion binding	0.437
Danio_rerio	Function	pyridoxal phosphate binding	0.437
Danio_rerio	Function	G protein-coupled receptor kinase activity	0.437
Danio_rerio	Function	aminoacylase activity	0.328
Danio_rerio	Function	lipopolysaccharide binding	0.328
Danio_rerio	Function	mRNA binding	0.328
Danio_rerio	Function	phosphatidylinositol binding	0.328
Danio_rerio	Function	calmodulin binding	0.328
Danio_rerio	Function	ATPase activity	0.328
Danio_rerio	Function	lipoteichoic acid binding	0.328
Danio_rerio	Function	2 iron, 2 sulfur cluster binding	0.328
Danio_rerio	Function	DNA-binding transcription factor activity, RNA polymerase II-specific	0.328
Danio_rerio	Function	Rac GTPase binding	0.328
Danio_rerio	Function	RNA polymerase II cis-regulatory region sequence-specific DNA binding	0.328
Danio_rerio	Function	beta-catenin binding	0.328
Danio_rerio	Function	lipid transporter activity	0.328
Danio_rerio	Function	G protein-coupled photoreceptor activity	0.328
Danio_rerio	Function	U1 snRNA binding	0.219
Danio_rerio	Function	asparagine synthase (glutamine-hydrolyzing) activity	0.219
Danio_rerio	Function	MHC class I protein binding	0.219
Danio_rerio	Function	motor activity	0.219
Danio_rerio	Function	identical protein binding	0.219
Danio_rerio	Function	glucosamine 6-phosphate N-acetyltransferase activity	0.219
Danio_rerio	Function	transcription coregulator activity	0.219
Danio_rerio	Function	5-formyltetrahydrofolate cyclo-ligase activity	0.219
Danio_rerio	Function	ubiquitin protein ligase binding	0.219
Danio_rerio	Function	inositol 1,4,5-trisphosphate-sensitive calcium-release channel activity	0.219
Danio_rerio	Function	calcium-dependent protein serine/threonine phosphatase regulator activity	0.219
Danio_rerio	Function	photoreceptor activity	0.219
Danio_rerio	Function	transmembrane transporter activity	0.219
Danio_rerio	Function	double-stranded DNA binding	0.219
Danio_rerio	Function	cysteine synthase activity	0.219
Danio_rerio	Function	U6 snRNA binding	0.219
Danio_rerio	Function	L-lysine transmembrane transporter activity	0.219
Danio_rerio	Function	cystathionine beta-synthase activity	0.219
Danio_rerio	Function	Lys63-specific deubiquitinase activity	0.219
Danio_rerio	Function	monosaccharide binding	0.219
Danio_rerio	Function	UDP-glucose 4-epimerase activity	0.219
Danio_rerio	Function	oxidoreductase activity, acting on the CH-OH group of donors, NAD or NADP as acceptor	0.219
Danio_rerio	Function	gap junction channel activity	0.219
Danio_rerio	Function	protein tag	0.219
Danio_rerio	Function	cation transmembrane transporter activity	0.219
Danio_rerio	Function	G protein-coupled receptor activity	0.219
Danio_rerio	Function	inositol 1,4,5 trisphosphate binding	0.219
Danio_rerio	Function	all-trans retinal binding	0.219
Danio_rerio	Function	DNA-dependent ATPase activity	0.219
Danio_rerio	Function	11-cis retinal binding	0.219
Danio_rerio	Function	helicase activity	0.219
Danio_rerio	Function	recombinase activity	0.219
Danio_rerio	Function	protein tyrosine phosphatase activity	0.219
Danio_rerio	Function	U2 snRNA binding	0.219
Danio_rerio	Function	cell adhesion molecule binding	0.219
Danio_rerio	Function	N-acetyltransferase activity	0.219
Danio_rerio	Function	Rho GTPase binding	0.219
Danio_rerio	Function	transcription regulatory region DNA binding	0.219
Danio_rerio	Function	non-membrane spanning protein tyrosine kinase activity	0.219
Danio_rerio	Function	single-stranded DNA binding	0.219
Danio_rerio	Function	RNA polymerase II regulatory region sequence-specific DNA binding	0.219
Danio_rerio	Function	damaged DNA binding	0.219
Danio_rerio	Function	magnesium ion binding	0.219
Danio_rerio	Function	protein kinase C binding	0.219
Danio_rerio	Function	U5 snRNA binding	0.219
Danio_rerio	Function	heme oxygenase (decyclizing) activity	0.219
Danio_rerio	Function	basic amino acid transmembrane transporter activity	0.219
Danio_rerio	Function	coreceptor activity	0.219
Danio_rerio	Function	NAD binding	0.219
Danio_rerio	Function	syntaxin binding	0.219
Danio_rerio	Function	soluble NSF attachment protein activity	0.219
Danio_rerio	Function	arginine transmembrane transporter activity	0.219
Danio_rerio	Function	unfolded protein binding	0.219
Danio_rerio	Function	elongation factor-2 kinase activity	0.219
Danio_rerio	Function	phosphatidylinositol phosphate kinase activity	0.219
Danio_rerio	Function	chromatin binding	0.219
Danio_rerio	Function	microtubule motor activity	0.219
Danio_rerio	Function	pre-mRNA intronic binding	0.219
Danio_rerio	Function	NAD+ binding	0.109
Danio_rerio	Function	transmembrane signaling receptor activity	0.109
Danio_rerio	Function	transcription coactivator activity	0.109
Danio_rerio	Function	transcription corepressor activity	0.109
Danio_rerio	Function	bicarbonate transmembrane transporter activity	0.109
Danio_rerio	Function	3',5'-cyclic-GMP phosphodiesterase activity	0.109
Danio_rerio	Function	malate dehydrogenase (decarboxylating) (NAD+) activity	0.109
Danio_rerio	Function	protein serine/threonine phosphatase inhibitor activity	0.109
Danio_rerio	Function	ATPase activator activity	0.109
Danio_rerio	Function	dynein complex binding	0.109
Danio_rerio	Function	phospholipase A2 activity	0.109
Danio_rerio	Function	chloride transmembrane transporter activity	0.109
Danio_rerio	Function	DNA-binding transcription repressor activity, RNA polymerase II-specific	0.109
Danio_rerio	Function	actin filament binding	0.109
Danio_rerio	Function	electron transfer activity	0.109
Danio_rerio	Function	voltage-gated calcium channel activity	0.109
Danio_rerio	Function	gamma-tubulin binding	0.109
Danio_rerio	Function	cyclin-dependent protein serine/threonine kinase activity	0.109
Danio_rerio	Function	protein prenyltransferase activity	0.109
Danio_rerio	Function	enzyme activator activity	0.109
Danio_rerio	Function	aldehyde dehydrogenase (NAD+) activity	0.109
Danio_rerio	Function	secondary active sulfate transmembrane transporter activity	0.109
Danio_rerio	Function	thioredoxin-disulfide reductase activity	0.109
Danio_rerio	Function	protein phosphatase inhibitor activity	0.109
Danio_rerio	Function	ceramide 1-phosphate binding	0.109
Danio_rerio	Function	lipid binding	0.109
Danio_rerio	Function	ceramide 1-phosphate transfer activity	0.109
Danio_rerio	Function	deacetylase activity	0.109
Danio_rerio	Function	lipid phosphatase activity	0.109
Danio_rerio	Function	transferase activity, transferring hexosyl groups	0.109
Danio_rerio	Function	NADP binding	0.109
Danio_rerio	Function	5'-flap endonuclease activity	0.109
Danio_rerio	Function	phosphatase activity	0.109
Danio_rerio	Function	myosin light chain kinase activity	0.109
Danio_rerio	Function	methylmalonate-semialdehyde dehydrogenase (acylating) activity	0.109
Danio_rerio	Function	epoxide hydrolase activity	0.109
Danio_rerio	Function	oxidoreductase activity, acting on paired donors, with incorporation or reduction of molecular oxygen	0.109
Danio_rerio	Function	malate dehydrogenase (decarboxylating) (NADP+) activity	0.109
Danio_rerio	Function	1-phosphatidylinositol-3-kinase regulator activity	0.109
Danio_rerio	Function	cyclin-dependent protein serine/threonine kinase regulator activity	0.109
Danio_rerio	Function	acetylglucosaminyltransferase activity	0.109
Danio_rerio	Function	structural molecule activity	0.109
Danio_rerio	Function	acyl-CoA hydrolase activity	0.109
Danio_rerio	Function	ligase activity	0.109
Danio_rerio	Function	glyoxylate reductase (NADP) activity	0.109
Danio_rerio	Function	JUN kinase kinase kinase activity	0.109
Danio_rerio	Function	toxic substance binding	0.109
Danio_rerio	Function	hydroxymethylglutaryl-CoA reductase (NADPH) activity	0.109
Danio_rerio	Function	iron ion binding	0.109
Danio_rerio	Function	N-acetyllactosaminide beta-1,3-N-acetylglucosaminyltransferase activity	0.109
Danio_rerio	Function	galactosyltransferase activity	0.109
Danio_rerio	Function	dynein light intermediate chain binding	0.109
Danio_rerio	Function	sulfate transmembrane transporter activity	0.109
Danio_rerio	Function	ATPase-coupled cation transmembrane transporter activity	0.109
Danio_rerio	Function	neuropeptide receptor activity	0.109
Danio_rerio	Function	ATP transmembrane transporter activity	0.109
Danio_rerio	Function	heat shock protein binding	0.109
Danio_rerio	Function	protein heterodimerization activity	0.109
Danio_rerio	Function	MAP kinase kinase activity	0.109
Danio_rerio	Function	NAD-dependent histone deacetylase activity (H3-K18 specific)	0.109
Danio_rerio	Function	manganese ion binding	0.109
Danio_rerio	Function	nucleosomal DNA binding	0.109
Danio_rerio	Function	RNA helicase activity	0.109
Danio_rerio	Function	hydroxymethylglutaryl-CoA reductase activity	0.109
Danio_rerio	Function	PDZ domain binding	0.109
Danio_rerio	Function	ubiquinol-cytochrome-c reductase activity	0.109
Danio_rerio	Function	malonate-semialdehyde dehydrogenase (acetylating) activity	0.109
Danio_rerio	Function	protein kinase activity	0.109
Danio_rerio	Function	steroid hydroxylase activity	0.109
Danio_rerio	Function	cysteine-type endopeptidase activity	0.109
Danio_rerio	Function	3'-5' exonuclease activity	0.109
Danio_rerio	Function	histone kinase activity	0.109
Danio_rerio	Function	G protein-coupled peptide receptor activity	0.109
Danio_rerio	Function	acetylgalactosaminyltransferase activity	0.109
Danio_rerio	Function	anion:anion antiporter activity	0.109
Danio_rerio	Function	DNA-directed 5'-3' RNA polymerase activity	0.109
Danio_rerio	Function	nitric-oxide synthase regulator activity	0.109
Danio_rerio	Function	ubiquitin binding	0.109
Danio_rerio	Function	5'-3' exonuclease activity	0.109
Danio_rerio	Function	hydrolase activity, acting on ester bonds	0.109
Danio_rerio	Function	G-protein beta-subunit binding	0.109
Danio_rerio	Function	protein kinase binding	0.109
Danio_rerio	Function	DNA-binding transcription activator activity, RNA polymerase II-specific	0.109
Danio_rerio	Function	clathrin light chain binding	0.109
Danio_rerio	Function	glutamate-tRNA ligase activity	0.109
Danio_rerio	Function	cytoskeletal adaptor activity	0.109
Danio_rerio	Function	3-beta-hydroxy-delta5-steroid dehydrogenase activity	0.109
Danio_rerio	Function	RNA-3'-phosphate cyclase activity	0.109
Danio_rerio	Function	rRNA binding	0.109
Danio_rerio	Function	signaling receptor activity	0.109
Danio_rerio	Function	enzyme regulator activity	0.109
Danio_rerio	Function	disordered domain specific binding	0.109
Danio_rerio	Function	protein tyrosine/serine/threonine phosphatase activity	0.109
Danio_rerio	Function	dynein intermediate chain binding	0.109
Danio_rerio	Function	flap endonuclease activity	0.109
Danio_rerio	Function	malic enzyme activity	0.109
Danio_rerio	Function	endopeptidase inhibitor activity	0.109
Danio_rerio	Function	dynactin binding	0.109
Danio_rerio	Function	histone deacetylase activity	0.109
Danio_rerio	Function	RNA-DNA hybrid ribonuclease activity	0.109
Danio_rerio	Function	proline-tRNA ligase activity	0.109
Danio_rerio	Function	transcription regulatory region sequence-specific DNA binding	0.109
Danio_rerio	Function	high voltage-gated calcium channel activity	0.109
Danio_rerio	Function	Rab GTPase binding	0.109
Danio_rerio	Function	syntaxin-1 binding	0.109
Danio_rerio	Function	potassium channel regulator activity	0.109
Danio_rerio	Function	tumor necrosis factor receptor binding	0.109
Danio_rerio	Function	hydroxypyruvate reductase activity	0.109
Danio_rerio	Function	catalytic activity	0.109
Danio_rerio	Function	ribosomal small subunit binding	0.109
Danio_rerio	Function	guanyl-nucleotide exchange factor activity	0.109
Danio_rerio	Function	oxalate transmembrane transporter activity	0.109
Danio_rerio	Function	calcium transmembrane transporter activity, phosphorylative mechanism	0.109
Danio_rerio	Function	telomeric DNA binding	0.109
Danio_rerio	Function	2-oxoglutarate-dependent dioxygenase activity	0.109
Danio_rerio	Function	serine-type endopeptidase inhibitor activity	0.109
Danio_rerio	Function	translation elongation factor activity	0.109
Danio_rerio	Cellular_location	unknown	50.721
Danio_rerio	Cellular_location	cytoplasm	5.438
Danio_rerio	Cellular_location	integral component of membrane	5.216
Danio_rerio	Cellular_location	nucleus	5.216
Danio_rerio	Cellular_location	plasma membrane	2.109
Danio_rerio	Cellular_location	cytosol	1.221
Danio_rerio	Cellular_location	mitochondrion	1.11
Danio_rerio	Cellular_location	microtubule	0.888
Danio_rerio	Cellular_location	membrane	0.888
Danio_rerio	Cellular_location	integral component of plasma membrane	0.888
Danio_rerio	Cellular_location	cell	0.777
Danio_rerio	Cellular_location	Golgi apparatus	0.666
Danio_rerio	Cellular_location	transcription factor complex	0.666
Danio_rerio	Cellular_location	synapse	0.666
Danio_rerio	Cellular_location	nucleolus	0.666
Danio_rerio	Cellular_location	cell surface	0.555
Danio_rerio	Cellular_location	microtubule cytoskeleton	0.444
Danio_rerio	Cellular_location	cytoplasmic vesicle	0.444
Danio_rerio	Cellular_location	endoplasmic reticulum membrane	0.444
Danio_rerio	Cellular_location	presynapse	0.444
Danio_rerio	Cellular_location	extracellular space	0.444
Danio_rerio	Cellular_location	dendritic spine	0.333
Danio_rerio	Cellular_location	dendritic spine head	0.333
Danio_rerio	Cellular_location	postsynaptic density	0.333
Danio_rerio	Cellular_location	postsynaptic membrane	0.333
Danio_rerio	Cellular_location	mitochondrial membrane	0.333
Danio_rerio	Cellular_location	axon	0.333
Danio_rerio	Cellular_location	endoplasmic reticulum	0.333
Danio_rerio	Cellular_location	photoreceptor outer segment	0.333
Danio_rerio	Cellular_location	postsynaptic endocytic zone membrane	0.333
Danio_rerio	Cellular_location	cytoskeleton	0.333
Danio_rerio	Cellular_location	lysosome	0.222
Danio_rerio	Cellular_location	cytoplasmic microtubule	0.222
Danio_rerio	Cellular_location	transcription factor TFIIIC complex	0.222
Danio_rerio	Cellular_location	kinesin complex	0.222
Danio_rerio	Cellular_location	actin filament	0.222
Danio_rerio	Cellular_location	cell cortex	0.222
Danio_rerio	Cellular_location	dynein complex	0.222
Danio_rerio	Cellular_location	mitochondrial large ribosomal subunit	0.222
Danio_rerio	Cellular_location	small ribosomal subunit	0.222
Danio_rerio	Cellular_location	Cul4-RING E3 ubiquitin ligase complex	0.222
Danio_rerio	Cellular_location	nuclear speck	0.222
Danio_rerio	Cellular_location	cytoplasmic vesicle membrane	0.222
Danio_rerio	Cellular_location	endoplasmic reticulum-Golgi intermediate compartment	0.222
Danio_rerio	Cellular_location	U5 snRNP	0.222
Danio_rerio	Cellular_location	catalytic step 2 spliceosome	0.222
Danio_rerio	Cellular_location	P granule	0.222
Danio_rerio	Cellular_location	keratin filament	0.222
Danio_rerio	Cellular_location	nuclear cohesin complex	0.222
Danio_rerio	Cellular_location	meiotic cohesin complex	0.222
Danio_rerio	Cellular_location	chromosome, centromeric region	0.222
Danio_rerio	Cellular_location	condensed nuclear chromosome	0.222
Danio_rerio	Cellular_location	mediator complex	0.222
Danio_rerio	Cellular_location	spindle pole	0.222
Danio_rerio	Cellular_location	apical plasma membrane	0.222
Danio_rerio	Cellular_location	connexin complex	0.222
Danio_rerio	Cellular_location	vacuolar membrane	0.222
Danio_rerio	Cellular_location	lysosomal membrane	0.222
Danio_rerio	Cellular_location	sarcoplasmic reticulum	0.222
Danio_rerio	Cellular_location	spliceosomal complex	0.222
Danio_rerio	Cellular_location	Golgi membrane	0.222
Danio_rerio	Cellular_location	SNARE complex	0.222
Danio_rerio	Cellular_location	P-body	0.222
Danio_rerio	Cellular_location	extracellular matrix	0.222
Danio_rerio	Cellular_location	extracellular region	0.222
Danio_rerio	Cellular_location	ribosome	0.222
Danio_rerio	Cellular_location	ubiquitin ligase complex	0.222
Danio_rerio	Cellular_location	secretory granule membrane	0.222
Danio_rerio	Cellular_location	clathrin coat of trans-Golgi network vesicle	0.222
Danio_rerio	Cellular_location	Z disc	0.222
Danio_rerio	Cellular_location	mitotic spindle	0.222
Danio_rerio	Cellular_location	synaptobrevin 2-SNAP-25-syntaxin-1a complex	0.222
Danio_rerio	Cellular_location	microtubule organizing center	0.222
Danio_rerio	Cellular_location	cytosolic small ribosomal subunit	0.222
Danio_rerio	Cellular_location	phagophore assembly site	0.111
Danio_rerio	Cellular_location	spindle	0.111
Danio_rerio	Cellular_location	ESCRT III complex	0.111
Danio_rerio	Cellular_location	sodium:potassium-exchanging ATPase complex	0.111
Danio_rerio	Cellular_location	collagen-containing extracellular matrix	0.111
Danio_rerio	Cellular_location	SWI/SNF complex	0.111
Danio_rerio	Cellular_location	actin filament bundle	0.111
Danio_rerio	Cellular_location	autophagosome	0.111
Danio_rerio	Cellular_location	U2-type post-mRNA release spliceosomal complex	0.111
Danio_rerio	Cellular_location	nuclear telomeric heterochromatin	0.111
Danio_rerio	Cellular_location	chromatin	0.111
Danio_rerio	Cellular_location	Golgi cisterna membrane	0.111
Danio_rerio	Cellular_location	endomembrane system	0.111
Danio_rerio	Cellular_location	G-protein beta/gamma-subunit complex	0.111
Danio_rerio	Cellular_location	clathrin-coated endocytic vesicle	0.111
Danio_rerio	Cellular_location	phosphatidylinositol 3-kinase complex, class IB	0.111
Danio_rerio	Cellular_location	mitochondrial inner membrane	0.111
Danio_rerio	Cellular_location	endosome membrane	0.111
Danio_rerio	Cellular_location	late endosome membrane	0.111
Danio_rerio	Cellular_location	peroxisomal membrane	0.111
Danio_rerio	Cellular_location	nucleoplasm	0.111
Danio_rerio	Cellular_location	multivesicular body	0.111
Danio_rerio	Cellular_location	SCF ubiquitin ligase complex	0.111
Danio_rerio	Cellular_location	gamma-tubulin small complex	0.111
Danio_rerio	Cellular_location	anchored component of plasma membrane	0.111
Danio_rerio	Cellular_location	myelin sheath	0.111
Danio_rerio	Cellular_location	NatC complex	0.111
Danio_rerio	Cellular_location	troponin complex	0.111
Danio_rerio	Cellular_location	transcription factor TFIIE complex	0.111
Danio_rerio	Cellular_location	cyclin-dependent protein kinase holoenzyme complex	0.111
Danio_rerio	Cellular_location	perinuclear region of cytoplasm	0.111
Danio_rerio	Cellular_location	mitochondrial respiratory chain complex III	0.111
Danio_rerio	Cellular_location	neuron projection	0.111
Danio_rerio	Cellular_location	protein farnesyltransferase complex	0.111
Danio_rerio	Cellular_location	clathrin coat of coated pit	0.111
Danio_rerio	Cellular_location	PML body	0.111
Danio_rerio	Cellular_location	Golgi transport complex	0.111
Danio_rerio	Cellular_location	equatorial microtubule organizing center	0.111
Danio_rerio	Cellular_location	shelterin complex	0.111
Danio_rerio	Cellular_location	neuronal cell body	0.111
Danio_rerio	Cellular_location	heterotrimeric G-protein complex	0.111
Danio_rerio	Cellular_location	centrosome	0.111
Danio_rerio	Cellular_location	aminoacyl-tRNA synthetase multienzyme complex	0.111
Danio_rerio	Cellular_location	glutamatergic synapse	0.111
Danio_rerio	Cellular_location	nuclear envelope	0.111
Danio_rerio	Cellular_location	protein-containing complex	0.111
Danio_rerio	Cellular_location	phosphatidylinositol 3-kinase complex	0.111
Danio_rerio	Cellular_location	cytoplasmic dynein complex	0.111
Danio_rerio	Cellular_location	checkpoint clamp complex	0.111
Danio_rerio	Cellular_location	intracellular membrane-bounded organelle	0.111
Danio_rerio	Cellular_location	voltage-gated calcium channel complex	0.111
Danio_rerio	Cellular_location	gamma-tubulin complex	0.111
Danio_rerio	Cellular_location	nucleosome	0.111
Danio_rerio	Cellular_location	nuclear telomere cap complex	0.111
Danio_rerio	Cellular_location	melanosome	0.111
Danio_rerio	Cellular_location	Golgi cis cisterna	0.111
Danio_rerio	Cellular_location	peroxisome	0.111
Danio_rerio	Cellular_location	nuclear matrix	0.111
Danio_rerio	Cellular_location	cis-Golgi network	0.111
Danio_rerio	Cellular_location	RNA polymerase III complex	0.111
Danio_rerio	Cellular_location	A band	0.111
Danio_rerio	Cellular_location	centriole	0.111
Danio_rerio	Cellular_location	clathrin complex	0.111
Danio_rerio	Cellular_location	CAAX-protein geranylgeranyltransferase complex	0.111
Danio_rerio	Cellular_location	cytosolic large ribosomal subunit	0.111
Drosophila_melanogaster	Process	unknown	13.292
Drosophila_melanogaster	Process	axon guidance	2.484
Drosophila_melanogaster	Process	regulation of muscle contraction	2.112
Drosophila_melanogaster	Process	determination of adult lifespan	1.739
Drosophila_melanogaster	Process	adult feeding behavior	1.739
Drosophila_melanogaster	Process	positive regulation of transcription by RNA polymerase II	1.615
Drosophila_melanogaster	Process	positive regulation of transcription, DNA-templated	1.491
Drosophila_melanogaster	Process	mRNA processing	1.366
Drosophila_melanogaster	Process	regulation of transcription, DNA-templated	1.366
Drosophila_melanogaster	Process	regulation of transcription by RNA polymerase II	1.242
Drosophila_melanogaster	Process	heart development	1.242
Drosophila_melanogaster	Process	spiracle morphogenesis, open tracheal system	1.118
Drosophila_melanogaster	Process	Wnt signaling pathway	0.994
Drosophila_melanogaster	Process	regulation of stem cell proliferation	0.87
Drosophila_melanogaster	Process	segment polarity determination	0.87
Drosophila_melanogaster	Process	canonical Wnt signaling pathway	0.87
Drosophila_melanogaster	Process	intracellular protein transport	0.87
Drosophila_melanogaster	Process	salivary gland morphogenesis	0.87
Drosophila_melanogaster	Process	imaginal disc-derived wing morphogenesis	0.87
Drosophila_melanogaster	Process	negative regulation of transcription, DNA-templated	0.87
Drosophila_melanogaster	Process	positive regulation of gene expression	0.87
Drosophila_melanogaster	Process	mesodermal cell fate determination	0.87
Drosophila_melanogaster	Process	embryonic pattern specification	0.87
Drosophila_melanogaster	Process	skeletal muscle thin filament assembly	0.745
Drosophila_melanogaster	Process	mesoderm development	0.745
Drosophila_melanogaster	Process	mitochondrion organization	0.745
Drosophila_melanogaster	Process	cardiac muscle contraction	0.745
Drosophila_melanogaster	Process	muscle cell cellular homeostasis	0.745
Drosophila_melanogaster	Process	myofibril assembly	0.745
Drosophila_melanogaster	Process	sarcomere organization	0.745
Drosophila_melanogaster	Process	imaginal disc-derived leg morphogenesis	0.745
Drosophila_melanogaster	Process	intracellular signal transduction	0.745
Drosophila_melanogaster	Process	actin cytoskeleton organization	0.745
Drosophila_melanogaster	Process	muscle organ morphogenesis	0.745
Drosophila_melanogaster	Process	positive regulation of Rho protein signal transduction	0.745
Drosophila_melanogaster	Process	cellular calcium ion homeostasis	0.745
Drosophila_melanogaster	Process	skeletal muscle contraction	0.745
Drosophila_melanogaster	Process	positive regulation of stress fiber assembly	0.745
Drosophila_melanogaster	Process	muscle contraction	0.745
Drosophila_melanogaster	Process	negative regulation of imaginal disc growth	0.621
Drosophila_melanogaster	Process	methylation	0.621
Drosophila_melanogaster	Process	dorsal closure	0.621
Drosophila_melanogaster	Process	G protein-coupled receptor signaling pathway	0.621
Drosophila_melanogaster	Process	dendrite guidance	0.621
Drosophila_melanogaster	Process	neuropeptide signaling pathway	0.621
Drosophila_melanogaster	Process	chitin-based cuticle development	0.497
Drosophila_melanogaster	Process	vesicle docking	0.497
Drosophila_melanogaster	Process	vesicle fusion	0.497
Drosophila_melanogaster	Process	pointed-end actin filament capping	0.497
Drosophila_melanogaster	Process	spermatogenesis	0.497
Drosophila_melanogaster	Process	synaptic vesicle docking	0.497
Drosophila_melanogaster	Process	motor neuron axon guidance	0.373
Drosophila_melanogaster	Process	aspartyl-tRNA aminoacylation	0.373
Drosophila_melanogaster	Process	lymph gland development	0.373
Drosophila_melanogaster	Process	male courtship behavior	0.373
Drosophila_melanogaster	Process	male meiotic nuclear division	0.373
Drosophila_melanogaster	Process	defense response to Gram-negative bacterium	0.373
Drosophila_melanogaster	Process	head involution	0.373
Drosophila_melanogaster	Process	notum cell fate specification	0.373
Drosophila_melanogaster	Process	dephosphorylation	0.373
Drosophila_melanogaster	Process	dorsal/ventral axis specification, ovarian follicular epithelium	0.373
Drosophila_melanogaster	Process	germ-band shortening	0.373
Drosophila_melanogaster	Process	copulation	0.373
Drosophila_melanogaster	Process	transcription initiation from RNA polymerase II promoter	0.373
Drosophila_melanogaster	Process	negative regulation of receptor signaling pathway via JAK-STAT	0.373
Drosophila_melanogaster	Process	chaeta development	0.373
Drosophila_melanogaster	Process	chaeta morphogenesis	0.373
Drosophila_melanogaster	Process	mRNA splicing, via spliceosome	0.373
Drosophila_melanogaster	Process	axonogenesis	0.373
Drosophila_melanogaster	Process	positive regulation of apoptotic process	0.373
Drosophila_melanogaster	Process	male mating behavior	0.373
Drosophila_melanogaster	Process	muscle cell fate determination	0.373
Drosophila_melanogaster	Process	regulation of gene expression	0.373
Drosophila_melanogaster	Process	amnioserosa maintenance	0.373
Drosophila_melanogaster	Process	ADP transport	0.373
Drosophila_melanogaster	Process	ATP transport	0.373
Drosophila_melanogaster	Process	protein ubiquitination	0.373
Drosophila_melanogaster	Process	neuron fate specification	0.373
Drosophila_melanogaster	Process	AMP catabolic process	0.373
Drosophila_melanogaster	Process	negative regulation of DNA-binding transcription factor activity	0.373
Drosophila_melanogaster	Process	mating behavior, sex discrimination	0.373
Drosophila_melanogaster	Process	courtship behavior	0.373
Drosophila_melanogaster	Process	mitotic cell cycle	0.248
Drosophila_melanogaster	Process	female meiotic nuclear division	0.248
Drosophila_melanogaster	Process	multicellular organism growth	0.248
Drosophila_melanogaster	Process	olfactory bulb axon guidance	0.248
Drosophila_melanogaster	Process	visual behavior	0.248
Drosophila_melanogaster	Process	mitochondrial outer membrane permeabilization	0.248
Drosophila_melanogaster	Process	regulation of TOR signaling	0.248
Drosophila_melanogaster	Process	endosomal vesicle fusion	0.248
Drosophila_melanogaster	Process	protein polyubiquitination	0.248
Drosophila_melanogaster	Process	nucleobase-containing compound metabolic process	0.248
Drosophila_melanogaster	Process	chitin metabolic process	0.248
Drosophila_melanogaster	Process	compound eye development	0.248
Drosophila_melanogaster	Process	integrin-mediated signaling pathway	0.248
Drosophila_melanogaster	Process	cardiac muscle tissue development	0.248
Drosophila_melanogaster	Process	sensory neuron axon guidance	0.248
Drosophila_melanogaster	Process	adult behavior	0.248
Drosophila_melanogaster	Process	nucleotide catabolic process	0.248
Drosophila_melanogaster	Process	positive regulation of receptor internalization	0.248
Drosophila_melanogaster	Process	imaginal disc fusion, thorax closure	0.248
Drosophila_melanogaster	Process	positive regulation of cell migration	0.248
Drosophila_melanogaster	Process	protein phosphorylation	0.248
Drosophila_melanogaster	Process	lipid metabolic process	0.248
Drosophila_melanogaster	Process	negative chemotaxis	0.248
Drosophila_melanogaster	Process	protein processing	0.248
Drosophila_melanogaster	Process	establishment or maintenance of apical/basal cell polarity	0.248
Drosophila_melanogaster	Process	embryonic heart tube development	0.248
Drosophila_melanogaster	Process	germ cell development	0.248
Drosophila_melanogaster	Process	dendritic spine maintenance	0.248
Drosophila_melanogaster	Process	flight behavior	0.248
Drosophila_melanogaster	Process	positive regulation of transcription elongation from RNA polymerase II promoter	0.248
Drosophila_melanogaster	Process	salivary gland cell autophagic cell death	0.248
Drosophila_melanogaster	Process	lipid catabolic process	0.248
Drosophila_melanogaster	Process	semaphorin-plexin signaling pathway	0.248
Drosophila_melanogaster	Process	neural crest cell migration	0.248
Drosophila_melanogaster	Process	positive regulation of endocytosis	0.248
Drosophila_melanogaster	Process	neurotransmitter secretion	0.248
Drosophila_melanogaster	Process	cell-matrix adhesion	0.248
Drosophila_melanogaster	Process	cellular response to sucrose stimulus	0.248
Drosophila_melanogaster	Process	negative regulation of axon extension involved in axon guidance	0.248
Drosophila_melanogaster	Process	receptor clustering	0.248
Drosophila_melanogaster	Process	multicellular organism reproduction	0.248
Drosophila_melanogaster	Process	histone modification	0.248
Drosophila_melanogaster	Process	regulation of programmed cell death	0.248
Drosophila_melanogaster	Process	plasma membrane to endosome transport	0.248
Drosophila_melanogaster	Process	dendritic spine organization	0.248
Drosophila_melanogaster	Process	vesicle-mediated transport	0.248
Drosophila_melanogaster	Process	pupariation	0.248
Drosophila_melanogaster	Process	synaptic growth at neuromuscular junction	0.248
Drosophila_melanogaster	Process	pupal development	0.248
Drosophila_melanogaster	Process	proteolysis involved in cellular protein catabolic process	0.248
Drosophila_melanogaster	Process	endocytosis	0.248
Drosophila_melanogaster	Process	regulated exocytosis	0.248
Drosophila_melanogaster	Process	positive regulation of ribosomal protein gene transcription by RNA polymerase II	0.248
Drosophila_melanogaster	Process	negative regulation of cell population proliferation	0.248
Drosophila_melanogaster	Process	transcription elongation from RNA polymerase II promoter	0.248
Drosophila_melanogaster	Process	ubiquitin-dependent ERAD pathway	0.248
Drosophila_melanogaster	Process	response to ecdysone	0.248
Drosophila_melanogaster	Process	regulation of Arp2/3 complex-mediated actin nucleation	0.248
Drosophila_melanogaster	Process	synaptic target inhibition	0.248
Drosophila_melanogaster	Process	transcription by RNA polymerase II	0.248
Drosophila_melanogaster	Process	positive regulation of developmental growth	0.248
Drosophila_melanogaster	Process	drinking behavior	0.248
Drosophila_melanogaster	Process	regulation of potassium ion transport	0.248
Drosophila_melanogaster	Process	mature ribosome assembly	0.248
Drosophila_melanogaster	Process	adherens junction organization	0.124
Drosophila_melanogaster	Process	asymmetric protein localization involved in cell fate determination	0.124
Drosophila_melanogaster	Process	apical constriction involved in gastrulation	0.124
Drosophila_melanogaster	Process	UDP-glucose metabolic process	0.124
Drosophila_melanogaster	Process	protein import into nucleus	0.124
Drosophila_melanogaster	Process	neuron cellular homeostasis	0.124
Drosophila_melanogaster	Process	positive regulation of synaptic growth at neuromuscular junction	0.124
Drosophila_melanogaster	Process	open tracheal system development	0.124
Drosophila_melanogaster	Process	regulation of catalytic activity	0.124
Drosophila_melanogaster	Process	negative regulation of endopeptidase activity	0.124
Drosophila_melanogaster	Process	microtubule-based movement	0.124
Drosophila_melanogaster	Process	second mitotic wave involved in compound eye morphogenesis	0.124
Drosophila_melanogaster	Process	brain development	0.124
Drosophila_melanogaster	Process	regulation of hemocyte proliferation	0.124
Drosophila_melanogaster	Process	protein deubiquitination	0.124
Drosophila_melanogaster	Process	axon extension	0.124
Drosophila_melanogaster	Process	oogenesis	0.124
Drosophila_melanogaster	Process	embryo development ending in birth or egg hatching	0.124
Drosophila_melanogaster	Process	mushroom body development	0.124
Drosophila_melanogaster	Process	tRNA methylation	0.124
Drosophila_melanogaster	Process	response to toxic substance	0.124
Drosophila_melanogaster	Process	cilium movement	0.124
Drosophila_melanogaster	Process	nucleocytoplasmic transport	0.124
Drosophila_melanogaster	Process	sodium ion transport	0.124
Drosophila_melanogaster	Process	microtubule nucleation	0.124
Drosophila_melanogaster	Process	maturation of SSU-rRNA from tricistronic rRNA transcript (SSU-rRNA, 5.8S rRNA, LSU-rRNA)	0.124
Drosophila_melanogaster	Process	digestive system process	0.124
Drosophila_melanogaster	Process	activation of NF-kappaB-inducing kinase activity	0.124
Drosophila_melanogaster	Process	cilium assembly	0.124
Drosophila_melanogaster	Process	signal transduction	0.124
Drosophila_melanogaster	Process	positive regulation of compound eye retinal cell programmed cell death	0.124
Drosophila_melanogaster	Process	lipid modification	0.124
Drosophila_melanogaster	Process	glucose import	0.124
Drosophila_melanogaster	Process	positive regulation of border follicle cell migration	0.124
Drosophila_melanogaster	Process	rRNA processing	0.124
Drosophila_melanogaster	Process	regulation of signal transduction	0.124
Drosophila_melanogaster	Process	tumor necrosis factor-mediated signaling pathway	0.124
Drosophila_melanogaster	Process	wing disc development	0.124
Drosophila_melanogaster	Process	transmembrane transport	0.124
Drosophila_melanogaster	Process	chromatin remodeling	0.124
Drosophila_melanogaster	Process	establishment or maintenance of cell polarity	0.124
Drosophila_melanogaster	Process	detection of chemical stimulus involved in sensory perception of smell	0.124
Drosophila_melanogaster	Process	phospholipid biosynthetic process	0.124
Drosophila_melanogaster	Process	negative regulation of transcription by RNA polymerase II	0.124
Drosophila_melanogaster	Process	tRNA threonylcarbamoyladenosine modification	0.124
Drosophila_melanogaster	Process	establishment of planar polarity	0.124
Drosophila_melanogaster	Process	larval locomotory behavior	0.124
Drosophila_melanogaster	Process	mitochondrial calcium ion homeostasis	0.124
Drosophila_melanogaster	Process	cytoplasmic translation	0.124
Drosophila_melanogaster	Process	compound eye retinal cell programmed cell death	0.124
Drosophila_melanogaster	Process	trehalose transport	0.124
Drosophila_melanogaster	Process	response to wounding	0.124
Drosophila_melanogaster	Process	positive regulation of JNK cascade	0.124
Drosophila_melanogaster	Process	positive regulation of sarcomere organization	0.124
Drosophila_melanogaster	Process	positive regulation of actin filament polymerization	0.124
Drosophila_melanogaster	Process	wound healing	0.124
Drosophila_melanogaster	Process	cell division	0.124
Drosophila_melanogaster	Process	negative regulation of cyclin-dependent protein serine/threonine kinase activity	0.124
Drosophila_melanogaster	Process	ommatidial rotation	0.124
Drosophila_melanogaster	Process	negative regulation of mRNA splicing, via spliceosome	0.124
Drosophila_melanogaster	Process	regulation of filopodium assembly	0.124
Drosophila_melanogaster	Process	protein localization to cilium	0.124
Drosophila_melanogaster	Process	muscle thin filament assembly	0.124
Drosophila_melanogaster	Process	positive regulation of filopodium assembly	0.124
Drosophila_melanogaster	Process	mitochondrion-endoplasmic reticulum membrane tethering	0.124
Drosophila_melanogaster	Process	ovarian follicle cell migration	0.124
Drosophila_melanogaster	Process	fatty acid transport	0.124
Drosophila_melanogaster	Process	regulation of axonogenesis	0.124
Drosophila_melanogaster	Process	regulation of alternative mRNA splicing, via spliceosome	0.124
[truncated: 3,975 more rows]
