# Supplementary material for: How Many Messenger RNAs Can Be Translated by the START Mechanism?
Source: Int J Mol Sci. 2020 Nov 8;21(21):8373. doi: 10.3390/ijms21218373 (PMC7664666; doi:10.3390/ijms21218373)
Supplement: Supplementary file 1 [file ijms-21-08373-s001.zip › Supplemental table 5.xlsx]

## Sheet: Feuil1
id	gene	protein	go_info	icodon	gc_percent	G-quartet	random_mfe	mfe	ratio
NP_079436.4_10416	WDR26	WD repeat-containing protein 26 isoform a	C:cytoplasm, C:cytosol, C:mitochondrion, C:nucleoplasm, C:nucleus, C:ubiquitin ligase complex	ATG	78	32	-31.97	-72	2.25
NP_001118230.1_88147	SPNS2	protein spinster homolog 2	C:endosome membrane, C:integral component of membrane, C:plasma membrane, F:sphingolipid transporter activity, P:B cell homeostasis, P:bone development, P:lipid transport, P:lymph node development, P:lymphocyte migration, P:regulation of eye pigmentation, P:regulation of humoral immune response, P:sphingolipid metabolic process, P:sphingosine-1-phosphate receptor signaling pathway, P:T cell homeo…	ATG	84	16	-24.73	-50.8	2.05
NP_001153123.1_35612	BOD1	biorientation of chromosomes in cell division protein 1 isoform b	C:cell, C:centrosome, C:condensed chromosome outer kinetochore, C:cytoplasm, C:spindle microtubule, C:spindle pole, F:protein phosphatase 2A binding, F:protein phosphatase inhibitor activity, P:cell division, P:mitotic metaphase plate congression, P:mitotic sister chromatid biorientation, P:mitotic sister chromatid cohesion, centromeric, P:negative regulation of phosphoprotein phosphatase activit…	ATG	80	16	-23.14	-49.7	2.15
NP_071322.1_59900	FBXW4	F-box/WD repeat-containing protein 4 isoform 1	P:cartilage development, P:embryonic digit morphogenesis, P:positive regulation of mesenchymal cell proliferation	ATG	78	16	-21.1	-44	2.09
NP_001276091.1_86099	DRC7	dynein regulatory complex subunit 7 isoform a	C:cytoplasm, C:cytoskeleton, C:motile cilium, P:cell motility, P:flagellated sperm motility	ATG	72	16	-18.24	-42.5	2.33
NP_001284682.1_101066	MAMSTR	MEF2-activating motif and SAP domain-containing transcriptional regulator isoform 3	C:nucleus, F:RNA polymerase II transcription factor binding, F:transcription coregulator activity, P:positive regulation of myotube differentiation, P:positive regulation of transcription by RNA polymerase II, P:regulation of transcription by RNA polymerase II	ATG	74	0	-18.57	-41.8	2.25
NP_001155091.1_96764	DUS3L	tRNA-dihydrouridine(47) synthase [NAD(P)(+)	F:metal ion binding, F:RNA binding, F:flavin adenine dinucleotide binding, F:tRNA dihydrouridine synthase activity	ATG	68	8	-16.38	-36.8	2.25
NP_005401.3_32161	SELENOP	selenoprotein P isoform 1 precursor	C:extracellular exosome, C:extracellular region, C:extracellular space, C:platelet dense granule lumen, F:selenium binding, P:brain development, P:locomotory behavior, P:platelet degranulation, P:post-embryonic development, P:regulation of growth, P:response to oxidative stress, P:response to selenium ion, P:selenium compound metabolic process, P:sexual reproduction	ATG	64	0	-14.52	-35.6	2.45
NP_004031.1_11803	RHOB	rho-related GTP-binding protein RhoB precursor	P:G protein-coupled receptor signaling pathway, C:cell cortex, C:cell division site, C:cleavage furrow, C:cytoplasm, C:cytoplasmic vesicle, C:cytosol, C:early endosome, C:endosome membrane, C:extracellular exosome, C:focal adhesion, C:intracellular membrane-bounded organelle, C:late endosome membrane, C:nucleus, C:plasma membrane, F:GDP binding, F:GTP binding, F:GTPase activity, F:protein kinase …	ATG	66	8	-15.7	-32.3	2.06
XP_016856402.1_1389	TMCO4	transmembrane and coiled-coil domain-containing protein 4 isoform X2	C:integral component of membrane	ATG	66	0	-14.23	-30.7	2.16
NP_115806.1_102285	BRSK1	serine/threonine-protein kinase BRSK1	F:ATP binding, C:cell junction, C:centrosome, C:cytoplasm, C:distal axon, C:nucleoplasm, C:nucleus, C:presynaptic active zone, C:synaptic vesicle, F:gamma-tubulin binding, F:magnesium ion binding, F:protein kinase binding, F:protein serine/threonine kinase activity, F:tau protein binding, F:tau-protein kinase activity, P:associative learning, P:axonogenesis, P:cellular response to DNA damage stim…	ATG	74	0	-13.5	-28.8	2.13
NP_005370.1_70778	MYO1A	unconventional myosin-Ia	F:ATP binding, C:apical plasma membrane, C:basal plasma membrane, C:basolateral plasma membrane, C:brush border, C:cortical actin cytoskeleton, C:cytoplasm, C:filamentous actin, C:lateral plasma membrane, C:microvillus, C:myosin complex, C:plasma membrane raft, F:actin filament binding, F:calmodulin binding, F:motor activity, P:microvillus assembly, P:sensory perception of sound, P:vesicle locali…	ATG	60	8	-13.97	-28	2
NP_001284368.1_27237	HGFAC	hepatocyte growth factor activator isoform 1 preproprotein	C:extracellular space, C:rough endoplasmic reticulum, F:serine-type endopeptidase activity	ATG	78	0	-13.19	-27.2	2.06
NP_001157888.1_112024	H2BFM	histone H2B type F-M	C:nucleosome, C:nucleus, F:DNA binding, F:protein heterodimerization activity	ATG	60	0	-12.74	-26.4	2.07
NP_005603.3_28495	REST	RE1-silencing transcription factor	P:regulation of transcription, DNA-templated, C:cytoplasm, C:cytosol, C:nucleoplasm, C:nucleus, C:transcriptional repressor complex, F:chromatin binding, F:DNA-binding transcription factor activity, F:DNA-binding transcription repressor activity, RNA polymerase II-specific, F:identical protein binding, F:metal ion binding, F:RNA polymerase II cis-regulatory region sequence-specific DNA binding, F…	ATG	56	8	-11.83	-26.2	2.21
NP_055599.1_7715	ARHGEF11	rho guanine nucleotide exchange factor 11 isoform 1	P:G protein-coupled receptor signaling pathway, C:cytoplasm, C:cytosol, C:membrane, F:G protein-coupled receptor binding, F:GTPase activator activity, F:Rho guanyl-nucleotide exchange factor activity, P:actin cytoskeleton organization, P:establishment of cell polarity, P:positive regulation of apoptotic process, P:positive regulation of transcription, DNA-templated, P:regulation of cell growth, P…	ATG	50	0	-10.13	-25.8	2.55
NP_055095.2_2115	DNAJC8	dnaJ homolog subfamily C member 8	P:mRNA splicing, via spliceosome, C:cytosol, C:intercellular bridge, C:nucleoplasm, C:nucleus, F:Hsp70 protein binding	ATG	62	8	-12.73	-25.6	2.01
NP_116167.3_23489	RIOX2	ribosomal oxygenase 2 isoform b	F:metal ion binding, C:cytosol, C:nucleolus, C:nucleoplasm, C:transcription factor complex, F:histone demethylase activity (H3-K36 specific), F:histone demethylase activity (H3-K4 specific), F:identical protein binding, F:transcription corepressor activity, P:ribosome biogenesis	ATG	60	0	-10.55	-24.3	2.3
NP_001156759.1_107971	EWSR1	RNA-binding protein EWS isoform 5	F:metal ion binding, F:RNA binding, P:regulation of transcription, DNA-templated, C:cytoplasm, C:nucleolus, C:nucleoplasm, C:nucleus, C:plasma membrane, F:calmodulin binding, F:identical protein binding, F:transcription coregulator activity	ATG	54	0	-8.56	-20.1	2.35
NP_937859.1_102973	SNRPB	small nuclear ribonucleoprotein-associated proteins B and B' isoform B'	F:RNA binding, P:mRNA splicing, via spliceosome, C:catalytic step 2 spliceosome, C:cytoplasm, C:cytosol, C:histone pre-mRNA 3'end processing complex, C:methylosome, C:nucleoplasm, C:nucleus, C:small nuclear ribonucleoprotein complex, C:SMN-Sm protein complex, C:spliceosomal complex, C:telomerase holoenzyme complex, C:U1 snRNP, C:U12-type spliceosomal complex, C:U2 snRNP, C:U2-type catalytic step …	ATG	48	0	-8.99	-18.5	2.06
